# Supplementary material for: FANCA deficiency promotes leukaemic progression by allowing the emergence of cells carrying oncogenic driver mutations
Source: Oncogene. 2023 Aug 12;42(37):2764–75. doi: 10.1038/s41388-023-02800-9 (PMC10491493; doi:10.1038/s41388-023-02800-9)
Supplement: Supplementary file 2 — Supplementary Table S1 [file 41388_2023_2800_MOESM2_ESM.xlsx]

## Sheet: Feuil1
Mouse code	Gene official code	Gene name	Base Ref	Base Identified	SnpType	Nucleotide substitution	Amino acid substitution	TgSpi1FA-/-									TgSpi1FA+/+
								22	26	28	57	92	176	190	223	497	138	445	451	474	479
22	NM_207248	4930433I11Rik	CCT	-	nonframeshift deletion	c.148_150del	p.50_50del	35.1724
22	NM_001029856	Atad5	G	T	nonsynonymous SNV	c.G2380T	p.V794F	19.5312
22	NM_173370	Cds1	T	-	frameshift deletion	c.780delA	p.G260fs	34.9138
22	NM_001163216	Fgfr3	G	A	nonsynonymous SNV	c.G2081A	p.S694N	23.4043
22	NM_001126182	Flt3	T	C	nonsynonymous SNV	c.A1313G	p.K438R	16.5605
22	NM_001033262	March9	C	T	nonsynonymous SNV	c.G917A	p.R306H	15.3846
22	NM_001163818	Ppp1r10	AAG	-	nonframeshift deletion	c.915_917del	p.305_306del	43.75
22	NM_001126315	Pramef25	T	G	nonsynonymous SNV	c.A1459C	p.T487P	18.5567
22	NM_001109992	Ptpn11	G	A	nonsynonymous SNV	c.C215T	p.A72V	59.7403
22	NM_008540	Smad4	G	C	nonsynonymous SNV	c.C761G	p.A254G	23.9726
22	NM_001290702	Tenm2	G	A	nonsynonymous SNV	c.C5290T	p.R1764C	22.5806
22	NM_178789	Tmem117	T	C	nonsynonymous SNV	c.T106C	p.S36P	25
22	NM_001127233	Trp53	A	C	nonsynonymous SNV	c.A484C	p.K162Q	15.9722
22	NM_001127233	Trp53	A	G	nonsynonymous SNV	c.A622G	p.T208A	18.1818
22	NM_001127233	Trp53	G	A	splicing			20.8333
26	NM_001037737	Arnt	G	A	nonsynonymous SNV	c.G187A	p.D63N		43.5644
26	NM_001081066	Dennd3	C	A	nonsynonymous SNV	c.C2741A	p.T914N		19.3548
26	NM_001077694	Dysf	C	T	nonsynonymous SNV	c.C6002T	p.A2001V		17.3913
26	NM_001164725	Fcrl6	G	T	nonsynonymous SNV	c.C61A	p.P21T		28.5714
26	NM_001122733	Kit	G	T	nonsynonymous SNV	c.G2452T	p.D818Y		33.73
26	NM_133897	Lrrc8c	C	T	stopgain	c.C790T	p.R264X		40
26	NM_175171	Mast4	T	C	nonsynonymous SNV	c.A6547G	p.T2183A		36.3636
26	NM_153179	Pkhd1	A	T	nonsynonymous SNV	c.T11438A	p.I3813N		41.3043
26	NM_173450	Rpusd2	G	A	nonsynonymous SNV	c.G68A	p.S23N		14.9533
26	NM_001127233	Trp53	T	C	nonsynonymous SNV	c.T478C	p.Y160H		29.1457
26	NM_026785	Ube2c	C	T	nonsynonymous SNV	c.C506T	p.T169I		19.1489
28	NM_029131	4930503E14Rik	T	A	nonsynonymous SNV	c.A182T	p.K61M			58.1395
28	NM_018729	Cd244	T	C	nonsynonymous SNV	c.T853C	p.S285P			21.5339
28	NM_172704	Dnajc11	G	T	nonsynonymous SNV	c.G507T	p.E169D			50.9091
28	NM_001105667	Dtymk	C	T	nonsynonymous SNV	c.G202A	p.V68M			40.678
28	NM_001113323	Glb1l3	G	A	nonsynonymous SNV	c.C1780T	p.R594C			52.9412
28	NM_010937	Nras	A	T	nonsynonymous SNV	c.A183T	p.Q61H			88.3333
28	NM_053136	Pcdhb11	T	C	nonsynonymous SNV	c.T1741C	p.S581P			16.8856
28	NM_001162938	Pydc3	C	G	nonsynonymous SNV	c.C947G	p.P316R			45.8333
57	NM_207657	5031410I06Rik	T	C	nonsynonymous SNV	c.A148G	p.R50G				15.9034
57	NM_145713	Hist1h1d	A	G	nonsynonymous SNV	c.A230G	p.N77S				43.3962
57	NM_001122733	Kit	G	T	nonsynonymous SNV	c.G2452T	p.D818Y				29.17
57	NM_001177661	Odf2	T	C	nonsynonymous SNV	c.T1831C	p.C611R				25.4438
57	NM_001109992	Ptpn11	C	T	nonsynonymous SNV	c.G205A	p.E69K				28.5714
57	NM_011221	Purb	-	GCCACCGCT	nonframeshift insertion	c.936_937insAGCGGTGGC	p.G313delinsSGGG				25.4438
57	NM_146201	Zfp553	C	T	nonsynonymous SNV	c.C935T	p.A312V				33.3333
92	NM_028840	Armc1	G	T	nonsynonymous SNV	c.C296A	p.T99K					33.3333
92	NM_001289578	Chfr	T	A	nonsynonymous SNV	c.T1004A	p.L335Q					97.561
92	NM_181444	Gprc5a	A	C	nonsynonymous SNV	c.A967C	p.T323P					15.1
92	NM_026240	Gramd3	A	G	nonsynonymous SNV	c.A1156G	p.S386G					41.3793
92	NM_016719	Grb14	T	-	frameshift deletion	c.886delC	p.H296fs					26.9841
92	NM_031391	Gtf2a1	T	C	nonsynonymous SNV	c.A170G	p.D57G					26.3889
92	NM_001122733	Kit	G	T	nonsynonymous SNV	c.G2452T	p.D818Y					44.898
92	NM_008608	Mmp14	C	T	nonsynonymous SNV	c.C829T	p.R277C					48.9362
92	NM_206823	Olfr153	C	T	stopgain	c.C157T	p.Q53X					18.1818
92	NM_001285890	Pde1b	A	C	nonsynonymous SNV	c.A566C	p.E189A					51.7241
92	NM_001109992	Ptpn11	G	A	nonsynonymous SNV	c.C215T	p.A72V					47.619
92	NM_198650	Slc22a20	G	T	nonsynonymous SNV	c.C411A	p.D137E					41.2281
92	NM_172841	Slco5a1	T	-	stopgain	c.1489delC	p.L497X					48.8372
92	NM_175483	Snx33	C	A	nonsynonymous SNV	c.G1621T	p.D541Y					19.4444
92	NM_001166731	Vmn1r77	A	C	nonsynonymous SNV	c.A178C	p.I60L					29.5455
92	NM_013889	Zfp292	G	C	nonsynonymous SNV	c.C4670G	p.T1557R					47.2727
92	NM_001127188	Zfp534	G	A	nonsynonymous SNV	c.C163T	p.H55Y					18.4211
176	NM_001159538	Fgd2	G	T	nonsynonymous SNV	c.G515T	p.R172L						43.7126
176	NM_001099641	Gabra6	C	A	nonsynonymous SNV	c.G763T	p.V255F						27.1845
176	NM_001163780	Ick	G	A	nonsynonymous SNV	c.G533A	p.S178N						30.5882
176	NM_025984	Lce1a1	A	G	nonsynonymous SNV	c.T109C	p.C37R						15.0838
176	NM_019579	Mpp5	C	T	stopgain	c.C1555T	p.R519X						15.6627
176	NM_001109992	Ptpn11	A	G	nonsynonymous SNV	c.T1504C	p.S502P						23.2759
176	NM_001109992	Ptpn11	C	A	nonsynonymous SNV	c.G179T	p.G60V						25
176	NM_001253860	Scn5a	C	T	nonsynonymous SNV	c.G3935A	p.R1312Q						25.3333
176	NM_029157	Sf3a3	C	T	nonsynonymous SNV	c.C698T	p.T233I						15.6627
190	NM_138585	Cherp	T	C	nonsynonymous SNV	c.A2675G	p.D892G							17.3375
190	NM_001081419	Dip2a	G	A	nonsynonymous SNV	c.C2456T	p.A819V							53.4562
190	NM_001029984	Fcrlb	G	C	nonsynonymous SNV	c.C1150G	p.R384G							48.8372
190	NM_180974	Foxn2	-	AA	frameshift insertion	c.313_314insAA	p.E105fs							19.863
190	NM_010586.2	Itpr2	TGCAACGGAAGCGCAGAACATACATAGAACACACGCTCT	-	splicing									15.2
190	NM_001122733	Kit	T	C	nonsynonymous SNV	c.T1685C	p.V562A							17.7419
190	NM_010897	Nf1	T	C	nonsynonymous SNV	c.T5555C	p.V1852A							21.9388
190	NM_146753	Olfr1195	A	T	nonsynonymous SNV	c.T911A	p.I304N							26.6667
190	NM_053136	Pcdhb11	C	T	nonsynonymous SNV	c.C616T	p.P206S							15.2778
190	NM_001109992	Ptpn11	T	G	nonsynonymous SNV	c.A182C	p.D61A							52.381
190	NM_009491	Vmn2r10	G	T	nonsynonymous SNV	c.C1841A	p.A614D							43.454
223	NM_007384	Asic2	G	A	nonsynonymous SNV	c.C502T	p.R168C								51.0417
223	NM_001024926	Cyb5d2	CAC	-	nonframeshift deletion	c.29_31del	p.10_11del								42.4242
223	NM_203319	Dhx37	C	A	stopgain	c.G2191T	p.E731X								29.7297
223	NM_001177778	Dlg3	C	A	nonsynonymous SNV	c.C307A	p.P103T								16
223	NM_001145824	Hipk3	G	A	nonsynonymous SNV	c.C199T	p.P67S								25.3731
223	NM_001122733	Kit	G	T	nonsynonymous SNV	c.G2452T	p.D818Y								44.2308
223	(NM_010855	Myh4	G	A	Splicing	c.4531+1G>A)									43.299
223	NM_172835	Peli3	C	T	nonsynonymous SNV	c.G1207A	p.A403T								26.1905
223	NM_026653	Rpa1	TGCTGC	-	nonframeshift deletion	c.400_405del	p.134_135del								22.8814
223	NM_027432	Wdr77	C	G	nonsynonymous SNV	c.C917G	p.S306C								17.22
497	NM_001160369	A830018L16Rik	C	A	nonsynonymous SNV	c.C485A	p.A162E									40
497	NM_001037737	Arnt	G	A	nonsynonymous SNV	c.G187A	p.D63N									50.5747
497	NM_023142	Arpc1b	G	A	nonsynonymous SNV	c.G658A	p.V220I									32.9545
497	NM_010822	Mpg	GTG	-	nonframeshift deletion	c.825_827del	p.275_276del									46.5909
497	NM_028526	Pebp4	C	A	nonsynonymous SNV	c.C173A	p.P58Q									16.6667
497	NM_001109992	Ptpn11	C	A	nonsynonymous SNV	c.G181T	p.D61Y									34.4828
497	NM_183311	Tmem145	G	T	nonsynonymous SNV	c.G1582T	p.G528C									20
497	NM_031880	Tnk1	GGTGGGCGTGGAGGCAGGTCT	-	nonframeshift deletion	c.1612_1632del	p.538_544del									29.0698
497	NM_013697	Ttr	C	A	nonsynonymous SNV	c.C68A	p.A23E									53.1429
497	NM_145500	Ubtd1	G	A	nonsynonymous SNV	c.G602A	p.R201H									17.8571
138	NM_001293667	Atp11a	C	T	nonsynonymous SNV	c.C3026T	p.T1009M										35.6589
138	NM_001080965	Aurkc	G	T	nonsynonymous SNV	c.G185T	p.R62L										20.3008
138	NM_007693	Chga	C	A	nonsynonymous SNV	c.C299A	p.P100Q										23.0769
138	NM_025274	Dppa5a	TATC	-	frameshift deletion	c.29_32del	p.D10fs										29.7794
138	NM_007889	Dvl3	G	A	nonsynonymous SNV	c.G1549A	p.D517N										46.0784
138	NM_001256005	Gbp4	G	T	nonsynonymous SNV	c.C1059A	p.D353E										21.0191
138	NM_001104529	Gpr35	C	A	nonsynonymous SNV	c.C287A	p.A96D										38.3085
138	NM_018738	Igtp	G	A	nonsynonymous SNV	c.G586A	p.V196I										38.0328
138	NM_001159301	Lgals9	C	-	frameshift deletion	c.939delT	p.G313fs										32.2581
138	NM_001083320	Magi1	G	C	nonsynonymous SNV	c.C1498G	p.L500V										24.6154
138	NM_178668	Pde12	G	A	nonsynonymous SNV	c.C89T	p.A30V										48.1481
138	NM_172674	Phf20	A	C	nonsynonymous SNV	c.A615C	p.K205N										32.4444
138	NM_001081247	Polr3a	G	A	nonsynonymous SNV	c.C3367T	p.P1123S										38.3142
138	NM_001085418	Pramel5	C	T	nonsynonymous SNV	c.G196A	p.V66M										35.9459
138	NM_001109992	Ptpn11	C	A	nonsynonymous SNV	c.G1508T	p.G503V										48.8506
138	NM_207272	Tdpoz4 (SPOP)	A	G	nonsynonymous SNV	c.A383G	p.D128G										15.0313
138	NM_025299	Txnl4a	GTG	-	nonframeshift deletion	c.354_356del	p.118_119del										26.4935
138	NM_001136085	Uba1	C	T	stopgain	c.C3061T	p.R1021X										38.7387
138	NM_145492	Zfp521	C	A	nonsynonymous SNV	c.G334T	p.G112C										44.8485
445	NM_147220	Abca9	C	A	nonsynonymous SNV	c.G78T	p.M26I											26.3441
445	NM_001164679	Ano8	G	A	nonsynonymous SNV	c.C2578T	p.P860S											38.3333
445	NM_001048177	Jak2	G	T	nonsynonymous SNV	c.G1849T	p.V617F											27.9412
445	NM_177242	Pptc7	A	G	nonsynonymous SNV	c.A359G	p.N120S											53.3333
445	NM_001109992	Ptpn11	G	A	nonsynonymous SNV	c.C1505T	p.S502L											50.76
445	NM_001177795	Rgs20	CTAGGTACCCTTGGTTTTCTTGGGAAAGGCTGGGC	-	frameshift deletion	c.4_38del	p.P2fs											40.9091
445	NM_001081174	Rsg1	G	A	nonsynonymous SNV	c.G454A	p.E152K											39.6491
445	NM_178391	Setmar	C	T	nonsynonymous SNV	c.C323T	p.S108F											21.6418
445	NM_032008	Slmap	C	T	nonsynonymous SNV	c.G1381A	p.A461T											43.2836
445	NM_029186	Tmem180	T	A	nonsynonymous SNV	c.T133A	p.Y45N											56
451	NM_008383	Cep250	CTCACTGGGGAGCGGGATGCTCTGGCAGGCCAGACTGTGGGCCTTCAGGGAGAGGTGGACTCT	-	frameshift deletion	c.1320_1374del	p.K440fs												24.0291
451	NM_001033359	Cntn5	C	G	nonsynonymous SNV	c.G798C	p.E266D												25.5319
451	NM_001111143	Cym	C	T	nonsynonymous SNV	c.G170A	p.R57H												63.3136
451	NM_031403	Dbr1	GAGGAGGAG	0	nonframeshift deletion	c.1302_1310del	p.434_437del												57.1429
451	NM_178115	Edrf1	AACATAAAA	-	frameshift deletion	c.388_395del	p.N130fs												20.8333
451	NM_001048177	Jak2	G	T	nonsynonymous SNV	c.G1849T	p.V617F												18.0952
451	NM_146898	Olfr1213	G	T	nonsynonymous SNV	c.C295A	p.Q99K												36.3636
451	NM_001109992	Ptpn11	G	A	nonsynonymous SNV	c.C1505T	p.S502L												44.4444
451	NM_175558	Zfp446	0	CC	frameshift insertion	c.96_97insCC	p.E32fs												37.8378
474	NM_207298	Cercam	A	G	nonsynonymous SNV	c.A1520G	p.H507R													23.6486
474	NM_001111143	Cym	C	T	nonsynonymous SNV	c.G170A	p.R57H													45.9016
474	NM_019521	Gas6	C	T	nonsynonymous SNV	c.G1912A	p.G638R													21.6495
474	NM_001048177	Jak2	A	G	nonsynonymous SNV	c.A2792G	p.Y931C													47.619
474	NM_025991	Kbtbd4	T	C	nonsynonymous SNV	c.T719C	p.I240T													45.625
474	NM_001081383	Kmt2c	G	A	stopgain	c.C10204T	p.R3402X													31.9328
474	NM_001252250	Nf2	G	A	nonsynonymous SNV	c.C1051T	p.R351C													38.3929
474	NM_001109992	Ptpn11	C	A	nonsynonymous SNV	c.G1508T	p.G503V													16.6667
474	NM_001109992	Ptpn11	C	T	nonsynonymous SNV	c.G226A	p.E76K													28.125
474	NM_009152	Sema3a	T	A	nonsynonymous SNV	c.T946A	p.S316T													33.3333
474	NM_001017407	Tbata	G	T	nonsynonymous SNV	c.G44T	p.R15M													39.3365
474	NM_001104622	Vmn2r11	G	C	nonsynonymous SNV	c.C2509G	p.L837V													18.4211
479	NM_007499	Atm	G	A	nonsynonymous SNV	c.C9023T	p.T3008I														25.8065
479	NM_007742	Col1a1	G	A	nonsynonymous SNV	c.G4150A	p.E1384K														43.5294
479	NM_001163216	Fgfr3	G	A	nonsynonymous SNV	c.G2081A	p.S694N														22.7273
479	NM_008839	Pik3ca	C	T	nonsynonymous SNV	c.C3119T	p.T1040I														16.25
479	NM_001109992	Ptpn11	C	G	nonsynonymous SNV	c.G1508C	p.G503A														38.961
479	NM_008540	Smad4	G	C	nonsynonymous SNV	c.C761G	p.A254G														25.7426
479	NM_001127233	Trp53	A	C	nonsynonymous SNV	c.A484C	p.K162Q														15.9722
479	NM_001127233	Trp53	G	A	nonsynonymous SNV	c.G508A	p.V170M														32.9412
