# Supplementary material for: FANCA deficiency promotes leukaemic progression by allowing the emergence of cells carrying oncogenic driver mutations
Source: Oncogene. 2023 Aug 12;42(37):2764–75. doi: 10.1038/s41388-023-02800-9 (PMC10491493; doi:10.1038/s41388-023-02800-9)
Supplement: Supplementary file 3 — Supplementary Table S2 [file 41388_2023_2800_MOESM3_ESM.xlsx]

## Sheet: CNV_geneList
	TgSpi1FA+/+					TgSpi1FA-/-
gene	138	445	451	479	474	22	26	28	57	176	190	223	497	92
1700095A21Rik	loss	loss	loss	loss	loss	NA	NA	NA	loss	loss	loss	loss	NA	NA
1700097N02Rik	NA	gain	gain	gain	gain	gain	NA	NA	NA	gain	gain	NA	NA	gain
1700123K08Rik	NA	gain	gain	gain	gain	NA	NA	gain	NA	gain	NA	NA	NA	NA
2410017I17Rik	NA	gain	gain	gain	gain	gain	NA	NA	NA	gain	gain	NA	NA	gain
2410018L13Rik	loss	gain	gain	gain/loss	gain/loss	NA	gain/loss	NA	gain	gain	gain	gain	NA	NA
2810047C21Rik1	loss	loss	gain	loss	loss	loss	loss	loss	loss	loss	loss	loss	loss	loss
3110070M22Rik	NA	NA	NA	NA	NA	NA	NA	NA	NA	loss	NA	gain	NA	gain
4930430F08Rik	NA	NA	NA	gain	NA	NA	gain	NA	NA	loss	NA	loss	loss	NA
4930449I24Rik	NA	NA	gain	NA	NA	NA	NA	NA	NA	gain	NA	NA	NA	NA
4933438K21Rik	loss	loss	loss	loss	loss	NA	NA	NA	loss	loss	loss	loss	NA	NA
5730507C01Rik	NA	gain	gain	gain	gain	NA	gain	NA	gain	gain	gain	gain	NA	NA
9030025P20Rik	NA	gain	gain	gain	gain	gain	NA	NA	NA	gain	gain	NA	NA	NA
9530036O11Rik	NA	NA	gain	NA	gain	loss	NA	NA	gain	gain	NA	NA	gain	NA
A430089I19Rik	loss	NA	gain	NA	gain	NA	NA	NA	NA	gain	NA	NA	gain	loss
A930015D03Rik	NA	gain	gain	gain	gain	gain	NA	NA	NA	gain	gain	NA	NA	gain
AA792892	loss	NA	NA	NA	NA	NA	NA	NA	NA	gain	NA	NA	NA	loss
Apaf1	NA	NA	NA	NA	NA	NA	gain	NA	NA	gain	NA	NA	NA	NA
Aph1b	NA	NA	NA	NA	NA	NA	gain	NA	NA	loss	NA	NA	loss	NA
Ascc3	NA	NA	NA	NA	NA	NA	NA	NA	NA	gain	NA	loss	loss	NA
Aurkc	NA	gain	gain	gain	gain	gain	NA	NA	NA	gain	NA	gain	NA	NA
BC061212	loss	NA	NA	NA	NA	NA	NA	NA	NA	gain	NA	NA	NA	loss
Bcas2	NA	NA	NA	NA	NA	NA	gain	gain	NA	loss	NA	NA	NA	NA
Btbd9	NA	gain	gain	gain	gain	gain	NA	NA	NA	gain	gain	gain	NA	gain
C87414	loss	NA	NA	NA	NA	NA	NA	NA	NA	gain	NA	NA	NA	NA
Ccdc18	NA	gain	NA	gain	NA	gain	gain	gain	NA	loss	NA	NA	loss	NA
Cep290	NA	NA	NA	gain	NA	NA	gain	NA	NA	loss	NA	loss	loss	NA
Cfhr1	gain	gain	gain	NA	gain	gain	gain	NA	NA	gain	gain	NA	NA	NA
Col5a3	NA	NA	NA	NA	NA	NA	NA	NA	NA	gain	NA	gain	NA	NA
Cyp2c37	NA	NA	gain	NA	gain	NA	NA	NA	NA	gain	NA	loss	NA	NA
D830005E20Rik	NA	NA	NA	NA	NA	NA	gain	gain	loss	loss	NA	loss	loss	loss
Defa-ps1	loss	NA	NA	loss	loss	loss	loss	loss	NA	loss	loss	loss	NA	loss
Defa17	loss	NA	NA	loss	loss	loss	loss	loss	NA	loss	loss	loss	NA	loss
Defa2	loss	NA	NA	loss	loss	loss	loss	loss	NA	loss	loss	loss	NA	loss
Defa20	loss	NA	NA	loss	loss	loss	loss	loss	NA	loss	loss	loss	NA	loss
Defa21	loss	NA	NA	loss	loss	loss	loss	loss	NA	loss	loss	loss	NA	loss
Defa22	loss	NA	NA	loss	loss	loss	loss	loss	NA	loss	loss	loss	NA	loss
Defa23	loss	NA	NA	loss	loss	loss	loss	loss	NA	loss	loss	loss	NA	loss
Defa25	loss	NA	NA	loss	loss	loss	loss	loss	NA	loss	loss	loss	NA	loss
Defa26	loss	NA	NA	loss	loss	loss	loss	loss	NA	loss	loss	loss	NA	loss
Defa28	loss	NA	NA	loss	loss	loss	loss	loss	NA	loss	loss	loss	NA	loss
Defa30	loss	NA	NA	loss	loss	loss	loss	loss	NA	loss	loss	loss	NA	loss
Defa31	loss	NA	NA	loss	loss	loss	loss	loss	NA	loss	loss	loss	NA	loss
Defa32	loss	NA	NA	loss	loss	loss	loss	loss	NA	loss	loss	loss	NA	loss
Defa33	loss	NA	NA	loss	loss	loss	loss	loss	NA	loss	loss	loss	NA	loss
Defa34	loss	NA	NA	loss	loss	loss	loss	loss	NA	loss	loss	loss	NA	loss
Defa35	loss	NA	NA	loss	loss	loss	loss	loss	NA	loss	loss	loss	NA	loss
Defa36	loss	NA	NA	loss	loss	loss	loss	loss	NA	loss	loss	loss	NA	loss
Defa37	loss	NA	NA	loss	loss	loss	loss	loss	NA	loss	loss	loss	NA	loss
Dnah7b	NA	gain	gain	gain	NA	NA	NA	NA	gain	gain	gain	loss	NA	NA
Dnah8	loss	gain	gain	gain	gain	gain	NA	NA	NA	gain	gain	NA	NA	gain
Dr1	NA	NA	NA	NA	NA	NA	gain	NA	NA	loss	NA	NA	loss	NA
Dysf	NA	NA	NA	NA	NA	NA	NA	NA	loss	loss	NA	NA	NA	NA
Egr1	NA	NA	NA	NA	NA	NA	NA	NA	NA	loss	NA	NA	NA	NA
Fam92a	gain	gain	gain	gain	gain	NA	gain	NA	gain	gain	gain	NA	gain	NA
Fanca	NA	NA	NA	NA	NA	loss	loss	loss	loss	loss	loss	gain/loss	loss	NA
Fcho2	NA	NA	NA	gain	NA	NA	gain	gain	loss	loss	NA	NA	NA	NA
Gbp6	NA	NA	gain	gain	NA	NA	NA	NA	NA	gain	NA	NA	NA	NA
Glo1	NA	gain	gain	gain	gain	gain	NA	NA	NA	gain	gain	NA	NA	gain
Glp1r	NA	gain	gain	gain	gain	gain	NA	NA	NA	gain	gain	NA	NA	gain
Gm10662	loss	loss	loss	loss	loss	loss	NA	NA	NA	loss	NA	loss	NA	NA
Gm10665	loss	loss	loss	loss	loss	loss	NA	NA	NA	loss	NA	loss	NA	NA
Gm10666	loss	loss	loss	loss	loss	loss	NA	NA	NA	loss	NA	loss	NA	NA
Gm10670	loss	loss	loss	loss	loss	loss	NA	NA	NA	loss	NA	loss	NA	NA
Gm11127	NA	gain	gain	gain/loss	gain	gain	NA	NA	NA	gain/loss	gain/loss	NA	NA	gain/loss
Gm13023	NA	NA	NA	NA	NA	NA	NA	NA	NA	gain	NA	NA	NA	NA
Gm13034	loss	loss	loss	loss	loss	NA	NA	NA	loss	loss	loss	loss	NA	NA
Gm13078	NA	gain	gain	gain	gain	gain	NA	NA	gain	gain	NA	NA	NA	NA
Gm13083	NA	NA	NA	NA	NA	NA	NA	NA	NA	gain	NA	NA	NA	NA
Gm13084	NA	NA	NA	NA	NA	NA	NA	NA	NA	gain	NA	NA	NA	NA
Gm13088	NA	gain	gain	NA	NA	NA	NA	NA	NA	gain	NA	NA	NA	NA
Gm13212	loss	NA	NA	NA	gain/loss	NA	NA	NA	loss	gain/loss	loss	loss	NA	NA
Gm13238	loss	loss	loss	loss	loss	NA	NA	NA	loss	loss	loss	loss	NA	NA
Gm14851	loss	NA	NA	loss	loss	loss	loss	loss	NA	loss	loss	loss	NA	loss
Gm1527	NA	NA	NA	NA	NA	NA	NA	NA	NA	gain	NA	NA	NA	NA
Gm15293	loss	NA	NA	loss	loss	loss	loss	loss	NA	loss	loss	loss	NA	loss
Gm15319	NA	NA	NA	NA	NA	NA	gain	NA	NA	gain/loss	NA	loss	NA	gain
Gm156	NA	NA	loss	NA	NA	NA	NA	NA	loss	loss	NA	loss	NA	NA
Gm16367	loss	NA	gain	NA	gain	NA	NA	NA	NA	gain	NA	NA	gain	loss
Gm16442	loss	loss	loss	loss	loss	loss	NA	NA	NA	loss	NA	loss	NA	NA
Gm16451	loss	loss	loss	loss	loss	loss	NA	NA	NA	loss	NA	loss	NA	NA
Gm16513	loss	NA	gain	NA	gain	NA	NA	NA	NA	gain	NA	NA	gain	loss
Gm2042	gain	gain	gain	gain	gain	NA	NA	NA	gain	gain	gain	NA	NA	NA
Gm2083	loss	NA	gain	gain/loss	NA	NA	NA	NA	loss	gain	NA	loss	NA	NA
Gm21119	NA	NA	NA	NA	NA	NA	gain	gain	NA	gain/loss	NA	loss	NA	gain
Gm21276	gain	gain	gain	gain	gain	gain	NA	NA	gain	gain	gain	NA	NA	gain
Gm21319	gain	gain	gain	gain	gain	NA	NA	NA	gain	gain	gain	NA	NA	NA
Gm21320	loss	NA	gain	gain/loss	NA	NA	NA	NA	loss	gain	NA	loss	NA	NA
Gm3139	loss	NA	NA	NA	NA	NA	NA	NA	NA	gain	NA	NA	NA	loss
Gm3402	NA	NA	gain	NA	NA	NA	NA	NA	NA	gain	NA	NA	NA	NA
Gm3404	NA	NA	gain	NA	NA	NA	NA	NA	NA	gain	NA	NA	NA	NA
Gm3409	NA	NA	gain	NA	NA	NA	NA	NA	NA	gain	NA	NA	NA	NA
Gm3415	NA	NA	gain	NA	NA	NA	NA	NA	NA	gain	NA	NA	NA	NA
Gm3417	NA	gain	gain	gain	gain	gain	NA	NA	NA	gain	gain	NA	NA	NA
Gm3448	NA	gain	gain	gain	gain	gain	NA	NA	NA	gain	gain	NA	NA	NA
Gm4133	loss	loss	loss	loss	loss	loss	NA	NA	NA	loss	NA	loss	NA	NA
Gm4141	loss	loss	loss	loss	loss	loss	NA	NA	NA	loss	NA	loss	NA	NA
Gm4175	loss	loss	loss	loss	loss	loss	NA	NA	NA	loss	NA	loss	NA	NA
Gm4177	loss	loss	loss	loss	loss	loss	NA	NA	NA	loss	NA	loss	NA	NA
Gm4187	loss	loss	loss	loss	loss	loss	NA	NA	NA	loss	NA	loss	NA	NA
Gm4201	loss	loss	loss	loss	loss	loss	NA	NA	NA	loss	NA	loss	NA	NA
Gm4214	loss	loss	loss	loss	loss	loss	NA	NA	NA	loss	NA	loss	NA	NA
Gm4216	loss	loss	loss	loss	loss	loss	NA	NA	NA	loss	NA	loss	NA	NA
Gm4498	loss	loss	loss	loss	loss	loss	NA	NA	NA	loss	NA	loss	NA	NA
Gm4541	loss	loss	loss	loss	loss	loss	NA	NA	NA	loss	NA	loss	NA	NA
Gm4565	loss	loss	loss	loss	loss	loss	NA	NA	NA	loss	NA	loss	NA	NA
Gm4567	loss	loss	loss	loss	loss	loss	NA	NA	NA	loss	NA	loss	NA	NA
Gm5114	gain	gain	gain	gain	gain	gain	NA	NA	gain	gain	gain	NA	NA	NA
Gm5591	NA	NA	NA	NA	NA	NA	NA	NA	NA	gain	NA	NA	NA	NA
Gm5725	loss	loss	loss	loss	loss	loss	NA	NA	NA	loss	NA	loss	NA	NA
Gm5726	loss	loss	loss	loss	loss	loss	NA	NA	NA	loss	NA	loss	NA	NA
Gm5728	loss	loss	loss	loss	loss	loss	NA	NA	NA	loss	NA	loss	NA	NA
Gm5891	loss	loss	loss	loss	loss	loss	NA	NA	NA	loss	NA	loss	NA	NA
Gm6034	NA	gain	gain	gain/loss	gain	gain	NA	NA	NA	gain/loss	gain/loss	NA	NA	gain/loss
Gm6164	loss	loss	loss	loss	loss	loss	NA	NA	NA	loss	NA	loss	NA	NA
Gm6367	loss	NA	gain	NA	NA	NA	NA	NA	NA	gain	NA	NA	NA	loss
Gm6370	NA	NA	gain	NA	NA	NA	NA	NA	NA	gain	NA	NA	NA	NA
Gm6902	loss	loss	loss	loss	loss	loss	NA	NA	NA	loss	NA	loss	NA	NA
Gm7030	NA	loss	gain/loss	loss	NA	loss	NA	NA	NA	loss	gain/loss	NA	NA	loss
Gm7849	loss	NA	NA	loss	loss	loss	loss	loss	NA	loss	loss	loss	NA	loss
Gm7861	loss	NA	NA	loss	loss	loss	loss	loss	NA	loss	loss	loss	NA	loss
Gm7978	loss	NA	NA	NA	NA	NA	NA	NA	NA	gain	NA	NA	NA	loss
Gm8453	loss	loss	loss	loss	loss	loss	NA	NA	NA	loss	NA	loss	NA	NA
Gm8653	loss	loss	loss	loss	loss	loss	NA	NA	NA	loss	NA	loss	NA	NA
Gm8660	loss	loss	loss	loss	loss	loss	NA	NA	NA	loss	NA	loss	NA	NA
Gm8677	loss	loss	loss	loss	loss	loss	NA	NA	NA	loss	NA	loss	NA	NA
Gm8693	loss	loss	loss	loss	loss	loss	NA	NA	NA	loss	NA	loss	NA	NA
Gm8720	loss	loss	loss	loss	loss	loss	NA	NA	NA	loss	NA	loss	NA	NA
Gm8909	NA	gain	gain	gain	gain	gain	NA	NA	NA	gain	gain	NA	NA	gain
H2-Bl	NA	loss	loss	loss	NA	loss	NA	NA	NA	loss	loss	NA	NA	loss
H2-DMb1	NA	gain	gain	gain	gain	gain	NA	NA	NA	gain	gain	gain	NA	NA
H2-Q5	loss	gain	gain	gain	gain	gain	loss	loss	NA	gain	gain	gain	NA	NA
H2-T-ps	NA	loss	loss	loss	NA	loss	NA	NA	NA	loss	loss	NA	NA	loss
H2-T10	NA	loss	loss	loss	NA	loss	NA	NA	NA	loss	loss	NA	NA	loss
H2-T22	NA	gain	gain	gain	gain	gain	NA	NA	NA	gain	gain	NA	NA	gain
H2-T23	NA	gain	gain	gain	gain	gain	NA	NA	NA	gain	gain	NA	NA	gain
H2-T9	NA	gain	gain	gain	gain	gain	NA	NA	NA	gain	gain	NA	NA	gain
Ifit1bl1	NA	NA	gain	NA	gain	NA	NA	NA	NA	gain	NA	NA	gain	NA
Ifit3	NA	NA	gain	NA	gain	NA	NA	NA	NA	gain	NA	NA	gain	NA
Ifit3b	NA	NA	gain	NA	gain	NA	NA	NA	NA	gain	NA	NA	gain	NA
Klra1	loss	gain	gain	gain	gain	NA	gain	NA	loss	gain	gain	gain/loss	NA	NA
Klra12	loss	loss	loss	loss	loss	NA	loss	NA	loss	loss	loss	loss	NA	NA
Klra14-ps	loss	loss	loss	loss	loss	NA	loss	NA	loss	loss	loss	loss	NA	NA
Klra15	loss	gain/loss	gain/loss	gain/loss	gain/loss	NA	gain/loss	NA	loss	gain/loss	gain/loss	gain/loss	NA	NA
Klra17	NA	NA	loss	loss	NA	NA	loss	NA	loss	loss	loss	loss	NA	NA
Klra18	NA	loss	loss	loss	loss	NA	loss	NA	loss	loss	loss	loss	NA	NA
Klra19	NA	loss	loss	loss	loss	NA	loss	NA	loss	loss	loss	loss	NA	NA
Klra21	loss	loss	loss	loss	loss	NA	loss	NA	loss	loss	loss	loss	NA	NA
Klra22	loss	gain/loss	gain/loss	gain/loss	gain/loss	NA	gain/loss	NA	loss	gain/loss	gain/loss	gain/loss	NA	NA
Klra3	loss	gain	gain	gain	gain	NA	gain	NA	loss	gain	gain	loss	NA	NA
Klra4	NA	loss	loss	loss	loss	NA	loss	NA	loss	loss	loss	loss	NA	NA
Klra5	NA	NA	loss	loss	NA	NA	loss	NA	loss	loss	loss	loss	NA	NA
Klra6	NA	loss	loss	loss	loss	NA	loss	NA	loss	loss	loss	loss	NA	NA
Klra8	loss	loss	loss	loss	loss	NA	loss	NA	loss	loss	loss	loss	NA	NA
Klra9	loss	loss	loss	loss	loss	NA	loss	NA	loss	loss	loss	loss	NA	NA
Klri1	NA	NA	NA	NA	NA	NA	NA	NA	loss	loss	NA	NA	NA	NA
Klri2	NA	NA	loss	NA	NA	NA	NA	NA	loss	loss	NA	loss	NA	NA
Lipo1	NA	gain	gain	gain	gain	NA	NA	NA	NA	gain	NA	NA	NA	NA
Lipo3	NA	gain	gain	gain	NA	NA	gain	NA	NA	gain	gain	NA	NA	NA
LOC100038947	NA	gain	gain	gain	gain	gain	NA	NA	NA	gain	NA	NA	NA	NA
LOC101055864	loss	loss	loss	loss	loss	loss	NA	NA	NA	loss	NA	loss	NA	NA
LOC101056073	loss	NA	NA	NA	gain	NA	NA	NA	NA	gain	loss	NA	NA	NA
Mgl2	NA	NA	NA	NA	NA	NA	NA	NA	NA	gain	NA	gain	NA	NA
Mir6388	loss	loss	loss	loss	loss	loss	loss	loss	NA	loss	loss	loss	NA	loss
Mir692-2	NA	gain	gain	gain	gain	NA	gain	NA	gain	gain	NA	gain	NA	NA
Mir692-3	NA	gain	gain	gain	gain	NA	gain	NA	gain	gain	NA	gain	NA	NA
Mir7094-2	NA	gain	gain	gain	gain	loss	NA	NA	NA	gain	loss	loss	NA	loss
Mocs2	NA	NA	NA	NA	NA	NA	NA	NA	NA	gain	NA	NA	gain	NA
Mup1	loss	NA	gain	loss	NA	NA	NA	NA	loss	gain	NA	loss	NA	NA
Mup11	NA	NA	gain	gain	NA	NA	NA	NA	loss	gain	NA	loss	NA	NA
Mup15	loss	NA	NA	NA	loss	NA	NA	NA	loss	loss	NA	loss	loss	NA
Mup2	loss	NA	gain	gain/loss	loss	NA	NA	NA	loss	gain/loss	NA	loss	loss	NA
Mup7	loss	NA	NA	NA	loss	NA	NA	NA	loss	loss	NA	loss	loss	NA
Mup8	gain	gain	gain	gain	gain	NA	NA	NA	gain	gain	NA	gain	gain	NA
Mup9	loss	NA	gain/loss	loss	NA	NA	NA	NA	gain/loss	gain/loss	NA	loss	NA	NA
Mvb12b	NA	NA	NA	NA	NA	NA	NA	NA	NA	loss	NA	NA	NA	NA
Nkain2	NA	NA	NA	NA	NA	NA	NA	NA	NA	loss	NA	loss	NA	loss
Nlrp1b	loss	NA	NA	NA	NA	NA	NA	NA	loss	loss	loss	NA	NA	NA
Nlrp1c-ps	loss	NA	NA	NA	NA	NA	NA	NA	NA	loss	NA	NA	NA	NA
Oit1	NA	NA	NA	NA	NA	NA	NA	NA	NA	gain	NA	NA	NA	NA
Oog1	gain/loss	gain/loss	gain	gain	gain	NA	NA	NA	gain/loss	gain	gain	NA	NA	NA
Phf10	NA	NA	gain	gain	gain	gain	NA	NA	NA	gain	gain	NA	NA	NA
Pik3c3	NA	NA	NA	NA	NA	NA	NA	NA	NA	loss	NA	NA	NA	NA
Pik3r1	NA	NA	NA	NA	NA	NA	gain	NA	NA	gain	NA	NA	NA	NA
Pprc1	NA	NA	NA	NA	NA	NA	NA	NA	NA	gain	NA	NA	NA	NA
Rex2	loss	loss	loss	loss	loss	NA	NA	NA	loss	loss	loss	loss	NA	NA
Rit2	NA	NA	NA	NA	NA	NA	NA	NA	NA	loss	NA	NA	NA	NA
Sec31b	NA	NA	gain	gain	gain	NA	NA	NA	gain	gain	gain	gain	NA	NA
Sirpb1a	NA	gain/loss	gain/loss	gain/loss	gain	gain/loss	NA	gain	NA	gain/loss	NA	NA	NA	NA
Sirpb1b	NA	gain	gain/loss	gain	gain	gain	NA	NA	NA	gain/loss	NA	NA	NA	NA
Skint5	loss	NA	gain	gain	gain	gain	NA	NA	loss	gain/loss	NA	loss	loss	loss
Skint6	loss	NA	gain	gain	gain	gain	NA	NA	gain/loss	gain	NA	gain	loss	loss
Slc12a2	NA	NA	NA	NA	NA	gain	NA	gain	NA	loss	NA	NA	loss	NA
Slc16a10	NA	NA	NA	NA	NA	NA	NA	NA	NA	gain	NA	NA	NA	NA
Smarca5-ps	NA	NA	NA	NA	NA	NA	NA	NA	NA	gain	NA	NA	NA	NA
Tmem267	NA	NA	NA	NA	NA	NA	NA	NA	NA	loss	NA	gain	NA	gain
Trdn	NA	gain	NA	gain	NA	NA	gain	gain	loss	loss	NA	loss	loss	loss
Trim33	NA	NA	NA	NA	NA	NA	gain	gain	NA	loss	NA	NA	loss	NA
Zfp534	loss	loss	loss	loss	loss	NA	NA	NA	loss	loss	loss	loss	NA	NA
Zfp600	loss	loss	loss	loss	loss	NA	NA	NA	loss	loss	loss	loss	NA	NA
Zfp638	NA	NA	NA	NA	NA	NA	gain	gain	loss	loss	NA	loss	loss	NA
Zfp979	loss	loss	loss	loss	loss	NA	NA	NA	loss	loss	loss	loss	NA	NA
Zfp980	loss	loss	loss	loss	loss	NA	NA	NA	loss	loss	loss	loss	NA	NA
Zfp981	loss	loss	loss	loss	loss	NA	NA	NA	loss	loss	loss	loss	NA	NA
Zfp982	loss	loss	loss	loss	loss	NA	NA	NA	loss	loss	loss	loss	NA	NA
Zfp984	loss	loss	loss	loss	loss	NA	NA	NA	loss	loss	loss	loss	NA	NA
Zfp985	loss	loss	loss	loss	loss	NA	NA	NA	loss	loss	loss	loss	NA	NA
Zfp987	loss	loss	loss	loss	loss	NA	NA	NA	loss	loss	loss	loss	NA	NA
Zfp991	loss	loss	loss	loss	loss	NA	NA	NA	loss	loss	loss	loss	NA	NA
Zfp992	loss	loss	loss	loss	loss	NA	NA	NA	loss	loss	loss	loss	NA	NA
Zkscan4	NA	gain	gain	gain	gain	NA	NA	gain	gain	gain	gain	gain	NA	NA
Znf41-ps	loss	loss	loss	loss	loss	NA	NA	NA	loss	loss	loss	loss	NA	NA
0610009L18Rik	NA	NA	NA	NA	NA	gain	NA	NA	NA	NA	NA	gain	NA	NA
0610010B08Rik	NA	NA	gain	NA	NA	gain	NA	NA	NA	NA	NA	loss	NA	loss
1600023N17Rik	NA	NA	NA	NA	NA	loss	NA	NA	NA	NA	NA	NA	NA	NA
1700001C02Rik	NA	NA	NA	NA	NA	loss	NA	NA	NA	NA	NA	NA	NA	NA
1700012B07Rik	NA	NA	NA	NA	NA	gain	NA	NA	NA	NA	NA	NA	NA	NA
1700012H19Rik	NA	NA	NA	NA	NA	gain	NA	NA	NA	NA	NA	gain	NA	NA
1700022A21Rik	NA	NA	NA	NA	NA	loss	NA	NA	NA	NA	NA	gain	NA	NA
1700023C21Rik	NA	NA	NA	NA	NA	gain	NA	NA	NA	NA	NA	NA	NA	NA
1700045H11Rik	NA	NA	NA	NA	NA	loss	NA	NA	NA	NA	NA	NA	NA	NA
1700065O20Rik	NA	gain	NA	NA	NA	gain	gain	gain	NA	NA	NA	NA	NA	NA
1700092K14Rik	NA	NA	NA	NA	NA	gain	NA	NA	NA	NA	NA	gain	NA	NA
1700096J18Rik	NA	NA	NA	NA	NA	gain	NA	NA	NA	NA	NA	NA	NA	NA
1700096K18Rik	NA	NA	NA	NA	NA	loss	NA	NA	NA	NA	NA	NA	NA	NA
1700110I01Rik	loss	NA	NA	NA	loss	loss	loss	loss	loss	NA	loss	loss	loss	loss
1810010H24Rik	NA	NA	NA	NA	NA	gain	NA	NA	NA	NA	NA	NA	NA	NA
1810032O08Rik	NA	NA	NA	NA	NA	gain	NA	NA	NA	NA	NA	gain	NA	NA
2210406O10Rik	NA	NA	NA	NA	NA	loss	NA	NA	NA	NA	NA	NA	NA	NA
2210418O10Rik	NA	NA	gain	NA	NA	gain	NA	NA	NA	NA	NA	loss	NA	loss
2610035D17Rik	NA	NA	NA	NA	NA	gain	NA	NA	NA	NA	NA	gain	NA	NA
2610042L04Rik	loss	NA	NA	NA	loss	loss	loss	loss	loss	NA	loss	loss	loss	loss
2700054A10Rik	NA	loss	loss	loss	NA	loss	NA	NA	NA	NA	loss	NA	NA	NA
2810410L24Rik	NA	NA	NA	NA	NA	gain	NA	NA	NA	NA	NA	gain	NA	NA
2900005J15Rik	NA	NA	NA	NA	NA	loss	NA	NA	NA	NA	NA	NA	NA	NA
2900041M22Rik	NA	NA	NA	NA	NA	gain	NA	NA	NA	NA	NA	gain	NA	NA
3110082J24Rik	NA	NA	NA	NA	NA	loss	NA	NA	NA	NA	NA	NA	NA	NA
4732490B19Rik	NA	NA	NA	NA	NA	gain	NA	NA	NA	NA	NA	gain	NA	NA
4831440E17Rik	NA	NA	NA	NA	NA	loss	NA	NA	NA	NA	NA	NA	NA	NA
4930405D11Rik	NA	NA	NA	NA	NA	gain	NA	NA	NA	NA	NA	NA	NA	NA
4930405L22Rik	NA	NA	NA	NA	NA	loss	NA	NA	NA	NA	NA	NA	NA	NA
4930431F12Rik	NA	NA	NA	NA	NA	loss	NA	NA	NA	NA	NA	NA	NA	NA
4930478P22Rik	NA	NA	NA	NA	NA	loss	NA	NA	NA	NA	NA	NA	NA	NA
4930487D11Rik	NA	NA	NA	NA	NA	loss	NA	NA	NA	NA	NA	NA	NA	NA
4930513D17Rik	NA	NA	NA	NA	NA	loss	NA	NA	NA	NA	NA	NA	NA	NA
4930548H24Rik	NA	NA	NA	NA	NA	loss	NA	NA	NA	NA	NA	NA	NA	NA
4930555G01Rik	loss	NA	NA	NA	loss	loss	loss	loss	loss	NA	loss	loss	loss	loss
4930557J02Rik	NA	NA	NA	NA	NA	loss	NA	NA	NA	NA	NA	NA	NA	NA
4930563M21Rik	NA	NA	NA	NA	NA	gain	gain	NA	NA	NA	NA	loss	NA	NA
4930584F24Rik	loss	NA	NA	NA	NA	loss	loss	loss	NA	NA	loss	NA	NA	NA
4931409K22Rik	NA	NA	NA	NA	NA	loss	NA	NA	NA	NA	NA	gain	NA	NA
4931431C16Rik	NA	NA	NA	NA	NA	loss	NA	NA	NA	NA	NA	NA	NA	NA
4932414N04Rik	NA	gain	NA	gain	NA	gain	NA	gain	loss	NA	NA	loss	loss	NA
4932435O22Rik	NA	NA	NA	NA	NA	gain	NA	NA	NA	NA	NA	gain	NA	NA
4933406F09Rik	loss	NA	NA	NA	NA	loss	loss	loss	loss	NA	loss	loss	NA	loss
5031410I06Rik	loss	NA	NA	NA	NA	loss	loss	loss	NA	NA	loss	NA	NA	NA
5730480H06Rik	NA	NA	NA	NA	NA	loss	NA	NA	NA	NA	NA	NA	NA	NA
5830444B04Rik	NA	NA	NA	NA	NA	loss	NA	NA	NA	NA	NA	gain	NA	NA
5930403L14Rik	NA	NA	NA	NA	NA	loss	NA	NA	NA	NA	NA	gain	NA	NA
6030468B19Rik	NA	NA	NA	NA	NA	gain	NA	NA	NA	NA	NA	gain	NA	NA
9430015G10Rik	NA	NA	NA	NA	NA	loss	NA	NA	NA	NA	NA	gain	NA	NA
9630001P10Rik	NA	NA	NA	NA	NA	loss	NA	NA	NA	NA	NA	NA	NA	NA
A430005L14Rik	NA	NA	NA	NA	NA	loss	NA	NA	NA	NA	NA	gain	NA	NA
Aanat	NA	NA	NA	NA	NA	gain	NA	NA	NA	NA	NA	gain	NA	NA
Aatk	NA	NA	NA	NA	NA	gain	NA	NA	NA	NA	NA	gain	NA	NA
Abca5	NA	gain	NA	gain	NA	gain	NA	gain	NA	NA	NA	NA	loss	NA
Abca6	NA	NA	NA	gain	NA	gain	NA	NA	NA	NA	NA	NA	loss	NA
Abca8a	NA	NA	NA	NA	NA	gain	NA	NA	NA	NA	NA	NA	loss	NA
Abca8b	NA	NA	NA	NA	NA	gain	NA	NA	NA	NA	NA	NA	NA	NA
Abca9	NA	NA	NA	NA	NA	gain	NA	NA	NA	NA	NA	NA	loss	NA
Abcb8	NA	NA	NA	NA	NA	loss	NA	NA	NA	NA	NA	gain	NA	NA
Abcf2	NA	NA	NA	NA	NA	loss	NA	NA	NA	NA	NA	gain	NA	NA
Abhd1	NA	NA	NA	NA	NA	loss	NA	NA	NA	NA	NA	NA	NA	NA
Ablim2	NA	NA	NA	NA	NA	loss	NA	NA	NA	NA	NA	NA	NA	NA
Acap3	NA	NA	NA	NA	NA	loss	NA	NA	NA	NA	NA	gain	NA	NA
Acot7	NA	NA	NA	NA	NA	loss	NA	NA	NA	NA	NA	gain	NA	NA
Acox1	NA	NA	NA	NA	NA	gain	NA	NA	NA	NA	NA	gain	NA	NA
Acox3	NA	NA	NA	NA	NA	loss	NA	NA	NA	NA	NA	NA	NA	NA
Actg1	NA	NA	NA	NA	NA	gain	NA	NA	NA	NA	NA	gain	NA	NA
Actr10	NA	gain	NA	gain	NA	gain	gain	gain	NA	NA	gain	NA	NA	NA
Actr3b	loss	NA	NA	NA	NA	loss	loss	loss	NA	NA	loss	NA	NA	NA
Actrt2	NA	NA	NA	NA	NA	loss	NA	NA	NA	NA	NA	gain	NA	NA
Acvr2a	NA	NA	NA	NA	NA	gain	NA	gain	NA	NA	NA	NA	NA	NA
Adam6a	NA	NA	NA	NA	NA	loss	NA	NA	NA	NA	NA	loss	NA	NA
Adam6b	NA	NA	NA	NA	NA	loss	NA	NA	NA	NA	NA	loss	NA	NA
Add1	NA	NA	NA	NA	NA	loss	NA	NA	NA	NA	NA	NA	NA	NA
Adgrf3	NA	NA	NA	NA	NA	loss	NA	NA	NA	NA	NA	NA	NA	NA
Adra2c	NA	NA	NA	NA	NA	loss	NA	NA	NA	NA	NA	NA	NA	NA
Afap1	NA	NA	NA	NA	NA	loss	NA	NA	NA	NA	NA	NA	NA	NA
Afmid	NA	NA	NA	NA	NA	gain	NA	NA	NA	NA	NA	gain	NA	NA
Agap3	NA	NA	NA	NA	NA	loss	NA	NA	NA	NA	NA	gain	NA	NA
Agbl5	NA	NA	NA	NA	NA	loss	NA	NA	NA	NA	NA	NA	NA	NA
Agr3	NA	gain	NA	NA	NA	gain	NA	NA	NA	NA	NA	NA	NA	NA
Agrn	NA	NA	NA	NA	NA	loss	NA	NA	NA	NA	NA	gain	NA	NA
Agtpbp1	NA	NA	NA	NA	NA	gain	gain	NA	NA	NA	NA	NA	NA	NA
AI839979	NA	NA	NA	NA	NA	loss	NA	NA	NA	NA	NA	NA	NA	NA
Ajap1	NA	NA	NA	NA	NA	loss	NA	NA	NA	NA	NA	gain	NA	NA
Alyref	NA	NA	NA	NA	NA	gain	NA	NA	NA	NA	NA	gain	NA	NA
Amz2	NA	NA	NA	NA	NA	gain	NA	NA	NA	NA	NA	NA	NA	NA
Anapc11	NA	NA	NA	NA	NA	gain	NA	NA	NA	NA	NA	gain	NA	NA
Ankhd1	NA	NA	NA	NA	NA	gain	NA	gain	NA	NA	NA	gain	NA	NA
Ankrd26	NA	gain	NA	gain	NA	gain	gain	gain	NA	NA	NA	NA	NA	NA
Ankrd40	NA	NA	NA	NA	NA	gain	gain	NA	NA	NA	NA	gain	NA	NA
Ap1g1	NA	gain	NA	gain	NA	gain	gain	gain	NA	NA	NA	NA	NA	NA
Apoh	NA	NA	NA	NA	NA	gain	NA	NA	NA	NA	NA	NA	NA	NA
Appl1	NA	gain	NA	gain	NA	gain	gain	gain	NA	NA	NA	NA	NA	NA
Arhgdia	NA	NA	NA	NA	NA	gain	NA	NA	NA	NA	NA	gain	NA	NA
Arhgef16	NA	NA	NA	NA	NA	loss	NA	NA	NA	NA	NA	gain	NA	NA
Arl16	NA	NA	NA	NA	NA	gain	NA	NA	NA	NA	NA	gain	NA	NA
Armc4	NA	NA	NA	NA	NA	gain	NA	NA	NA	NA	NA	NA	NA	NA
Armc7	NA	NA	NA	NA	NA	gain	NA	NA	NA	NA	NA	gain	NA	NA
Arsg	NA	NA	NA	NA	NA	gain	NA	NA	NA	NA	NA	NA	NA	NA
Asb10	NA	NA	NA	NA	NA	loss	NA	NA	NA	NA	NA	gain	NA	NA
Asic3	NA	NA	NA	NA	NA	loss	NA	NA	NA	NA	NA	gain	NA	NA
Aspscr1	NA	NA	NA	NA	NA	gain	NA	NA	NA	NA	NA	gain	NA	NA
Atad3a	NA	NA	NA	NA	NA	loss	NA	NA	NA	NA	NA	gain	NA	NA
Atad3aos	NA	NA	NA	NA	NA	loss	NA	NA	NA	NA	NA	gain	NA	NA
Atg16l1	NA	NA	NA	NA	NA	gain	NA	NA	NA	NA	NA	NA	NA	NA
Atg9b	NA	NA	NA	NA	NA	loss	NA	NA	NA	NA	NA	gain	NA	NA
Atp11b	NA	gain	NA	gain	NA	gain	gain	gain	loss	NA	NA	NA	NA	NA
Atp5h	NA	NA	NA	NA	NA	gain	NA	NA	NA	NA	NA	gain	NA	NA
Atp9b	NA	gain	NA	gain	NA	gain	gain	gain	loss	NA	NA	NA	loss	gain
Atraid	NA	NA	NA	NA	NA	loss	NA	NA	NA	NA	NA	NA	NA	NA
Atrx	NA	gain/loss	loss	gain/loss	NA	gain	gain	gain/loss	loss	NA	gain/loss	loss	NA	NA
Atxn3	NA	NA	NA	NA	NA	gain	gain	gain	NA	NA	NA	NA	NA	NA
AU022751	loss	loss	loss	loss	NA	loss	loss	loss	loss	NA	loss	loss	NA	NA
Aurkaip1	NA	NA	NA	NA	NA	loss	NA	NA	NA	NA	NA	gain	NA	NA
AW011738	NA	NA	NA	NA	NA	loss	NA	NA	NA	NA	NA	gain	NA	NA
Axin2	NA	NA	NA	NA	NA	gain	NA	NA	NA	NA	NA	NA	NA	NA
AY761184	loss	NA	NA	loss	NA	loss	loss	loss	NA	NA	NA	loss	NA	NA
AY761185	NA	NA	NA	NA	loss	loss	gain	loss	NA	NA	NA	loss	NA	loss
B3galt6	NA	NA	NA	NA	NA	loss	NA	NA	NA	NA	NA	gain	NA	NA
B3gntl1	NA	NA	NA	NA	NA	gain	NA	NA	NA	NA	NA	NA	NA	NA
Babam2	NA	NA	NA	NA	NA	loss	NA	NA	NA	NA	NA	NA	NA	NA
Bahcc1	NA	NA	NA	NA	NA	gain	NA	NA	NA	NA	NA	gain	NA	NA
Baiap2	NA	NA	NA	NA	NA	gain	NA	NA	NA	NA	NA	gain	NA	NA
BC006965	NA	NA	NA	NA	NA	gain	NA	NA	NA	NA	NA	NA	NA	NA
BC017643	NA	NA	NA	NA	NA	gain	NA	NA	NA	NA	NA	NA	NA	NA
BC018473	NA	NA	NA	NA	NA	gain	NA	NA	NA	NA	NA	gain	NA	NA
BC039966	NA	NA	NA	NA	NA	loss	NA	NA	NA	NA	NA	gain	NA	NA
Birc5	NA	NA	NA	NA	NA	gain	NA	NA	NA	NA	NA	gain	NA	NA
Bloc1s4	NA	NA	NA	NA	NA	loss	NA	NA	NA	NA	NA	NA	NA	NA
Bod1l	NA	NA	NA	NA	NA	loss	NA	NA	NA	NA	NA	NA	NA	NA
Bptf	NA	NA	NA	NA	NA	gain	NA	NA	NA	NA	NA	NA	NA	NA
Bst1	NA	NA	NA	NA	NA	loss	NA	NA	NA	NA	NA	NA	NA	NA
Btbd17	NA	NA	NA	NA	NA	gain	NA	NA	NA	NA	NA	gain	NA	NA
Btbd35f1	loss	loss	loss	loss	NA	loss	loss	loss	loss	NA	loss	loss	loss	loss
Btbd35f10	loss	loss	loss	loss	NA	loss	loss	loss	loss	NA	loss	loss	loss	loss
Btbd35f11	loss	loss	loss	loss	NA	loss	loss	loss	loss	NA	loss	loss	loss	loss
Btbd35f12	loss	loss	loss	loss	NA	loss	loss	loss	loss	NA	loss	loss	loss	loss
Btbd35f13	loss	loss	loss	loss	NA	loss	loss	loss	loss	NA	loss	loss	loss	loss
Btbd35f14	loss	loss	loss	loss	NA	loss	loss	loss	loss	NA	loss	loss	loss	loss
Btbd35f15	loss	loss	loss	loss	NA	loss	loss	loss	loss	NA	loss	loss	loss	loss
Btbd35f16	loss	loss	loss	loss	NA	loss	loss	loss	loss	NA	loss	loss	loss	loss
Btbd35f17	loss	loss	loss	loss	NA	loss	loss	loss	loss	NA	loss	loss	NA	loss
Btbd35f18	loss	loss	loss	loss	NA	loss	loss	loss	loss	NA	loss	loss	loss	loss
Btbd35f2	loss	loss	loss	loss	NA	loss	loss	loss	loss	NA	loss	loss	loss	loss
Btbd35f20	loss	loss	loss	loss	NA	loss	loss	loss	loss	NA	loss	loss	loss	loss
Btbd35f21	loss	loss	loss	loss	NA	loss	loss	loss	loss	NA	loss	loss	loss	loss
Btbd35f23	loss	loss	loss	loss	NA	loss	loss	loss	loss	NA	loss	loss	loss	loss
Btbd35f27	loss	loss	loss	loss	NA	loss	loss	loss	loss	NA	loss	loss	NA	loss
Btbd35f28	loss	loss	loss	loss	NA	loss	loss	loss	loss	NA	loss	loss	NA	loss
Btbd35f3	loss	loss	loss	loss	NA	loss	loss	loss	loss	NA	loss	loss	NA	loss
Btbd35f4	loss	loss	loss	loss	NA	loss	loss	loss	loss	NA	loss	loss	NA	loss
Btbd35f5	loss	loss	loss	loss	NA	loss	loss	loss	loss	NA	loss	loss	loss	loss
Btbd35f7	loss	loss	loss	loss	NA	loss	loss	loss	loss	NA	loss	loss	NA	loss
C1qtnf1	NA	NA	NA	NA	NA	gain	NA	NA	NA	NA	NA	gain	NA	NA
C1qtnf12	NA	NA	NA	NA	NA	loss	NA	NA	NA	NA	NA	gain	NA	NA
C1qtnf7	NA	NA	NA	NA	NA	loss	NA	NA	NA	NA	NA	NA	NA	NA
Cacng1	NA	NA	NA	NA	NA	gain	NA	NA	NA	NA	NA	NA	NA	NA
Cacng4	NA	NA	NA	NA	NA	gain	NA	NA	NA	NA	NA	NA	NA	NA
Cacng5	NA	NA	NA	NA	NA	gain	NA	NA	NA	NA	NA	NA	NA	NA
Cad	NA	NA	NA	NA	NA	loss	NA	NA	NA	NA	NA	NA	NA	NA
Calcrl	NA	gain	NA	gain	NA	gain	NA	gain	NA	NA	NA	NA	NA	NA
Camta1	NA	NA	NA	NA	NA	loss	NA	NA	NA	NA	NA	gain	NA	NA
Cant1	NA	NA	NA	NA	NA	gain	NA	NA	NA	NA	NA	gain	NA	NA
Capn7	NA	NA	NA	gain	NA	gain	gain	gain	NA	NA	NA	NA	NA	NA
Car10	NA	gain	NA	NA	NA	gain	gain	NA	NA	NA	NA	NA	NA	NA
Car6	NA	NA	NA	NA	NA	loss	NA	NA	NA	NA	NA	NA	NA	NA
Card14	NA	NA	NA	NA	NA	gain	NA	NA	NA	NA	NA	gain	NA	NA
Caskin2	NA	NA	NA	NA	NA	gain	NA	NA	NA	NA	NA	gain	NA	NA
Casp3	NA	NA	NA	NA	NA	gain	NA	NA	NA	NA	gain	NA	NA	NA
Cbr2	NA	NA	NA	NA	NA	gain	NA	NA	NA	NA	NA	gain	NA	NA
Cbwd1	NA	gain	NA	gain	NA	gain	gain	gain	NA	NA	NA	NA	NA	NA
Cbx2	NA	NA	NA	NA	NA	gain	NA	NA	NA	NA	NA	gain	NA	NA
Cbx4	NA	NA	NA	NA	NA	gain	NA	NA	NA	NA	NA	gain	NA	NA
Cbx8	NA	NA	NA	NA	NA	gain	NA	NA	NA	NA	NA	gain	NA	NA
Cc2d2a	NA	NA	NA	NA	NA	loss	NA	NA	NA	NA	NA	NA	NA	NA
Ccdc122	NA	NA	NA	gain	NA	gain	gain	gain	NA	NA	NA	NA	NA	NA
Ccdc137	NA	NA	NA	NA	NA	gain	NA	NA	NA	NA	NA	gain	NA	NA
Ccdc27	NA	NA	NA	NA	NA	loss	NA	NA	NA	NA	NA	gain	NA	NA
Ccdc40	NA	NA	NA	NA	NA	gain	NA	NA	NA	NA	NA	gain	NA	NA
Ccdc47	NA	NA	NA	NA	NA	gain	NA	NA	NA	NA	NA	NA	NA	NA
Ccdc57	NA	NA	NA	NA	NA	gain	NA	NA	NA	NA	NA	NA	NA	NA
Ccdc7a	NA	NA	NA	NA	NA	gain	gain	gain	loss	NA	NA	loss	loss	NA
Ccdc96	NA	NA	NA	NA	NA	loss	NA	NA	NA	NA	NA	NA	NA	NA
Ccnl2	NA	NA	NA	NA	NA	loss	NA	NA	NA	NA	NA	gain	NA	NA
Cct8l1	NA	NA	NA	NA	NA	loss	NA	NA	NA	NA	NA	NA	NA	NA
Cd300a	NA	NA	NA	NA	NA	gain	NA	NA	NA	NA	NA	gain	NA	NA
Cd300c	NA	NA	NA	NA	NA	gain	NA	NA	NA	NA	NA	gain	NA	NA
Cd300c2	NA	NA	NA	NA	NA	gain	NA	NA	NA	NA	NA	gain	NA	NA
Cd300e	NA	NA	NA	NA	NA	gain	NA	NA	NA	NA	NA	gain	NA	NA
Cd300lb	NA	NA	NA	NA	NA	gain	NA	NA	NA	NA	NA	gain	NA	NA
Cd300ld	NA	NA	NA	NA	NA	gain	NA	NA	NA	NA	NA	gain	NA	NA
Cd300ld3	NA	NA	NA	NA	NA	gain	NA	NA	NA	NA	NA	gain	NA	NA
Cd300ld4	NA	NA	NA	NA	NA	gain	NA	NA	NA	NA	loss	gain	NA	NA
Cd300ld5	NA	NA	NA	NA	NA	gain	NA	NA	NA	NA	loss	gain	NA	NA
Cd300lf	NA	NA	NA	NA	NA	gain	NA	NA	NA	NA	NA	gain	NA	NA
Cd38	NA	NA	NA	NA	NA	loss	NA	NA	NA	NA	NA	NA	NA	NA
Cd7	NA	NA	NA	NA	NA	gain	NA	NA	NA	NA	NA	NA	NA	NA
Cd79b	NA	NA	NA	NA	NA	gain	NA	NA	NA	NA	NA	NA	NA	NA
Cdc42ep4	NA	NA	NA	NA	NA	gain	NA	NA	NA	NA	NA	gain	NA	NA
Cdk11b	NA	NA	NA	NA	NA	loss	NA	NA	NA	NA	NA	gain	NA	NA
Cdk13	NA	gain	NA	NA	NA	gain	gain	gain	NA	NA	NA	NA	NA	NA
Cdk19	NA	gain	NA	NA	NA	gain	NA	NA	NA	NA	NA	NA	NA	NA
Cdk3-ps	NA	NA	NA	NA	NA	gain	NA	NA	NA	NA	NA	gain	NA	NA
Cdk5	NA	NA	NA	NA	NA	loss	NA	NA	NA	NA	NA	gain	NA	NA
Cdr2l	NA	NA	NA	NA	NA	gain	NA	NA	NA	NA	NA	gain	NA	NA
Cenpa	NA	NA	NA	NA	NA	loss	NA	NA	NA	NA	NA	NA	NA	NA
Cenpc1	NA	gain	NA	NA	NA	gain	gain	gain	NA	NA	gain	loss	loss	NA
Cenpq	NA	gain	NA	gain	NA	gain	gain	gain	NA	NA	NA	NA	NA	NA
Cenps	NA	NA	NA	NA	NA	loss	NA	NA	NA	NA	NA	NA	NA	NA
Cenpx	NA	NA	NA	NA	NA	gain	NA	NA	NA	NA	NA	gain	NA	NA
Cep104	NA	NA	NA	NA	NA	loss	NA	NA	NA	NA	NA	gain	NA	NA
Cep112	NA	NA	NA	NA	NA	gain	NA	NA	NA	NA	NA	NA	NA	NA
Cep128	NA	gain	NA	NA	NA	gain	NA	gain	NA	NA	NA	NA	NA	NA
Cep131	NA	NA	NA	NA	NA	gain	NA	NA	NA	NA	NA	gain	NA	NA
Cep295nl	NA	NA	NA	NA	NA	gain	NA	NA	NA	NA	NA	gain	NA	NA
Cep95	NA	NA	NA	NA	NA	gain	NA	NA	NA	NA	NA	NA	NA	NA
Cfap74	NA	NA	NA	NA	NA	loss	NA	NA	NA	NA	NA	gain	NA	NA
Cgref1	NA	NA	NA	NA	NA	loss	NA	NA	NA	NA	NA	NA	NA	NA
Chd5	NA	NA	NA	NA	NA	loss	NA	NA	NA	NA	NA	gain	NA	NA
Chmp6	NA	NA	NA	NA	NA	gain	NA	NA	NA	NA	NA	gain	NA	NA
Chpf2	NA	NA	NA	NA	NA	loss	NA	NA	NA	NA	NA	gain	NA	NA
Cib4	NA	NA	NA	NA	NA	loss	NA	NA	NA	NA	NA	NA	NA	NA
Clnk	NA	NA	NA	NA	NA	loss	NA	NA	NA	NA	NA	NA	NA	NA
Clrn2	NA	NA	NA	NA	NA	loss	NA	NA	NA	NA	NA	NA	NA	NA
Clstn1	NA	NA	NA	NA	NA	loss	NA	NA	NA	NA	NA	gain	NA	NA
Cnot1	NA	NA	NA	NA	NA	gain	NA	NA	NA	NA	NA	NA	NA	NA
Cnpy1	NA	NA	NA	NA	NA	loss	NA	NA	NA	NA	NA	NA	NA	NA
Cog1	NA	NA	NA	NA	NA	gain	NA	NA	NA	NA	NA	gain	NA	NA
Colec12	NA	gain	NA	gain	NA	gain	gain	NA	NA	NA	NA	NA	NA	NA
Cort	NA	NA	NA	NA	NA	loss	NA	NA	NA	NA	NA	NA	NA	NA
Cox11	NA	NA	NA	NA	NA	gain	NA	NA	NA	NA	NA	NA	NA	NA
Cpeb2	NA	NA	NA	NA	NA	loss	NA	NA	NA	NA	NA	NA	NA	NA
Cpsf4l	NA	NA	NA	NA	NA	gain	NA	NA	NA	NA	NA	gain	NA	NA
Cptp	NA	NA	NA	NA	NA	loss	NA	NA	NA	NA	NA	gain	NA	NA
Cpz	NA	NA	NA	NA	NA	loss	NA	NA	NA	NA	NA	NA	NA	NA
Crmp1	NA	NA	NA	NA	NA	loss	NA	NA	NA	NA	NA	NA	NA	NA
Crygn	NA	NA	NA	NA	NA	loss	NA	NA	NA	NA	NA	gain	NA	NA
Csn1s1	NA	gain	NA	gain	NA	gain	gain	gain	loss	NA	NA	loss	loss	NA
Csnk1d	NA	NA	NA	NA	NA	gain	NA	NA	NA	NA	NA	NA	NA	NA
Ctbp1	NA	NA	NA	NA	NA	loss	NA	NA	NA	NA	NA	NA	NA	NA
Ctnnbip1	NA	NA	NA	NA	NA	loss	NA	NA	NA	NA	NA	NA	NA	NA
Cul1	NA	gain	NA	NA	NA	gain	NA	gain	NA	NA	NA	NA	loss	NA
Cygb	NA	NA	NA	NA	NA	gain	NA	NA	NA	NA	NA	gain	NA	NA
Cyp2c54	NA	gain	NA	gain	NA	gain	gain	gain	NA	NA	NA	loss	NA	NA
Cyp2c55	NA	gain	NA	gain	NA	gain	gain	gain	NA	NA	NA	loss	NA	NA
Cyth1	NA	NA	NA	NA	NA	gain	NA	NA	NA	NA	NA	gain	NA	NA
Cytl1	NA	NA	NA	NA	NA	loss	NA	NA	NA	NA	NA	NA	NA	NA
D11Wsu47e	NA	NA	NA	NA	NA	gain	NA	NA	NA	NA	NA	gain	NA	NA
D130040H23Rik	NA	gain	NA	NA	NA	gain	NA	gain	NA	NA	NA	NA	NA	NA
D5Ertd579e	NA	NA	NA	NA	NA	loss	NA	NA	NA	NA	NA	NA	NA	NA
D5Ertd615e	NA	NA	NA	NA	NA	loss	NA	NA	NA	NA	NA	NA	NA	NA
D830030K20Rik	loss	NA	NA	NA	loss	loss	loss	loss	loss	NA	loss	loss	loss	loss
Dars	NA	NA	NA	NA	NA	gain	gain	gain	NA	NA	NA	NA	NA	NA
Dcaf6	NA	NA	NA	NA	NA	gain	gain	gain	NA	NA	NA	NA	NA	NA
Dcxr	NA	NA	NA	NA	NA	gain	NA	NA	NA	NA	NA	gain	NA	NA
Ddx10	NA	NA	NA	NA	NA	gain	gain	gain	NA	NA	NA	NA	NA	NA
Ddx42	NA	NA	NA	NA	NA	gain	NA	NA	NA	NA	NA	NA	NA	NA
Ddx5	NA	NA	NA	NA	NA	gain	NA	NA	NA	NA	NA	NA	NA	NA
Ddx50	NA	gain	NA	gain	NA	gain	gain	gain	NA	NA	NA	NA	NA	NA
Defa24	loss	NA	NA	loss	NA	loss	loss	loss	NA	NA	NA	loss	NA	NA
Defa27	loss	NA	NA	loss	loss	loss	loss	loss	NA	NA	NA	loss	NA	loss
Defa29	loss	NA	NA	loss	loss	loss	loss	loss	NA	NA	NA	loss	NA	loss
Defa3	loss	NA	NA	loss	loss	loss	loss	loss	NA	NA	NA	loss	NA	loss
Defa4	loss	NA	NA	loss	loss	loss	loss	loss	NA	NA	NA	loss	NA	loss
Defa5	loss	NA	NA	loss	loss	loss	loss	loss	NA	NA	NA	loss	NA	loss
Defa6	loss	NA	NA	loss	NA	loss	loss	loss	NA	NA	NA	loss	NA	NA
Defb1	NA	NA	NA	NA	NA	loss	NA	NA	NA	NA	NA	loss	NA	NA
Depdc5	NA	NA	NA	NA	NA	loss	NA	NA	NA	NA	NA	NA	NA	NA
Dffa	NA	NA	NA	NA	NA	loss	NA	NA	NA	NA	NA	NA	NA	NA
Dffb	NA	NA	NA	NA	NA	loss	NA	NA	NA	NA	NA	gain	NA	NA
Dmxl1	gain	gain	NA	gain	NA	gain	gain	gain	NA	NA	NA	NA	NA	NA
Dnah17	NA	NA	NA	NA	NA	gain	NA	NA	NA	NA	NA	gain	NA	NA
Dnaic2	NA	NA	NA	NA	NA	gain	NA	NA	NA	NA	NA	gain	NA	NA
Dnajb6	NA	NA	NA	NA	NA	loss	NA	NA	NA	NA	NA	NA	NA	NA
Dnajc11	NA	NA	NA	NA	NA	loss	NA	NA	NA	NA	NA	gain	NA	NA
Dnajc5g	NA	NA	NA	NA	NA	loss	NA	NA	NA	NA	NA	NA	NA	NA
Dok7	NA	NA	NA	NA	NA	loss	NA	NA	NA	NA	NA	NA	NA	NA
Dolk	NA	NA	gain	gain	NA	gain	NA	gain	NA	NA	NA	gain	NA	NA
Dpp6	loss	NA	NA	NA	NA	loss	loss	NA	NA	NA	loss	NA	NA	NA
Dpysl5	NA	NA	NA	NA	NA	loss	NA	NA	NA	NA	NA	NA	NA	NA
Drc1	NA	NA	NA	NA	NA	loss	NA	NA	NA	NA	NA	NA	NA	NA
Drd5	NA	NA	NA	NA	NA	loss	NA	NA	NA	NA	NA	NA	NA	NA
Dtwd2	NA	gain	NA	NA	NA	gain	gain	gain	NA	NA	NA	NA	NA	NA
Dus1l	NA	NA	NA	NA	NA	gain	NA	NA	NA	NA	NA	gain	NA	NA
Dvl1	NA	NA	NA	NA	NA	loss	NA	NA	NA	NA	NA	gain	NA	NA
Dync1li2	NA	gain	NA	NA	NA	gain	NA	gain	NA	NA	NA	NA	NA	NA
E030025P04Rik	NA	NA	NA	NA	NA	gain	NA	NA	NA	NA	NA	NA	NA	NA
Eaf2	NA	NA	NA	gain	NA	gain	gain	gain	NA	NA	NA	NA	loss	NA
Ebag9	NA	gain	NA	gain	NA	gain	gain	gain	NA	NA	NA	NA	NA	NA
Eif2b4	NA	NA	NA	NA	NA	loss	NA	NA	NA	NA	NA	NA	NA	NA
Eif2s2	NA	NA	NA	NA	NA	gain	NA	NA	NA	NA	NA	NA	NA	NA
Eif4a3	NA	NA	NA	NA	NA	gain	NA	NA	NA	NA	NA	gain	NA	NA
Emilin1	NA	NA	NA	NA	NA	loss	NA	NA	NA	NA	NA	NA	NA	NA
En2	NA	NA	NA	NA	NA	loss	NA	NA	NA	NA	NA	NA	NA	NA
Endov	NA	NA	NA	NA	NA	gain	NA	NA	NA	NA	NA	NA	NA	NA
Engase	NA	NA	NA	NA	NA	gain	NA	NA	NA	NA	NA	gain	NA	NA
Eno1	NA	NA	NA	NA	NA	loss	NA	NA	NA	NA	NA	NA	NA	NA
Eno1b	NA	NA	NA	NA	NA	loss	NA	NA	NA	NA	NA	NA	NA	NA
Enpp7	NA	NA	NA	NA	NA	gain	NA	NA	NA	NA	NA	gain	NA	NA
Eny2	NA	gain	NA	NA	NA	gain	gain	gain	NA	NA	NA	NA	NA	NA
Erbin	NA	NA	NA	gain	NA	gain	gain	gain	NA	NA	NA	NA	NA	NA
Ern1	NA	NA	NA	NA	NA	gain	NA	NA	NA	NA	NA	NA	NA	NA
Errfi1	NA	NA	NA	NA	NA	loss	NA	NA	NA	NA	NA	NA	NA	NA
Esco1	NA	gain	NA	NA	NA	gain	NA	NA	NA	NA	NA	NA	NA	NA
Espn	NA	NA	NA	NA	NA	loss	NA	NA	NA	NA	NA	gain	NA	NA
Evc	NA	NA	NA	NA	NA	loss	NA	NA	NA	NA	NA	NA	NA	NA
Evc2	NA	NA	NA	NA	NA	loss	NA	NA	NA	NA	NA	NA	NA	NA
Evpl	NA	NA	NA	NA	NA	gain	NA	NA	NA	NA	NA	gain	NA	NA
Exoc5	NA	NA	NA	gain	NA	gain	gain	gain	NA	NA	NA	NA	NA	NA
Exoc7	NA	NA	NA	NA	NA	gain	NA	NA	NA	NA	NA	gain	NA	NA
Faap100	NA	NA	NA	NA	NA	gain	NA	NA	NA	NA	NA	gain	NA	NA
Faap20	NA	NA	NA	NA	NA	loss	NA	NA	NA	NA	NA	gain	NA	NA
Fads6	NA	NA	NA	NA	NA	gain	NA	NA	NA	NA	NA	gain	NA	NA
Fam104a	NA	NA	NA	NA	NA	gain	NA	NA	NA	NA	NA	gain	NA	NA
Fam118a	NA	NA	NA	NA	NA	gain	NA	NA	NA	NA	NA	gain/loss	loss	NA
Fam184b	NA	NA	NA	NA	NA	loss	NA	NA	NA	NA	NA	NA	NA	NA
Fam193a	NA	NA	NA	NA	NA	loss	NA	NA	NA	NA	NA	NA	NA	NA
Fam19a2	NA	NA	NA	NA	NA	gain	NA	NA	NA	NA	NA	NA	NA	NA
Fam20a	NA	NA	NA	NA	NA	gain	NA	NA	NA	NA	NA	NA	NA	NA
Fam213b	NA	NA	NA	NA	NA	loss	NA	NA	NA	NA	NA	gain	NA	NA
Fam53a	NA	NA	NA	NA	NA	loss	NA	NA	NA	NA	NA	NA	NA	NA
Fasn	NA	NA	NA	NA	NA	gain	NA	NA	NA	NA	NA	gain	NA	NA
Fastk	NA	NA	NA	NA	NA	loss	NA	NA	NA	NA	NA	gain	NA	NA
Fbf1	NA	NA	NA	NA	NA	gain	NA	NA	NA	NA	NA	gain	NA	NA
Fbxl5	NA	NA	NA	NA	NA	loss	NA	NA	NA	NA	NA	NA	NA	NA
Fbxo8	NA	NA	NA	NA	NA	gain	NA	NA	NA	NA	NA	NA	NA	NA
Fdxr	NA	NA	NA	NA	NA	gain	NA	NA	NA	NA	NA	gain	NA	NA
Fgfbp1	NA	NA	NA	NA	NA	loss	NA	NA	NA	NA	NA	NA	NA	NA
Fgfr3	NA	NA	NA	NA	NA	loss	NA	NA	NA	NA	NA	NA	NA	NA
Flnb	NA	NA	NA	NA	NA	loss	NA	NA	NA	NA	loss	NA	NA	NA
Fn3k	NA	NA	NA	NA	NA	gain	NA	NA	NA	NA	NA	NA	NA	NA
Fn3krp	NA	NA	NA	NA	NA	gain	NA	NA	NA	NA	NA	NA	NA	NA
Fnbp1l	NA	NA	NA	gain	NA	gain	gain	gain	NA	NA	NA	NA	NA	NA
Fndc10	NA	NA	NA	NA	NA	loss	NA	NA	NA	NA	NA	gain	NA	NA
Fndc4	NA	NA	NA	NA	NA	loss	NA	NA	NA	NA	NA	NA	NA	NA
Fosl2	NA	NA	NA	NA	NA	loss	NA	NA	NA	NA	NA	NA	NA	NA
Foxj1	NA	NA	NA	NA	NA	gain	NA	NA	NA	NA	NA	gain	NA	NA
Foxk2	NA	NA	NA	NA	NA	gain	NA	NA	NA	NA	NA	NA	NA	NA
Fra10ac1	NA	gain	NA	gain	NA	gain	gain	gain	NA	NA	NA	NA	NA	NA
Fscn2	NA	NA	NA	NA	NA	gain	NA	NA	NA	NA	NA	gain	NA	NA
Ftsj3	NA	NA	NA	NA	NA	gain	NA	NA	NA	NA	NA	NA	NA	NA
Fyb	NA	NA	NA	gain	NA	gain	NA	NA	NA	NA	NA	NA	NA	NA
Gaa	NA	NA	NA	NA	NA	gain	NA	NA	NA	NA	NA	gain	NA	NA
Gabrd	NA	NA	NA	NA	NA	loss	NA	NA	NA	NA	NA	gain	NA	NA
Galk1	NA	NA	NA	NA	NA	gain	NA	NA	NA	NA	NA	gain	NA	NA
Galnt11	NA	NA	NA	NA	NA	loss	NA	NA	NA	NA	NA	NA	NA	NA
Galntl5	NA	NA	NA	NA	NA	loss	NA	NA	NA	NA	NA	NA	NA	NA
Galr2	NA	NA	NA	NA	NA	gain	NA	NA	NA	NA	NA	gain	NA	NA
Garem2	NA	NA	NA	NA	NA	loss	NA	NA	NA	NA	NA	NA	NA	NA
Gbx1	NA	NA	NA	NA	NA	loss	NA	NA	NA	NA	NA	gain	NA	NA
Gcgr	NA	NA	NA	NA	NA	gain	NA	NA	NA	NA	NA	gain	NA	NA
Gckr	NA	NA	NA	NA	NA	loss	NA	NA	NA	NA	NA	NA	NA	NA
Gga3	NA	NA	NA	NA	NA	gain	NA	NA	NA	NA	NA	gain	NA	NA
Gh	NA	NA	NA	NA	NA	gain	NA	NA	NA	NA	NA	NA	NA	NA
Glyatl3	NA	gain	NA	gain	NA	gain	gain	gain	NA	NA	NA	NA	NA	NA
Gm10058	loss	loss	loss	loss	NA	loss	loss	loss	loss	NA	loss	loss	loss	loss
Gm10096	loss	loss	loss	loss	NA	loss	loss	loss	loss	NA	loss	loss	loss	loss
Gm10147	loss	loss	loss	loss	NA	loss	loss	loss	loss	NA	loss	loss	loss	loss
Gm10220	loss	NA	NA	NA	NA	loss	loss	loss	NA	NA	loss	NA	NA	NA
Gm10230	loss	loss	loss	loss	NA	loss	loss	loss	loss	NA	loss	loss	loss	loss
Gm10406	loss	NA	NA	NA	loss	loss	loss	loss	loss	NA	loss	loss	loss	loss
Gm10408	loss	NA	NA	NA	loss	loss	loss	loss	loss	NA	loss	loss	loss	loss
Gm10409	loss	NA	NA	NA	loss	loss	loss	loss	loss	NA	loss	loss	loss	loss
Gm10413	loss	NA	NA	NA	loss	loss	loss	loss	loss	NA	loss	loss	loss	loss
Gm10471	loss	NA	NA	NA	NA	loss	loss	loss	NA	NA	loss	NA	NA	NA
Gm10486	loss	loss	loss	loss	NA	loss	loss	loss	loss	NA	loss	loss	loss	loss
Gm10487	loss	loss	loss	loss	NA	loss	loss	loss	loss	NA	loss	loss	loss	loss
Gm10488	loss	loss	loss	loss	NA	loss	loss	loss	loss	NA	loss	loss	loss	loss
Gm10512	NA	loss	loss	loss	NA	loss	NA	NA	NA	NA	loss	NA	NA	NA
Gm10560	NA	NA	NA	NA	NA	loss	NA	NA	NA	NA	NA	gain	NA	NA
Gm11681	NA	NA	NA	NA	NA	gain	NA	NA	NA	NA	NA	gain	NA	NA
Gm11696	NA	NA	NA	NA	NA	gain	NA	NA	NA	NA	NA	NA	NA	NA
Gm11715	NA	NA	NA	NA	NA	gain	NA	NA	NA	NA	NA	NA	NA	NA
Gm11729	NA	NA	NA	NA	NA	gain	NA	NA	NA	NA	NA	gain	NA	NA
Gm11733	NA	NA	NA	NA	NA	gain	NA	NA	NA	NA	NA	gain	NA	NA
Gm11747	NA	NA	NA	NA	NA	gain	NA	NA	NA	NA	NA	gain	NA	NA
Gm11762	NA	NA	NA	NA	NA	gain	NA	NA	NA	NA	NA	NA	NA	NA
Gm13090	NA	NA	NA	NA	NA	loss	NA	NA	NA	NA	NA	gain	NA	NA
Gm13648	NA	NA	NA	NA	NA	loss	NA	NA	NA	NA	NA	gain	NA	NA
Gm14288	NA	NA	gain	NA	NA	gain	NA	NA	NA	NA	NA	loss	NA	loss
Gm14295	NA	NA	gain	NA	NA	gain	NA	NA	NA	NA	NA	loss	NA	loss
Gm14296	NA	NA	gain	NA	NA	gain	NA	NA	NA	NA	NA	loss	NA	loss
Gm14305	NA	NA	gain	NA	NA	gain	NA	NA	NA	NA	NA	loss	NA	loss
Gm14308	NA	NA	gain	NA	NA	gain	NA	NA	NA	NA	NA	loss	NA	loss
Gm14391	NA	NA	gain	NA	NA	gain	NA	NA	NA	NA	NA	loss	NA	loss
Gm14393	NA	NA	gain	NA	NA	gain	NA	NA	NA	NA	NA	loss	NA	loss
Gm14405	NA	NA	gain	NA	NA	gain	NA	NA	NA	NA	NA	loss	NA	loss
Gm14430	NA	NA	gain	NA	NA	gain	NA	NA	NA	NA	NA	loss	NA	loss
Gm14434	NA	NA	gain	NA	NA	gain	NA	NA	NA	NA	NA	loss	NA	loss
Gm14440	NA	NA	gain	NA	NA	gain	NA	NA	NA	NA	NA	loss	NA	loss
Gm14632	loss	loss	loss	loss	NA	loss	loss	loss	loss	NA	loss	loss	loss	loss
Gm14819	loss	loss	loss	loss	NA	loss	loss	loss	loss	NA	loss	loss	loss	loss
Gm15292	loss	NA	NA	loss	loss	loss	loss	loss	NA	NA	NA	loss	NA	loss
Gm16023	NA	NA	NA	NA	NA	loss	NA	NA	NA	NA	NA	gain	NA	NA
Gm16223	NA	NA	NA	NA	NA	loss	NA	NA	NA	NA	NA	NA	NA	NA
Gm1673	NA	NA	NA	NA	NA	loss	NA	NA	NA	NA	NA	NA	NA	NA
Gm17660	NA	gain	gain	NA	NA	gain	NA	NA	NA	NA	NA	NA	NA	NA
Gm1979	loss	NA	NA	NA	NA	loss	loss	loss	NA	NA	loss	NA	NA	NA
Gm2012	loss	loss	loss	loss	NA	loss	loss	loss	loss	NA	loss	loss	loss	loss
Gm21637	loss	loss	loss	loss	NA	loss	loss	loss	loss	NA	loss	loss	loss	loss
Gm21671	loss	NA	NA	NA	NA	loss	loss	loss	NA	NA	loss	NA	NA	NA
Gm2837	loss	loss	loss	loss	NA	loss	loss	loss	loss	NA	loss	loss	loss	loss
Gm2897	loss	NA	NA	NA	loss	loss	loss	loss	loss	NA	loss	loss	loss	loss
Gm3002	loss	NA	NA	NA	loss	loss	loss	loss	loss	NA	loss	loss	loss	loss
Gm3020	loss	NA	NA	NA	loss	loss	loss	loss	loss	NA	loss	loss	loss	loss
Gm3264	loss	NA	NA	NA	loss	loss	loss	loss	loss	NA	loss	loss	loss	loss
Gm3317	loss	NA	NA	NA	loss	loss	loss	loss	loss	NA	loss	loss	loss	loss
Gm3383	loss	NA	NA	NA	loss	loss	loss	loss	loss	NA	loss	loss	loss	loss
Gm3414	NA	NA	NA	NA	NA	loss	NA	NA	NA	NA	NA	NA	NA	NA
Gm3488	loss	NA	NA	NA	loss	loss	loss	loss	loss	NA	loss	loss	loss	loss
Gm3500	loss	NA	NA	NA	loss	loss	loss	loss	loss	NA	loss	loss	loss	loss
Gm3558	loss	NA	NA	NA	NA	loss	loss	loss	loss	NA	loss	loss	NA	loss
Gm3636	loss	NA	NA	NA	loss	loss	loss	loss	loss	NA	loss	loss	loss	loss
Gm3696	loss	NA	NA	NA	loss	loss	loss	loss	loss	NA	loss	loss	loss	loss
Gm45916	NA	NA	NA	NA	NA	gain	NA	NA	NA	NA	NA	NA	NA	NA
Gm4724	NA	NA	gain	NA	NA	gain	NA	NA	NA	NA	NA	loss	NA	loss
Gm4836	loss	loss	loss	loss	NA	loss	loss	loss	loss	NA	loss	loss	loss	loss
Gm4961	NA	NA	NA	NA	NA	loss	NA	NA	NA	NA	NA	NA	NA	NA
Gm5129	NA	NA	NA	NA	NA	loss	NA	NA	NA	NA	NA	NA	NA	NA
Gm5795	loss	NA	NA	NA	loss	loss	loss	loss	loss	NA	loss	loss	loss	loss
Gm5796	loss	NA	NA	NA	loss	loss	loss	loss	loss	NA	loss	loss	loss	loss
Gm5797	loss	NA	NA	NA	loss	loss	loss	loss	loss	NA	loss	loss	NA	loss
Gm5801	NA	NA	NA	gain	NA	loss	NA	NA	NA	NA	NA	gain	NA	NA
Gm5862	loss	NA	NA	NA	NA	loss	loss	loss	NA	NA	loss	NA	NA	NA
Gm5925	loss	loss	loss	loss	NA	loss	loss	loss	loss	NA	loss	loss	NA	loss
Gm6040	NA	NA	NA	NA	loss	loss	gain	NA	NA	NA	NA	loss	NA	loss
Gm6083	NA	NA	NA	NA	NA	loss	NA	NA	NA	NA	NA	NA	NA	NA
Gm6121	loss	loss	loss	loss	NA	loss	loss	loss	loss	NA	loss	loss	loss	loss
Gm6710	NA	NA	gain	NA	NA	gain	NA	NA	NA	NA	NA	loss	NA	loss
Gm7361	loss	NA	NA	NA	NA	loss	loss	loss	NA	NA	loss	NA	NA	NA
Gm7367	NA	NA	NA	NA	NA	gain	NA	NA	NA	NA	NA	gain	NA	NA
Gm7854	NA	NA	NA	NA	NA	loss	NA	NA	NA	NA	NA	NA	NA	NA
Gm833	NA	NA	NA	NA	NA	loss	NA	NA	NA	NA	NA	gain	NA	NA
Gm8624	NA	NA	NA	NA	NA	gain	NA	NA	NA	NA	NA	gain	NA	NA
Gm9899	NA	NA	NA	NA	NA	loss	NA	NA	NA	NA	NA	NA	NA	NA
Gna13	NA	NA	NA	NA	NA	gain	NA	NA	NA	NA	NA	NA	NA	NA
Gnb1	NA	NA	NA	NA	NA	loss	NA	NA	NA	NA	NA	gain	NA	NA
Gpn1	NA	NA	NA	NA	NA	loss	NA	NA	NA	NA	NA	NA	NA	NA
Gpr142	NA	NA	NA	NA	NA	gain	NA	NA	NA	NA	NA	gain	NA	NA
Gpr153	NA	NA	NA	NA	NA	loss	NA	NA	NA	NA	NA	gain	NA	NA
Gpr157	NA	NA	NA	NA	NA	loss	NA	NA	NA	NA	NA	gain	NA	NA
Gprc5c	NA	NA	NA	NA	NA	gain	NA	NA	NA	NA	NA	gain	NA	NA
Gps1	NA	NA	NA	NA	NA	gain	NA	NA	NA	NA	NA	gain	NA	NA
Grb2	NA	NA	NA	NA	NA	gain	NA	NA	NA	NA	NA	gain	NA	NA
Grin2c	NA	NA	NA	NA	NA	gain	NA	NA	NA	NA	NA	gain	NA	NA
Grk4	NA	NA	NA	NA	NA	loss	NA	NA	NA	NA	NA	NA	NA	NA
Grpel1	NA	NA	NA	NA	NA	loss	NA	NA	NA	NA	NA	NA	NA	NA
Gspt1	NA	gain	NA	gain	NA	gain	gain	gain	NA	NA	gain	NA	NA	NA
Gtf3c2	NA	NA	NA	NA	NA	loss	NA	NA	NA	NA	NA	NA	NA	NA
H2-D1	NA	loss	NA	loss	NA	loss	loss	loss	NA	NA	loss	gain	NA	NA
H2-L	NA	loss	NA	loss	NA	loss	loss	loss	NA	NA	loss	gain	NA	NA
H2-Q1	NA	loss	NA	loss	NA	loss	loss	loss	NA	NA	loss	gain	NA	NA
H2-Q2	NA	loss	NA	loss	NA	loss	loss	loss	NA	NA	loss	gain	NA	NA
H2-Q4	loss	loss	NA	loss	NA	loss	loss	loss	NA	NA	loss	gain	NA	NA
H3f3b	NA	NA	NA	NA	NA	gain	NA	NA	NA	NA	NA	gain	NA	NA
H6pd	NA	NA	NA	NA	NA	loss	NA	NA	NA	NA	NA	gain	NA	NA
Hadha	NA	NA	NA	NA	NA	loss	NA	NA	NA	NA	NA	NA	NA	NA
Hadhb	NA	NA	NA	NA	NA	loss	NA	NA	NA	NA	NA	NA	NA	NA
Haus1	NA	NA	NA	NA	NA	gain	NA	NA	NA	NA	NA	NA	NA	NA
Haus3	NA	NA	NA	NA	NA	loss	NA	NA	NA	NA	NA	NA	NA	NA
Hells	NA	gain	NA	gain	NA	gain	gain	gain	NA	NA	NA	loss	NA	NA
Helz	NA	NA	NA	NA	NA	gain	NA	NA	NA	NA	NA	NA	NA	NA
Hes2	NA	NA	NA	NA	NA	loss	NA	NA	NA	NA	NA	gain	NA	NA
Hes3	NA	NA	NA	NA	NA	loss	NA	NA	NA	NA	NA	gain	NA	NA
Hes5	NA	NA	NA	NA	NA	loss	NA	NA	NA	NA	NA	gain	NA	NA
Hexdc	NA	NA	NA	NA	NA	gain	NA	NA	NA	NA	NA	NA	NA	NA
Hfm1	NA	gain	NA	NA	NA	gain	gain	gain	NA	NA	NA	NA	NA	NA
Hgfac	NA	NA	NA	NA	NA	loss	NA	NA	NA	NA	NA	NA	NA	NA
Hgs	NA	NA	NA	NA	NA	gain	NA	NA	NA	NA	NA	gain	NA	NA
Hid1	NA	NA	NA	NA	NA	gain	NA	NA	NA	NA	NA	gain	NA	NA
Hmx1	NA	NA	NA	NA	NA	loss	NA	NA	NA	NA	NA	NA	NA	NA
Hs3st1	NA	NA	NA	NA	NA	loss	NA	NA	NA	NA	NA	NA	NA	NA
Htr5a	NA	NA	NA	NA	NA	loss	NA	NA	NA	NA	NA	NA	NA	NA
Htra3	NA	NA	NA	NA	NA	loss	NA	NA	NA	NA	NA	NA	NA	NA
Htt	NA	NA	NA	NA	NA	loss	NA	NA	NA	NA	NA	NA	NA	NA
Icam2	NA	NA	NA	NA	NA	gain	NA	NA	NA	NA	NA	NA	NA	NA
Icmt	NA	NA	NA	NA	NA	loss	NA	NA	NA	NA	NA	gain	NA	NA
Ifi44	NA	gain	NA	gain	NA	gain	NA	gain	NA	NA	NA	NA	NA	NA
Ift172	NA	NA	NA	NA	NA	loss	NA	NA	NA	NA	NA	NA	NA	NA
Il6	NA	NA	NA	NA	NA	loss	NA	NA	NA	NA	NA	NA	NA	NA
Insig1	NA	NA	NA	NA	NA	loss	NA	NA	NA	NA	NA	NA	NA	NA
Ints11	NA	NA	NA	NA	NA	loss	NA	NA	NA	NA	NA	gain	NA	NA
Iqcb1	NA	NA	NA	gain	NA	gain	gain	gain	NA	NA	NA	NA	loss	NA
Isg15	NA	NA	NA	NA	NA	loss	NA	NA	NA	NA	NA	gain	NA	NA
Itgb4	NA	NA	NA	NA	NA	gain	NA	NA	NA	NA	NA	gain	NA	NA
Jakmip1	NA	NA	NA	NA	NA	loss	NA	NA	NA	NA	NA	NA	NA	NA
Jmjd6	NA	NA	NA	NA	NA	gain	NA	NA	NA	NA	NA	gain	NA	NA
Jpt1	NA	NA	NA	NA	NA	gain	NA	NA	NA	NA	NA	gain	NA	NA
Kcnab2	NA	NA	NA	NA	NA	loss	NA	NA	NA	NA	NA	gain	NA	NA
Kcnh2	NA	NA	NA	NA	NA	loss	NA	NA	NA	NA	NA	gain	NA	NA
Kcnip4	NA	NA	NA	NA	NA	loss	NA	NA	NA	NA	NA	NA	NA	NA
Kcnj16	NA	NA	NA	NA	NA	gain	NA	NA	NA	NA	NA	NA	NA	NA
Kcnj2	NA	NA	NA	NA	NA	gain	NA	NA	NA	NA	NA	NA	NA	NA
Kcnk3	NA	NA	NA	NA	NA	loss	NA	NA	NA	NA	NA	NA	NA	NA
Kctd2	NA	NA	NA	NA	NA	gain	NA	NA	NA	NA	NA	gain	NA	NA
Khk	NA	NA	NA	NA	NA	loss	NA	NA	NA	NA	NA	NA	NA	NA
Kif19a	NA	NA	NA	NA	NA	gain	NA	NA	NA	NA	NA	gain	NA	NA
Kif1b	NA	NA	NA	NA	NA	loss	gain	NA	NA	NA	NA	NA	NA	NA
Kif20b	NA	NA	NA	gain	NA	gain	gain	gain	NA	NA	NA	NA	loss	NA
Kif2b	NA	NA	NA	NA	NA	gain	NA	NA	NA	NA	NA	NA	NA	NA
Klhl17	NA	NA	NA	NA	NA	loss	NA	NA	NA	NA	NA	gain	NA	NA
Klhl21	NA	NA	NA	NA	NA	loss	NA	NA	NA	NA	NA	gain	NA	gain
Kmt2c	NA	gain	NA	gain	NA	loss	gain	gain	NA	NA	NA	NA	NA	NA
Kntc1	NA	NA	NA	NA	NA	gain	NA	NA	NA	NA	NA	NA	NA	NA
Kpna2	NA	NA	NA	NA	NA	gain	NA	NA	NA	NA	NA	NA	NA	NA
Kpna4	NA	gain	NA	gain	NA	gain	gain	gain	NA	NA	gain	NA	loss	NA
Krtcap3	NA	NA	NA	NA	NA	loss	NA	NA	NA	NA	NA	NA	NA	NA
Ktn1	NA	NA	NA	gain	NA	gain	gain	gain	NA	NA	gain	NA	NA	NA
Lap3	NA	NA	NA	NA	NA	loss	NA	NA	NA	NA	NA	NA	NA	NA
Larp4	NA	NA	NA	NA	NA	gain	gain	gain	NA	NA	NA	NA	NA	NA
Lcorl	NA	NA	NA	NA	NA	loss	NA	NA	NA	NA	NA	NA	NA	NA
Ldb2	NA	NA	NA	NA	NA	loss	NA	NA	NA	NA	NA	NA	NA	NA
Letm1	NA	NA	NA	NA	NA	loss	NA	NA	NA	NA	NA	NA	NA	NA
Lgals3bp	NA	NA	NA	NA	NA	gain	NA	NA	NA	NA	NA	gain	NA	NA
Lin9	NA	NA	NA	NA	NA	gain	gain	gain	NA	NA	NA	gain	NA	NA
Llgl2	NA	NA	NA	NA	NA	gain	NA	NA	NA	NA	NA	gain	NA	NA
Lmbr1	NA	NA	NA	NA	NA	loss	NA	NA	NA	NA	NA	NA	NA	NA
Lmo7	NA	NA	NA	gain	NA	gain	gain	gain	NA	NA	NA	NA	NA	NA
LOC100861615	loss	NA	NA	NA	loss	loss	loss	loss	loss	NA	loss	loss	loss	loss
LOC102634812	NA	NA	NA	NA	NA	gain	NA	NA	NA	NA	NA	gain	NA	NA
LOC547349	NA	loss	NA	loss	NA	loss	loss	loss	NA	NA	loss	gain	NA	NA
Lrpap1	NA	NA	NA	NA	NA	loss	NA	NA	NA	NA	NA	NA	NA	NA
Lrrc45	NA	NA	NA	NA	NA	gain	NA	NA	NA	NA	NA	gain	NA	NA
Lrrc47	NA	NA	NA	NA	NA	loss	NA	NA	NA	NA	NA	gain	NA	NA
Lrrc63	NA	NA	NA	gain	NA	gain	gain	gain	NA	NA	NA	NA	NA	NA
Luc7l3	NA	NA	NA	NA	NA	gain	gain	NA	NA	NA	NA	gain	NA	NA
Lvrn	NA	NA	NA	NA	NA	gain	NA	gain	NA	NA	NA	NA	NA	NA
Lyar	NA	NA	NA	NA	NA	loss	NA	NA	NA	NA	NA	NA	NA	NA
Lzic	NA	NA	NA	NA	NA	loss	NA	NA	NA	NA	NA	NA	NA	NA
Maea	NA	NA	NA	NA	NA	loss	NA	NA	NA	NA	NA	NA	NA	NA
Mafg	NA	NA	NA	NA	NA	gain	NA	NA	NA	NA	NA	gain	NA	NA
Magt1	NA	loss	loss	loss	NA	gain	loss	loss	loss	NA	loss	loss	NA	NA
Man2b2	NA	NA	NA	NA	NA	loss	NA	NA	NA	NA	NA	NA	NA	NA
Map2k6	NA	NA	NA	NA	NA	gain	NA	NA	NA	NA	NA	NA	loss	NA
Map3k2	NA	NA	NA	NA	NA	gain	NA	NA	NA	NA	NA	NA	NA	NA
Mapre3	NA	NA	NA	NA	NA	loss	NA	NA	NA	NA	NA	NA	NA	NA
March6	NA	NA	NA	gain	NA	gain	gain	NA	NA	NA	gain	gain	NA	NA
Mbd5	NA	NA	NA	NA	NA	gain	NA	NA	NA	NA	NA	NA	NA	NA
Mbtd1	NA	gain	NA	NA	NA	gain	gain	NA	NA	NA	NA	NA	NA	NA
Mcrip1	NA	NA	NA	NA	NA	gain	NA	NA	NA	NA	NA	gain	NA	NA
Med28	NA	NA	NA	NA	NA	loss	NA	NA	NA	NA	NA	NA	NA	NA
Megf6	NA	NA	NA	NA	NA	loss	NA	NA	NA	NA	NA	gain	NA	NA
Memo1	NA	gain	NA	gain	NA	gain	gain	gain	NA	NA	gain	NA	NA	NA
Metrnl	NA	NA	NA	NA	NA	gain	NA	NA	NA	NA	NA	NA	NA	NA
Mettl23	NA	NA	NA	NA	NA	gain	NA	NA	NA	NA	NA	gain	NA	NA
Mfsd10	NA	NA	NA	NA	NA	loss	NA	NA	NA	NA	NA	NA	NA	NA
Mfsd11	NA	NA	NA	NA	NA	gain	NA	NA	NA	NA	NA	gain	NA	NA
Mgat5b	NA	NA	NA	NA	NA	gain	NA	NA	NA	NA	NA	gain	NA	NA
Mia2	NA	gain	NA	NA	NA	gain	gain	gain	NA	NA	gain	NA	NA	NA
Mib2	NA	NA	NA	NA	NA	loss	NA	NA	NA	NA	NA	gain	NA	NA
Micu3	NA	gain	NA	gain	NA	gain	gain	gain	NA	NA	NA	NA	NA	NA
Mif4gd	NA	NA	NA	NA	NA	gain	NA	NA	NA	NA	NA	gain	NA	NA
Milr1	NA	NA	NA	NA	NA	gain	NA	NA	NA	NA	NA	NA	NA	NA
Mir15b	NA	gain	NA	gain	NA	gain	gain	gain	NA	NA	NA	NA	loss	NA
Mir16-2	NA	gain	NA	gain	NA	gain	gain	gain	NA	NA	NA	NA	loss	NA
Mir1898	NA	NA	NA	gain	NA	gain	NA	NA	NA	NA	NA	NA	NA	NA
Mir1932	NA	NA	NA	NA	NA	gain	NA	NA	NA	NA	NA	gain	NA	NA
Mir1950	NA	NA	NA	gain	NA	gain	gain	gain	NA	NA	NA	NA	loss	NA
Mir1960	NA	NA	NA	NA	NA	loss	NA	NA	NA	NA	NA	NA	NA	NA
Mir200a	NA	NA	NA	NA	NA	loss	NA	NA	NA	NA	NA	gain	NA	NA
Mir200b	NA	NA	NA	NA	NA	loss	NA	NA	NA	NA	NA	gain	NA	NA
Mir218-1	NA	NA	NA	NA	NA	loss	NA	NA	NA	NA	NA	NA	NA	NA
Mir3064	NA	NA	NA	NA	NA	gain	NA	NA	NA	NA	NA	NA	NA	NA
Mir3065	NA	NA	NA	NA	NA	gain	NA	NA	NA	NA	NA	gain	NA	NA
Mir3097	NA	NA	NA	NA	NA	loss	NA	NA	NA	NA	NA	NA	NA	NA
Mir338	NA	NA	NA	NA	NA	gain	NA	NA	NA	NA	NA	gain	NA	NA
Mir3473e	NA	NA	NA	NA	NA	loss	NA	NA	NA	NA	NA	NA	NA	NA
Mir3473g	NA	gain	NA	NA	NA	gain	NA	NA	NA	NA	NA	NA	NA	NA
Mir34a	NA	NA	NA	NA	NA	loss	NA	NA	NA	NA	NA	gain	NA	NA
Mir3968	NA	NA	NA	NA	NA	gain	NA	NA	NA	NA	NA	gain	NA	NA
Mir429	NA	NA	NA	NA	NA	loss	NA	NA	NA	NA	NA	gain	NA	NA
Mir467g	NA	NA	NA	NA	NA	loss	NA	NA	NA	NA	NA	NA	NA	NA
Mir5098	NA	NA	NA	NA	NA	gain	gain	NA	NA	NA	NA	gain	NA	gain
Mir5616	NA	NA	NA	NA	NA	loss	NA	NA	NA	NA	NA	NA	NA	NA
Mir5621	NA	NA	NA	NA	NA	gain	NA	NA	NA	NA	NA	gain	NA	NA
Mir5625	NA	NA	NA	NA	NA	loss	NA	NA	NA	NA	NA	NA	NA	NA
Mir6414	NA	NA	NA	NA	NA	loss	NA	NA	NA	NA	NA	NA	NA	NA
Mir6516	NA	NA	NA	NA	NA	gain	NA	NA	NA	NA	NA	gain	NA	NA
Mir671	NA	NA	NA	NA	NA	loss	NA	NA	NA	NA	NA	gain	NA	NA
Mir684-1	NA	gain/loss	gain/loss	gain/loss	NA	gain	gain/loss	gain/loss	loss	NA	loss	gain/loss	NA	NA
Mir6932	NA	NA	NA	NA	NA	gain	NA	NA	NA	NA	NA	NA	NA	NA
Mir6933	NA	NA	NA	NA	NA	gain	NA	NA	NA	NA	NA	gain	NA	NA
Mir6934	NA	NA	NA	NA	NA	gain	NA	NA	NA	NA	NA	gain	NA	NA
Mir6935	NA	NA	NA	NA	NA	gain	NA	NA	NA	NA	NA	gain	NA	NA
Mir6936	NA	NA	NA	NA	NA	gain	NA	NA	NA	NA	NA	gain	NA	NA
Mir7023	NA	NA	NA	NA	NA	loss	NA	NA	NA	NA	NA	gain	NA	NA
Mir7024	NA	NA	NA	NA	NA	loss	NA	NA	NA	NA	NA	NA	NA	NA
Mir7036b	NA	NA	NA	NA	NA	loss	NA	NA	NA	NA	NA	NA	NA	NA
Mir7094-1	NA	NA	NA	NA	NA	loss	NA	NA	NA	NA	NA	loss	NA	NA
Mir7223	NA	NA	NA	NA	NA	gain	NA	NA	NA	NA	NA	NA	NA	NA
Mir7236	NA	NA	NA	NA	NA	gain	NA	NA	NA	NA	NA	NA	NA	NA
Mir7658	NA	NA	NA	NA	NA	loss	NA	NA	NA	NA	NA	gain	NA	NA
Mir7689	NA	NA	NA	NA	NA	loss	NA	NA	NA	NA	NA	NA	NA	NA
Mmel1	NA	NA	NA	NA	NA	loss	NA	NA	NA	NA	NA	gain	NA	NA
Mmp23	NA	NA	NA	NA	NA	loss	NA	NA	NA	NA	NA	gain	NA	NA
Mnx1	NA	NA	NA	NA	NA	loss	NA	NA	NA	NA	NA	NA	NA	NA
Morn1	NA	NA	NA	NA	NA	loss	NA	NA	NA	NA	NA	gain	NA	NA
Mpv17	NA	NA	NA	NA	NA	loss	NA	NA	NA	NA	NA	NA	NA	NA
Mrfap1	NA	NA	NA	NA	NA	loss	NA	NA	NA	NA	NA	NA	NA	NA
Mrpl12	NA	NA	NA	NA	NA	gain	NA	NA	NA	NA	NA	gain	NA	NA
Mrpl20	NA	NA	NA	NA	NA	loss	NA	NA	NA	NA	NA	gain	NA	NA
Mrpl33	NA	NA	NA	NA	NA	loss	NA	NA	NA	NA	NA	NA	NA	NA
Mrpl38	NA	NA	NA	NA	NA	gain	NA	NA	NA	NA	NA	gain	NA	NA
Mrpl58	NA	NA	NA	NA	NA	gain	NA	NA	NA	NA	NA	gain	NA	NA
Mrps7	NA	NA	NA	NA	NA	gain	NA	NA	NA	NA	NA	gain	NA	NA
Msantd1	NA	NA	NA	NA	NA	loss	NA	NA	NA	NA	NA	NA	NA	NA
Msx1	NA	NA	NA	NA	NA	loss	NA	NA	NA	NA	NA	NA	NA	NA
Msx1os	NA	NA	NA	NA	NA	loss	NA	NA	NA	NA	NA	NA	NA	NA
Mtf2	NA	NA	NA	NA	NA	gain	gain	NA	NA	NA	NA	NA	NA	NA
Mxd4	NA	NA	NA	NA	NA	loss	NA	NA	NA	NA	NA	NA	NA	NA
Mxra7	NA	NA	NA	NA	NA	gain	NA	NA	NA	NA	NA	gain	NA	NA
Mxra8	NA	NA	NA	NA	NA	loss	NA	NA	NA	NA	NA	gain	NA	NA
Myadml2	NA	NA	NA	NA	NA	gain	NA	NA	NA	NA	NA	gain	NA	NA
Mycs	loss	loss	loss	loss	NA	loss	loss	loss	loss	NA	loss	loss	NA	loss
Myh6	NA	gain	gain	gain	NA	gain	NA	NA	NA	NA	NA	gain	NA	NA
Myo3a	NA	gain	NA	gain	NA	gain	gain	gain	NA	NA	NA	NA	NA	NA
Myo5a	NA	NA	NA	NA	NA	gain	gain	NA	NA	NA	NA	NA	NA	NA
Naa16	NA	NA	NA	gain	NA	gain	gain	gain	NA	NA	NA	gain	NA	NA
Nadk	NA	NA	NA	NA	NA	loss	NA	NA	NA	NA	NA	gain	NA	NA
Nae1	NA	gain	NA	gain	NA	gain	gain	gain	loss	NA	NA	loss	NA	NA
Narf	NA	NA	NA	NA	NA	gain	NA	NA	NA	NA	NA	NA	NA	NA
Nat8l	NA	NA	NA	NA	NA	loss	NA	NA	NA	NA	NA	NA	NA	NA
Nat9	NA	NA	NA	NA	NA	gain	NA	NA	NA	NA	NA	gain	NA	NA
Ncapg	NA	NA	NA	NA	NA	loss	NA	NA	NA	NA	NA	NA	NA	NA
Ndufaf8	NA	NA	NA	NA	NA	gain	NA	NA	NA	NA	NA	gain	NA	NA
Nek9	NA	NA	NA	NA	NA	gain	NA	NA	NA	NA	NA	NA	NA	NA
Nelfa	NA	NA	NA	NA	NA	loss	NA	NA	NA	NA	NA	NA	NA	NA
Nfat5	NA	NA	NA	NA	NA	gain	NA	NA	NA	NA	NA	NA	NA	NA
Ngly1	NA	gain	NA	gain	NA	gain	gain	NA	NA	NA	NA	NA	loss	NA
Nipbl	NA	gain	NA	gain	gain	gain	gain	gain	loss	NA	gain	NA	NA	NA
Nkx1-1	NA	NA	NA	NA	NA	loss	NA	NA	NA	NA	NA	NA	NA	NA
Nkx3-2	NA	NA	NA	NA	NA	loss	NA	NA	NA	NA	NA	NA	NA	NA
Nme1	NA	NA	NA	NA	NA	gain	gain	NA	NA	NA	NA	NA	NA	NA
Nme2	NA	NA	NA	NA	NA	gain	gain	NA	NA	NA	NA	NA	NA	NA
Nme7	NA	gain	NA	NA	NA	gain	NA	NA	NA	NA	NA	NA	NA	NA
Nmnat1	NA	NA	NA	NA	NA	loss	NA	NA	NA	NA	NA	NA	NA	NA
Nol11	NA	NA	NA	NA	NA	gain	NA	NA	NA	NA	NA	NA	NA	NA
Nol9	NA	NA	NA	NA	NA	loss	NA	NA	NA	NA	NA	gain	NA	NA
Nom1	NA	NA	NA	NA	NA	loss	NA	NA	NA	NA	NA	NA	NA	NA
Nop14	NA	NA	NA	NA	NA	loss	NA	NA	NA	NA	NA	NA	NA	NA
Nop58	NA	gain	NA	gain	NA	gain	gain	gain	NA	NA	NA	NA	NA	NA
Nos3	NA	NA	NA	NA	NA	loss	NA	NA	NA	NA	NA	gain	NA	NA
Notum	NA	NA	NA	NA	NA	gain	NA	NA	NA	NA	NA	gain	NA	NA
Npb	NA	NA	NA	NA	NA	gain	NA	NA	NA	NA	NA	gain	NA	NA
Nphp4	NA	NA	NA	NA	NA	loss	NA	NA	NA	NA	NA	gain	NA	NA
Nploc4	NA	NA	NA	NA	NA	gain	NA	NA	NA	NA	NA	gain	NA	NA
Nptx1	NA	NA	NA	NA	NA	gain	NA	NA	NA	NA	NA	NA	NA	NA
Nr1h4	NA	NA	NA	NA	NA	gain	gain	NA	NA	NA	NA	NA	NA	NA
Nrbp1	NA	NA	NA	NA	NA	loss	NA	NA	NA	NA	NA	NA	NA	NA
Nsd2	NA	NA	NA	NA	NA	loss	NA	NA	NA	NA	NA	NA	NA	NA
Nsg1	NA	NA	NA	NA	NA	loss	NA	NA	NA	NA	NA	NA	NA	NA
Nt5c	NA	NA	NA	NA	NA	gain	NA	NA	NA	NA	NA	gain	NA	NA
Ntrk3	NA	NA	NA	NA	NA	gain	NA	NA	NA	NA	NA	NA	NA	NA
Nub1	NA	NA	NA	NA	NA	loss	NA	NA	NA	NA	NA	gain	NA	NA
Nudcd1	NA	gain	NA	NA	NA	gain	gain	gain	NA	NA	NA	NA	NA	NA
Nudt11	loss	loss	loss	loss	NA	loss	loss	loss	loss	NA	loss	loss	NA	loss
Nudt9	NA	gain	gain	NA	gain	gain	NA	NA	NA	NA	gain	NA	NA	NA
Nup188	NA	NA	gain	gain	NA	gain	NA	gain	NA	NA	NA	gain	NA	NA
Nup85	NA	NA	NA	NA	NA	gain	NA	NA	NA	NA	NA	gain	NA	NA
Ogfod3	NA	NA	NA	NA	NA	gain	NA	NA	NA	NA	NA	NA	NA	NA
Orc4	NA	NA	NA	NA	NA	gain	NA	gain	NA	NA	NA	NA	NA	NA
Orc6	NA	NA	NA	NA	NA	gain	gain	NA	NA	NA	NA	NA	NA	NA
Osbpl8	NA	gain	NA	gain	NA	gain	gain	gain	NA	NA	NA	NA	NA	NA
Osbpl9	NA	NA	NA	NA	NA	gain	gain	NA	NA	NA	NA	NA	NA	NA
Ost4	NA	NA	NA	NA	NA	loss	NA	NA	NA	NA	NA	NA	NA	NA
Otof	NA	NA	NA	NA	NA	loss	NA	NA	NA	NA	NA	NA	NA	NA
Otop1	NA	NA	NA	NA	NA	loss	NA	NA	NA	NA	NA	NA	NA	NA
Otop2	NA	NA	NA	NA	NA	gain	NA	NA	NA	NA	NA	gain	NA	NA
Otop3	NA	NA	NA	NA	NA	gain	NA	NA	NA	NA	NA	gain	NA	NA
OTTMUSG00000016609	NA	NA	gain	NA	NA	gain	NA	NA	NA	NA	NA	loss	NA	loss
Otud4	NA	gain	NA	NA	NA	gain	gain	NA	NA	NA	NA	NA	NA	NA
Oxld1	NA	NA	NA	NA	NA	gain	NA	NA	NA	NA	NA	gain	NA	NA
P4hb	NA	NA	NA	NA	NA	gain	NA	NA	NA	NA	NA	gain	NA	NA
Pacrgl	NA	NA	NA	NA	NA	loss	NA	NA	NA	NA	NA	NA	NA	NA
Pan3	NA	NA	NA	NA	NA	gain	NA	gain	NA	NA	NA	NA	NA	NA
Pank4	NA	NA	NA	NA	NA	loss	NA	NA	NA	NA	NA	gain	NA	NA
Parg	NA	gain	NA	gain	NA	gain	gain	gain	NA	NA	NA	NA	NA	NA
Park2	NA	NA	NA	gain	NA	gain	NA	gain	NA	NA	gain	NA	NA	NA
Park7	NA	NA	NA	NA	NA	loss	NA	NA	NA	NA	NA	NA	NA	NA
Paxip1	NA	NA	NA	NA	NA	loss	NA	NA	NA	NA	NA	NA	NA	NA
Pcyt2	NA	NA	NA	NA	NA	gain	NA	NA	NA	NA	NA	gain	NA	NA
Pde6g	NA	NA	NA	NA	NA	gain	NA	NA	NA	NA	NA	gain	NA	NA
Pecam1	NA	NA	NA	NA	NA	gain	NA	NA	NA	NA	NA	NA	NA	NA
Per3	NA	NA	NA	NA	NA	loss	NA	NA	NA	NA	NA	NA	NA	NA
Perm1	NA	NA	NA	NA	NA	loss	NA	NA	NA	NA	NA	gain	NA	NA
Pex10	NA	NA	NA	NA	NA	loss	NA	NA	NA	NA	NA	gain	NA	NA
Pgd	NA	NA	NA	NA	NA	loss	NA	NA	NA	NA	NA	NA	NA	NA
Pgs1	NA	NA	NA	NA	NA	gain	NA	NA	NA	NA	NA	gain	NA	NA
Phf13	NA	NA	NA	NA	NA	loss	NA	NA	NA	NA	NA	gain	NA	NA
Picalm	NA	NA	NA	NA	NA	gain	gain	NA	NA	NA	NA	NA	NA	NA
Pign	NA	gain	gain	gain	NA	gain	gain	gain	NA	NA	NA	loss	NA	NA
Pik3cd	NA	NA	NA	NA	NA	loss	NA	NA	NA	NA	NA	gain	NA	NA
Pira1	loss	gain	gain	gain	gain	gain	NA	NA	NA	NA	NA	loss	NA	NA
Pira11	loss	gain	gain	gain	gain	gain	NA	NA	NA	NA	NA	loss	NA	NA
Pira2	loss	gain	gain	gain	gain	gain	NA	NA	NA	NA	NA	loss	NA	NA
Pira4	loss	gain	gain	gain	gain	gain	NA	NA	NA	NA	NA	loss	NA	NA
Pira6	loss	gain	gain	gain	gain	gain	NA	NA	NA	NA	NA	loss	NA	NA
Pira7	loss	gain	gain	gain	gain	gain	NA	NA	NA	NA	NA	loss	NA	NA
Pirb	loss	gain	gain	gain	gain	gain	NA	NA	NA	NA	NA	gain/loss	NA	NA
Pisd	NA	NA	NA	NA	NA	loss	NA	NA	NA	NA	NA	NA	NA	NA
Pitpnc1	NA	NA	NA	NA	NA	gain	NA	NA	NA	NA	NA	NA	NA	NA
Pkhd1l1	NA	gain	NA	gain	NA	gain	gain	gain	NA	NA	NA	NA	NA	NA
Pla2g4a	NA	gain	NA	gain	NA	gain	gain	gain	NA	NA	NA	NA	NA	NA
Plb1	NA	NA	NA	NA	NA	loss	NA	NA	NA	NA	NA	NA	NA	NA
Plch2	NA	NA	NA	NA	NA	loss	NA	NA	NA	NA	NA	gain	NA	NA
Plekha1	NA	gain	NA	NA	NA	gain	NA	NA	NA	NA	NA	NA	NA	NA
Plekhg5	NA	NA	NA	NA	NA	loss	NA	NA	NA	NA	NA	gain	NA	NA
Plekhn1	NA	NA	NA	NA	NA	loss	NA	NA	NA	NA	NA	gain	NA	NA
Polg2	NA	NA	NA	NA	NA	gain	NA	NA	NA	NA	NA	NA	NA	NA
Poln	NA	NA	NA	NA	NA	loss	NA	NA	NA	NA	NA	NA	NA	NA
Poteg	NA	NA	NA	NA	NA	gain	NA	NA	NA	NA	NA	NA	NA	NA
Ppef1	NA	loss	loss	gain/loss	NA	gain	loss	gain/loss	loss	NA	loss	loss	NA	NA
Ppfibp1	NA	NA	NA	NA	NA	gain	gain	NA	NA	NA	NA	NA	NA	NA
Ppm1g	NA	NA	NA	NA	NA	loss	NA	NA	NA	NA	NA	NA	NA	NA
Ppp1cb	NA	NA	NA	NA	NA	loss	NA	NA	NA	NA	gain	NA	NA	NA
Ppp1r27	NA	NA	NA	NA	NA	gain	NA	NA	NA	NA	NA	gain	NA	NA
Ppp2r2c	NA	NA	NA	NA	NA	loss	NA	NA	NA	NA	NA	NA	NA	NA
Ppp2r2cos	NA	NA	NA	NA	NA	loss	NA	NA	NA	NA	NA	NA	NA	NA
Ppp2r3a	NA	gain	NA	gain	NA	gain	gain	gain	NA	NA	NA	NA	NA	NA
Ppp3cb	NA	NA	NA	gain	NA	gain	gain	gain	NA	NA	NA	NA	NA	NA
Ppp6c	NA	gain	NA	NA	NA	gain	NA	NA	NA	NA	gain	NA	NA	NA
Pqlc3	NA	NA	NA	NA	NA	gain	NA	NA	NA	NA	NA	NA	NA	NA
Prcd	NA	NA	NA	NA	NA	gain	NA	NA	NA	NA	NA	gain	NA	NA
Prdm16	NA	NA	NA	NA	NA	loss	NA	NA	NA	NA	NA	gain	NA	NA
Preb	NA	NA	NA	NA	NA	loss	NA	NA	NA	NA	NA	NA	NA	NA
Primpol	NA	NA	NA	NA	NA	gain	NA	NA	NA	NA	NA	NA	NA	NA
Prkag2	NA	NA	NA	NA	NA	loss	NA	NA	NA	NA	NA	NA	NA	NA
Prkag2os1	NA	NA	NA	NA	NA	loss	NA	NA	NA	NA	NA	NA	NA	NA
Prkar1a	NA	NA	NA	NA	NA	gain	NA	NA	NA	NA	NA	NA	NA	NA
Prkca	NA	NA	NA	NA	NA	gain	NA	NA	NA	NA	NA	NA	NA	NA
Prkcz	NA	NA	NA	NA	NA	loss	NA	NA	NA	NA	NA	gain	NA	NA
Prkd1	NA	NA	NA	NA	NA	gain	gain	NA	NA	NA	NA	NA	NA	NA
Prom1	NA	NA	NA	NA	NA	loss	NA	NA	NA	NA	NA	NA	NA	NA
Prpf39	NA	gain	NA	NA	NA	gain	gain	gain	NA	NA	NA	NA	NA	NA
Prpsap1	NA	NA	NA	NA	NA	gain	NA	NA	NA	NA	NA	gain	loss	NA
Prr14l	NA	NA	NA	NA	NA	loss	NA	NA	NA	NA	NA	NA	NA	NA
Prr29	NA	NA	NA	NA	NA	gain	NA	NA	NA	NA	NA	NA	NA	NA
Psapl1	NA	NA	NA	NA	NA	loss	NA	NA	NA	NA	NA	NA	NA	NA
Psmc5	NA	NA	NA	NA	NA	gain	NA	NA	NA	NA	NA	NA	NA	NA
Psmd12	NA	NA	NA	NA	NA	gain	NA	NA	NA	NA	NA	NA	NA	NA
Ptchd3	NA	NA	NA	NA	NA	gain	NA	NA	loss	NA	NA	NA	NA	NA
Pusl1	NA	NA	NA	NA	NA	loss	NA	NA	NA	NA	NA	gain	NA	NA
Pycr1	NA	NA	NA	NA	NA	gain	NA	NA	NA	NA	NA	gain	NA	NA
Qdpr	NA	NA	gain	NA	NA	loss	NA	NA	NA	NA	NA	NA	NA	NA
Qrich2	NA	NA	NA	NA	NA	gain	NA	NA	NA	NA	NA	gain	NA	NA
Rab28	NA	NA	NA	NA	NA	loss	NA	gain	NA	NA	NA	NA	NA	NA
Rab37	NA	NA	NA	NA	NA	gain	NA	NA	NA	NA	NA	gain	NA	NA
Rab40b	NA	NA	NA	NA	NA	gain	NA	NA	NA	NA	NA	NA	NA	NA
Rac3	NA	NA	NA	NA	NA	gain	NA	NA	NA	NA	NA	gain	NA	NA
Raet1a	NA	gain	gain/loss	gain	gain	gain	NA	NA	NA	NA	gain	NA	gain	NA
Raet1b	NA	gain	gain/loss	gain	gain	gain	NA	NA	NA	NA	gain	NA	gain	NA
Raet1c	NA	gain	gain/loss	gain	gain	gain	NA	NA	NA	NA	gain	NA	gain	NA
Raet1e	NA	gain	gain/loss	gain	gain	gain	NA	NA	NA	NA	gain	NA	gain	NA
Ralgapa2	NA	gain	NA	gain	NA	gain	NA	gain	NA	NA	NA	NA	NA	NA
Ralgapb	NA	NA	NA	NA	NA	gain	NA	gain	NA	NA	NA	NA	NA	NA
Rars2	NA	gain	NA	NA	NA	gain	gain	gain	NA	NA	gain	NA	NA	NA
Rasa1	NA	gain	NA	gain	NA	gain	gain	gain	NA	NA	NA	NA	loss	NA
Rasa2	NA	gain	NA	gain	gain	gain	gain	gain	NA	NA	gain	NA	NA	NA
Rb1	NA	NA	NA	gain	NA	gain	gain	gain	NA	NA	NA	NA	NA	NA
Rbfox3	NA	NA	NA	NA	NA	gain	NA	NA	NA	NA	NA	gain	NA	NA
Rbks	NA	NA	NA	NA	NA	loss	NA	NA	NA	NA	NA	NA	NA	NA
Rbm33	NA	NA	NA	NA	NA	loss	NA	NA	NA	NA	NA	NA	NA	NA
Rbm39	NA	NA	NA	NA	NA	gain	NA	NA	NA	NA	NA	NA	NA	NA
Rbp7	NA	NA	NA	NA	NA	loss	NA	NA	NA	NA	NA	NA	NA	NA
Rc3h2	NA	NA	NA	NA	NA	gain	NA	NA	NA	NA	NA	loss	NA	NA
Rec8	NA	NA	gain	gain	NA	gain	NA	NA	NA	NA	NA	gain	NA	NA
Recql5	NA	NA	NA	NA	NA	gain	NA	NA	NA	NA	NA	gain	NA	NA
Rer1	NA	NA	NA	NA	NA	loss	NA	NA	NA	NA	NA	gain	NA	NA
Rere	NA	NA	NA	NA	NA	loss	NA	NA	NA	NA	NA	NA	NA	NA
Rev3l	NA	gain	NA	NA	NA	gain	gain	gain	NA	NA	NA	NA	NA	NA
Rfng	NA	NA	NA	NA	NA	gain	NA	NA	NA	NA	NA	gain	NA	NA
Rgs12	NA	NA	NA	NA	NA	loss	NA	NA	NA	NA	NA	NA	NA	NA
Rgs9	NA	NA	NA	NA	NA	gain	NA	NA	NA	NA	NA	NA	NA	NA
Rhbdf2	NA	NA	NA	NA	NA	gain	NA	NA	NA	NA	NA	gain	NA	NA
Rheb	NA	NA	NA	NA	NA	loss	NA	NA	NA	NA	NA	NA	NA	NA
Ribc2	NA	NA	NA	NA	NA	gain	NA	NA	NA	NA	NA	NA	NA	NA
Ric1	NA	gain	NA	NA	NA	gain	gain	gain	NA	NA	NA	NA	NA	NA
Rictor	NA	NA	NA	NA	NA	gain	NA	NA	NA	NA	NA	NA	NA	NA
Rnf157	NA	NA	NA	NA	NA	gain	NA	NA	NA	NA	NA	gain	NA	NA
Rnf17	NA	gain	NA	gain	NA	gain	gain	gain	loss	NA	gain	NA	NA	NA
Rnf207	NA	NA	NA	NA	NA	loss	NA	NA	NA	NA	NA	gain	NA	NA
Rnf223	NA	NA	NA	NA	NA	loss	NA	NA	NA	NA	NA	gain	NA	NA
Rnf32	NA	NA	NA	NA	NA	loss	NA	NA	NA	NA	NA	NA	NA	NA
Rnf4	NA	NA	NA	NA	NA	loss	NA	NA	NA	NA	NA	NA	NA	NA
Rock1	NA	gain	NA	gain	NA	gain	gain	NA	loss	NA	NA	NA	NA	NA
Rock2	NA	gain	NA	NA	NA	gain	gain	gain	loss	NA	NA	NA	loss	NA
Rpl22	NA	NA	NA	NA	NA	loss	NA	NA	NA	NA	NA	gain	NA	NA
Rpl38	NA	NA	NA	NA	NA	gain	NA	NA	NA	NA	NA	gain	NA	NA
Rps6ka6	NA	gain/loss	loss	loss	NA	gain	loss	gain/loss	loss	NA	loss	loss	loss	NA
Rptor	NA	NA	NA	NA	NA	gain	NA	NA	NA	NA	NA	gain	NA	NA
Rptoros	NA	NA	NA	NA	NA	gain	NA	NA	NA	NA	NA	NA	NA	NA
Sap30bp	NA	NA	NA	NA	NA	gain	NA	NA	NA	NA	NA	gain	NA	NA
Sbno2	NA	gain	NA	gain	NA	gain	NA	NA	NA	NA	gain	gain	NA	gain
Scn4a	NA	NA	NA	NA	NA	gain	NA	NA	NA	NA	NA	NA	NA	NA
Sdf4	NA	NA	NA	NA	NA	loss	NA	NA	NA	NA	NA	gain	NA	NA
Sdk2	NA	NA	NA	NA	NA	gain	NA	NA	NA	NA	NA	gain	NA	NA
Sec14l1	NA	NA	NA	NA	NA	gain	NA	NA	NA	NA	NA	gain	NA	NA
Sectm1a	NA	NA	NA	NA	NA	gain	NA	NA	NA	NA	NA	NA	NA	NA
Sectm1b	NA	NA	NA	NA	NA	gain	NA	NA	NA	NA	NA	NA	NA	NA
Selenbp2	gain	gain	gain	gain	gain	gain	NA	gain	gain	NA	NA	gain	NA	NA
Selenoi	NA	NA	NA	NA	NA	loss	NA	NA	NA	NA	NA	NA	NA	NA
Senp7	NA	gain	NA	gain	NA	gain	gain	gain	loss	NA	gain	gain	loss	NA
2009-09-01	NA	NA	NA	NA	NA	gain	NA	NA	NA	NA	NA	gain	NA	NA
Sgsh	NA	NA	NA	NA	NA	gain	NA	NA	NA	NA	NA	gain	NA	NA
Sh3bp2	NA	NA	NA	NA	NA	loss	NA	NA	NA	NA	NA	NA	NA	NA
Sh3tc1	NA	NA	NA	NA	NA	loss	NA	NA	NA	NA	NA	NA	NA	NA
Shh	NA	NA	NA	NA	NA	loss	NA	NA	NA	NA	NA	NA	NA	NA
Sirt7	NA	NA	NA	NA	NA	gain	NA	NA	NA	NA	NA	gain	NA	NA
Ski	NA	NA	NA	NA	NA	loss	NA	NA	NA	NA	NA	gain	NA	NA
Skint2	loss	NA	NA	NA	NA	gain	NA	NA	loss	NA	NA	NA	loss	loss
Slbp	NA	NA	NA	NA	NA	loss	NA	NA	NA	NA	NA	NA	NA	NA
Slc11a2	NA	NA	NA	NA	NA	gain	gain	NA	NA	NA	NA	NA	NA	NA
Slc16a3	NA	NA	NA	NA	NA	gain	NA	NA	NA	NA	NA	NA	NA	NA
Slc16a5	NA	NA	NA	NA	NA	gain	NA	NA	NA	NA	NA	gain	NA	NA
Slc16a6	NA	NA	NA	NA	NA	gain	NA	NA	NA	NA	NA	NA	NA	NA
Slc22a22	NA	gain	NA	gain	NA	gain	gain	gain	NA	NA	NA	NA	NA	NA
Slc25a10	NA	NA	NA	NA	NA	gain	NA	NA	NA	NA	NA	gain	NA	NA
Slc25a19	NA	NA	NA	NA	NA	gain	NA	NA	NA	NA	NA	gain	NA	NA
Slc25a33	NA	NA	NA	NA	NA	loss	NA	NA	NA	NA	NA	gain	NA	NA
Slc26a11	NA	NA	NA	NA	NA	gain	NA	NA	NA	NA	NA	gain	NA	NA
Slc2a5	NA	NA	NA	NA	NA	loss	NA	NA	NA	NA	NA	gain	NA	NA
Slc2a7	NA	NA	NA	NA	NA	loss	NA	NA	NA	NA	NA	NA	NA	NA
Slc2a9	NA	NA	NA	NA	NA	loss	NA	NA	NA	NA	NA	NA	NA	NA
Slc30a3	NA	NA	NA	NA	NA	loss	NA	NA	NA	NA	NA	NA	NA	NA
Slc35e2	NA	NA	NA	NA	NA	loss	NA	NA	NA	NA	NA	gain	NA	NA
Slc35f6	NA	NA	NA	NA	NA	loss	NA	NA	NA	NA	NA	NA	NA	NA
Slc38a10	NA	NA	NA	NA	NA	gain	NA	NA	NA	NA	NA	gain	NA	NA
Slc39a11	NA	NA	NA	NA	NA	gain	NA	NA	NA	NA	NA	gain	NA	NA
Slc45a1	NA	NA	NA	NA	NA	loss	NA	NA	NA	NA	NA	NA	NA	NA
Slc4a1ap	NA	NA	NA	NA	NA	loss	NA	NA	NA	NA	NA	NA	NA	NA
Slc4a2	NA	NA	NA	NA	NA	loss	NA	NA	NA	NA	NA	gain	NA	NA
Slc5a1	NA	NA	NA	NA	NA	loss	NA	NA	NA	NA	NA	NA	NA	NA
Slc5a6	NA	NA	NA	NA	NA	loss	NA	NA	NA	NA	NA	NA	NA	NA
Slc9a3r1	NA	NA	NA	NA	NA	gain	NA	NA	NA	NA	NA	gain	NA	NA
Slco1c1	NA	NA	NA	NA	NA	gain	NA	NA	NA	NA	NA	NA	NA	NA
Slit2	NA	NA	NA	NA	NA	loss	NA	NA	NA	NA	NA	NA	NA	NA
Smarca5	NA	NA	NA	NA	NA	gain	gain	NA	NA	NA	NA	NA	NA	NA
Smarcd2	NA	NA	NA	NA	NA	gain	NA	NA	NA	NA	NA	NA	NA	NA
Smarcd3	NA	NA	NA	NA	NA	loss	NA	NA	NA	NA	NA	gain	NA	NA
Smc1b	NA	NA	NA	NA	NA	gain	NA	NA	loss	NA	NA	loss	loss	NA
Smc4	NA	gain	NA	gain	NA	gain	gain	gain	NA	NA	NA	NA	loss	NA
Smim1	NA	NA	NA	NA	NA	loss	NA	NA	NA	NA	NA	gain	NA	NA
Smim5	NA	NA	NA	NA	NA	gain	NA	NA	NA	NA	NA	gain	NA	NA
Smim6	NA	NA	NA	NA	NA	gain	NA	NA	NA	NA	NA	gain	NA	NA
Smok2a	NA	loss	loss	loss	NA	loss	NA	NA	NA	NA	loss	NA	NA	NA
Smok2b	NA	loss	loss	loss	NA	loss	NA	NA	NA	NA	loss	NA	NA	NA
Smok4a	NA	loss	NA	loss	NA	loss	NA	NA	NA	NA	loss	NA	NA	NA
Smurf2	NA	NA	NA	NA	NA	gain	NA	NA	NA	NA	NA	NA	NA	NA
Snhg20	NA	NA	NA	NA	NA	gain	NA	NA	NA	NA	NA	gain	NA	NA
Snord104	NA	NA	NA	NA	NA	gain	NA	NA	NA	NA	NA	NA	NA	NA
Snord1a	NA	NA	NA	NA	NA	gain	NA	NA	NA	NA	NA	gain	NA	NA
Snord1b	NA	NA	NA	NA	NA	gain	NA	NA	NA	NA	NA	gain	NA	NA
Snord1c	NA	NA	NA	NA	NA	gain	NA	NA	NA	NA	NA	gain	NA	NA
Snord70	NA	gain	NA	gain	NA	gain	gain	gain	NA	NA	NA	NA	NA	NA
Snx17	NA	NA	NA	NA	NA	loss	NA	NA	NA	NA	NA	NA	NA	NA
Socs2	gain	gain	gain	gain	gain	gain	gain	NA	NA	NA	gain	NA	NA	NA
Socs3	NA	NA	NA	NA	NA	gain	NA	NA	NA	NA	NA	gain	NA	NA
Sorcs2	NA	NA	NA	NA	NA	loss	NA	NA	NA	NA	NA	NA	NA	NA
Sox9	NA	NA	NA	NA	NA	gain	NA	NA	NA	NA	NA	gain	NA	NA
Spag9	NA	NA	NA	NA	NA	gain	gain	NA	NA	NA	NA	NA	NA	NA
Spats2	NA	NA	NA	NA	NA	gain	NA	NA	NA	NA	NA	gain	NA	NA
Speer4a	loss	NA	NA	NA	NA	loss	loss	loss	NA	NA	loss	NA	NA	NA
Speer4b	loss	NA	NA	NA	NA	loss	NA	NA	NA	NA	loss	NA	NA	NA
Sphk1	NA	NA	NA	NA	NA	gain	NA	NA	NA	NA	NA	gain	NA	NA
Spin2-ps1	loss	loss	loss	loss	NA	loss	loss	loss	loss	NA	loss	loss	NA	loss
Spock3	NA	gain	NA	NA	NA	gain	gain	gain	loss	NA	NA	NA	NA	NA
Spon2	NA	NA	NA	NA	NA	loss	NA	NA	NA	NA	NA	NA	NA	NA
Sppl2a	NA	gain	NA	gain	NA	gain	gain	NA	NA	NA	NA	NA	NA	NA
Spsb1	NA	NA	NA	NA	NA	loss	NA	NA	NA	NA	NA	gain	NA	NA
Srp68	NA	NA	NA	NA	NA	gain	NA	NA	NA	NA	NA	gain	NA	NA
Srsf2	NA	NA	NA	NA	NA	gain	NA	NA	NA	NA	NA	gain	NA	NA
Sstr2	NA	NA	NA	NA	NA	gain	NA	NA	NA	NA	NA	gain	NA	NA
Ssu72	NA	NA	NA	NA	NA	loss	NA	NA	NA	NA	NA	gain	NA	NA
St6galnac1	NA	NA	NA	NA	NA	gain	NA	NA	NA	NA	NA	gain	NA	NA
St6galnac2	NA	NA	NA	NA	NA	gain	NA	NA	NA	NA	NA	gain	NA	NA
Stag1	NA	gain	NA	gain	NA	gain	gain	gain	NA	NA	NA	NA	loss	NA
Stk32b	NA	NA	NA	NA	NA	loss	NA	NA	NA	NA	NA	NA	NA	NA
Strada	NA	NA	NA	NA	NA	gain	NA	NA	NA	NA	NA	NA	NA	NA
Stx18	NA	NA	NA	NA	NA	loss	NA	NA	NA	NA	NA	NA	NA	NA
Stxbp4	NA	NA	NA	NA	NA	gain	NA	NA	NA	NA	NA	NA	NA	NA
Sub1	NA	NA	NA	gain	NA	gain	NA	NA	NA	NA	NA	NA	NA	NA
Sumo2	NA	NA	NA	NA	NA	gain	NA	NA	NA	NA	NA	gain	NA	NA
Supt7l	NA	NA	NA	NA	NA	loss	NA	NA	NA	NA	NA	NA	NA	NA
Svip	NA	NA	NA	NA	NA	gain	NA	NA	NA	NA	NA	NA	NA	NA
Sycp1	NA	gain	NA	gain	NA	gain	gain	gain	loss	NA	NA	loss	NA	NA
Sycp2	NA	gain	NA	gain	NA	gain	gain	gain	loss	NA	NA	loss	loss	loss
Syngr2	NA	NA	NA	NA	NA	gain	NA	NA	NA	NA	NA	gain	NA	NA
Tacc3	NA	NA	NA	NA	NA	loss	NA	NA	NA	NA	NA	NA	NA	NA
Tada2b	NA	NA	NA	NA	NA	loss	NA	NA	NA	NA	NA	NA	NA	NA
Tapt1	NA	NA	NA	NA	NA	loss	NA	NA	NA	NA	NA	NA	NA	NA
Tas1r1	NA	NA	NA	NA	NA	loss	NA	NA	NA	NA	NA	gain	NA	gain
Tas1r3	NA	NA	NA	NA	NA	loss	NA	NA	NA	NA	NA	gain	NA	NA
Tbc1d12	NA	gain	NA	gain	NA	gain	gain	gain	NA	NA	NA	NA	NA	NA
Tbc1d14	NA	NA	NA	NA	NA	loss	NA	NA	NA	NA	NA	NA	NA	NA
Tbc1d16	NA	NA	NA	NA	NA	gain	NA	NA	NA	NA	NA	gain	NA	NA
Tbcd	NA	NA	NA	NA	NA	gain	NA	NA	NA	NA	NA	NA	NA	NA
Tcam1	NA	NA	NA	NA	NA	gain	NA	NA	NA	NA	NA	NA	NA	NA
Tcf23	NA	NA	NA	NA	NA	loss	NA	NA	NA	NA	NA	NA	NA	NA
Tcp10c	NA	loss	loss	loss	NA	loss	NA	NA	NA	NA	loss	NA	NA	NA
Ten1	NA	NA	NA	NA	NA	gain	NA	NA	NA	NA	NA	gain	NA	NA
Tepsin	NA	NA	NA	NA	NA	gain	NA	NA	NA	NA	NA	gain	NA	NA
Terb1	NA	gain	NA	NA	NA	gain	gain	gain	loss	NA	NA	loss	NA	NA
Tex19.1	NA	NA	NA	NA	NA	gain	NA	NA	NA	NA	NA	NA	NA	NA
Tex19.2	NA	NA	NA	NA	NA	gain	NA	NA	NA	NA	NA	NA	NA	NA
Tex2	NA	NA	NA	NA	NA	gain	NA	NA	NA	NA	NA	NA	NA	NA
Tha1	NA	NA	NA	NA	NA	gain	NA	NA	NA	NA	NA	gain	NA	NA
Thap3	NA	NA	NA	NA	NA	loss	NA	NA	NA	NA	NA	gain	NA	NA
Thoc1	NA	gain	NA	gain	NA	gain	gain	NA	NA	NA	NA	NA	NA	NA
Timp2	NA	NA	NA	NA	NA	gain	NA	NA	NA	NA	NA	gain	NA	NA
Tk1	NA	NA	NA	NA	NA	gain	NA	NA	NA	NA	NA	gain	NA	NA
Tmc6	NA	NA	NA	NA	NA	gain	NA	NA	NA	NA	NA	gain	NA	NA
Tmc8	NA	NA	NA	NA	NA	gain	NA	NA	NA	NA	NA	gain	NA	NA
Tmed5	NA	NA	NA	NA	NA	gain	gain	NA	NA	NA	NA	NA	NA	NA
Tmem104	NA	NA	NA	NA	NA	gain	NA	NA	NA	NA	NA	gain	NA	NA
Tmem128	NA	NA	NA	NA	NA	loss	NA	NA	NA	NA	NA	NA	NA	NA
Tmem129	NA	NA	NA	NA	NA	loss	NA	NA	NA	NA	NA	NA	NA	NA
Tmem135	NA	NA	NA	gain	NA	gain	gain	NA	NA	NA	NA	NA	NA	NA
Tmem201	NA	NA	NA	NA	NA	loss	NA	NA	NA	NA	NA	gain	NA	NA
Tmem214	NA	NA	NA	NA	NA	loss	NA	NA	NA	NA	NA	NA	NA	NA
Tmem235	NA	NA	NA	NA	NA	gain	NA	NA	NA	NA	NA	gain	NA	NA
Tmem240	NA	NA	NA	NA	NA	loss	NA	NA	NA	NA	NA	gain	NA	NA
Tmem241	NA	gain	NA	NA	NA	gain	NA	NA	NA	NA	NA	NA	NA	NA
Tmem41b	NA	NA	NA	NA	NA	gain	gain	gain	NA	NA	NA	NA	NA	NA
Tmem52	NA	NA	NA	NA	NA	loss	NA	NA	NA	NA	NA	gain	NA	NA
Tmem88b	NA	NA	NA	NA	NA	loss	NA	NA	NA	NA	NA	gain	NA	NA
Tmem94	NA	NA	NA	NA	NA	gain	NA	NA	NA	NA	NA	gain	NA	NA
Tmub1	NA	NA	NA	NA	NA	loss	NA	NA	NA	NA	NA	gain	NA	NA
Tnfrsf14	NA	NA	NA	NA	NA	loss	NA	NA	NA	NA	NA	gain	NA	NA
Tnfrsf18	NA	NA	NA	NA	NA	loss	NA	NA	NA	NA	NA	gain	NA	NA
Tnfrsf25	NA	NA	NA	NA	NA	loss	NA	NA	NA	NA	NA	gain	NA	NA
Tnfrsf4	NA	NA	NA	NA	NA	loss	NA	NA	NA	NA	NA	gain	NA	NA
Tnfrsf9	NA	NA	NA	NA	NA	loss	NA	NA	NA	NA	NA	NA	NA	NA
Tnip2	NA	NA	NA	NA	NA	loss	NA	NA	NA	NA	NA	NA	NA	NA
Tnrc6c	NA	NA	NA	NA	NA	gain	NA	NA	NA	NA	NA	gain	NA	NA
Tob1	NA	NA	NA	NA	NA	gain	gain	NA	NA	NA	NA	NA	NA	NA
Tom1l1	NA	NA	NA	NA	NA	gain	NA	NA	NA	NA	NA	NA	NA	NA
Top2b	NA	gain	NA	gain	NA	gain	gain	gain	NA	NA	NA	NA	loss	NA
Tprgl	NA	NA	NA	NA	NA	loss	NA	NA	NA	NA	NA	gain	NA	NA
Trhr	NA	gain	NA	gain	NA	gain	gain	gain	NA	NA	gain	NA	NA	NA
Trim23	NA	NA	NA	NA	NA	gain	gain	gain	NA	NA	NA	NA	NA	NA
Trim47	NA	NA	NA	NA	NA	gain	NA	NA	NA	NA	NA	gain	NA	NA
Trim54	NA	NA	NA	NA	NA	loss	NA	NA	NA	NA	NA	NA	NA	NA
Trim59	NA	gain	NA	gain	NA	gain	gain	gain	NA	NA	NA	NA	loss	NA
Trim65	NA	NA	NA	NA	NA	gain	NA	NA	NA	NA	NA	gain	NA	NA
Trim80	NA	NA	NA	NA	NA	gain	NA	NA	NA	NA	NA	gain	NA	NA
Trmt44	NA	NA	NA	NA	NA	loss	NA	NA	NA	NA	NA	NA	NA	NA
Trp73	NA	NA	NA	NA	NA	loss	NA	NA	NA	NA	NA	gain	NA	NA
Trpm7	NA	gain	NA	gain	NA	gain	gain	gain	NA	NA	NA	NA	NA	NA
Tsen54	NA	NA	NA	NA	NA	gain	NA	NA	NA	NA	NA	gain	NA	NA
Tshb	NA	gain	NA	NA	NA	gain	NA	gain	NA	NA	NA	NA	NA	NA
Tspan10	NA	NA	NA	NA	NA	gain	NA	NA	NA	NA	NA	gain	NA	NA
Ttc34	NA	NA	NA	NA	NA	loss	NA	NA	NA	NA	NA	gain	NA	NA
Ttll10	NA	NA	NA	NA	NA	loss	NA	NA	NA	NA	NA	gain	NA	NA
Ttyh2	NA	NA	NA	NA	NA	gain	NA	NA	NA	NA	NA	gain	NA	NA
Tulp4	loss	gain	gain	gain	NA	gain	NA	NA	NA	NA	gain	NA	loss	NA
Tyms	NA	NA	NA	NA	NA	loss	NA	NA	NA	NA	NA	NA	NA	NA
Ubald2	NA	NA	NA	NA	NA	gain	NA	NA	NA	NA	NA	gain	NA	NA
Ube2j2	NA	NA	NA	NA	NA	loss	NA	NA	NA	NA	NA	gain	NA	NA
Ube2o	NA	NA	NA	NA	NA	gain	NA	NA	NA	NA	NA	gain	NA	NA
Ube3c	NA	NA	NA	NA	NA	loss	NA	NA	NA	NA	NA	NA	NA	NA
Ube4b	NA	NA	NA	NA	NA	loss	NA	NA	NA	NA	NA	NA	NA	NA
Ube4bos3	NA	NA	NA	NA	NA	loss	NA	NA	NA	NA	NA	NA	NA	NA
Ucn	NA	NA	NA	NA	NA	loss	NA	NA	NA	NA	NA	NA	NA	NA
Unc13d	NA	NA	NA	NA	NA	gain	NA	NA	NA	NA	NA	gain	NA	NA
Unc93a	NA	loss	NA	loss	NA	loss	NA	NA	NA	NA	NA	NA	NA	NA
Unk	NA	NA	NA	NA	NA	gain	NA	NA	NA	NA	NA	gain	NA	NA
Ush1g	NA	NA	NA	NA	NA	gain	NA	NA	NA	NA	NA	gain	NA	NA
Usp14	NA	gain	NA	gain	NA	gain	gain	NA	NA	NA	NA	NA	NA	NA
Usp25	NA	gain	NA	NA	NA	gain	NA	gain	NA	NA	NA	NA	loss	NA
Usp34	NA	gain	NA	NA	NA	gain	gain	gain	NA	NA	NA	NA	NA	NA
Usp36	NA	NA	NA	NA	NA	gain	NA	NA	NA	NA	NA	gain	NA	NA
Utp18	NA	gain	NA	NA	NA	gain	gain	gain	NA	NA	gain	NA	NA	NA
Uts2	NA	NA	NA	NA	NA	loss	NA	NA	NA	NA	NA	NA	NA	NA
Uts2r	NA	NA	NA	NA	NA	gain	NA	NA	NA	NA	NA	NA	NA	NA
Uvssa	NA	NA	NA	NA	NA	loss	NA	NA	NA	NA	NA	NA	NA	NA
Vamp3	NA	NA	NA	NA	NA	loss	NA	NA	NA	NA	NA	NA	NA	NA
Vps13a	NA	gain	NA	gain	NA	gain	gain	gain	loss	NA	gain	NA	loss	NA
Vps35	NA	NA	NA	NA	NA	gain	gain	NA	NA	NA	NA	NA	NA	NA
Vwa1	NA	NA	NA	NA	NA	loss	NA	NA	NA	NA	NA	gain	NA	NA
Wbp2	NA	NA	NA	NA	NA	gain	NA	NA	NA	NA	NA	gain	NA	NA
Wdr1	NA	NA	NA	NA	NA	loss	NA	NA	NA	NA	NA	NA	NA	NA
Wdr45b	NA	NA	NA	NA	NA	gain	NA	NA	NA	NA	NA	NA	NA	NA
Wdr86	NA	NA	NA	NA	NA	loss	NA	NA	NA	NA	NA	gain	NA	NA
Wfikkn2	NA	NA	NA	NA	NA	gain	gain	NA	NA	NA	NA	NA	NA	NA
Wfs1	NA	NA	NA	NA	NA	loss	NA	NA	NA	NA	NA	NA	NA	NA
Wipi1	NA	NA	NA	NA	NA	gain	NA	NA	NA	NA	NA	NA	NA	NA
Wrap73	NA	NA	NA	NA	NA	loss	NA	NA	NA	NA	NA	gain	NA	NA
Xpo7	NA	NA	gain	gain	NA	gain	NA	NA	NA	NA	NA	NA	NA	NA
Xrcc2	NA	NA	NA	NA	NA	loss	NA	NA	NA	NA	NA	NA	NA	NA
Yes1	NA	NA	NA	NA	NA	loss	NA	NA	NA	NA	NA	NA	NA	NA
Ywhah	NA	NA	NA	NA	NA	loss	NA	NA	NA	NA	NA	NA	NA	NA
Zbtb48	NA	NA	NA	NA	NA	loss	NA	NA	NA	NA	NA	gain	NA	gain
Zbtb49	NA	NA	NA	NA	NA	loss	NA	NA	NA	NA	NA	NA	NA	NA
Zc3h13	NA	NA	NA	gain	NA	gain	gain	gain	NA	NA	NA	NA	NA	NA
Zc3h18	NA	NA	NA	NA	NA	gain	NA	NA	NA	NA	NA	gain	NA	gain
Zcchc2	NA	NA	NA	gain	NA	gain	NA	NA	NA	NA	NA	loss	NA	NA
Zcchc6	NA	NA	NA	NA	NA	gain	gain	NA	NA	NA	NA	NA	NA	NA
Zfp386	NA	loss	NA	NA	NA	loss	NA	NA	NA	NA	NA	loss	NA	NA
Zfp512	NA	NA	NA	NA	NA	loss	NA	NA	NA	NA	NA	NA	NA	NA
Zfp513	NA	NA	NA	NA	NA	loss	NA	NA	NA	NA	NA	NA	NA	NA
Zfp518b	NA	NA	NA	NA	NA	loss	NA	NA	NA	NA	NA	NA	NA	NA
Zfp750	NA	NA	NA	NA	NA	gain	NA	NA	NA	NA	NA	NA	NA	NA
Zfp965	NA	NA	gain	NA	NA	gain	NA	NA	NA	NA	NA	loss	NA	loss
Zfp966	NA	NA	gain	NA	NA	gain	NA	NA	NA	NA	NA	loss	NA	loss
Zfp967	NA	NA	gain	NA	NA	gain	NA	NA	NA	NA	NA	loss	NA	loss
Zfp973	NA	NA	gain	NA	NA	gain	NA	NA	NA	NA	NA	loss	NA	loss
Zfr	NA	NA	NA	gain	NA	gain	NA	NA	NA	NA	NA	gain	NA	NA
Zfyve16	NA	NA	NA	gain	NA	gain	gain	gain	NA	NA	NA	NA	NA	NA
Zfyve28	NA	NA	NA	NA	NA	loss	NA	NA	NA	NA	NA	NA	NA	NA
0610010F05Rik	NA	NA	NA	NA	NA	NA	gain	NA	NA	NA	NA	NA	NA	NA
0610012G03Rik	NA	NA	NA	NA	NA	NA	gain	NA	NA	NA	NA	gain	NA	NA
1110008L16Rik	NA	NA	NA	NA	NA	NA	gain	NA	NA	NA	NA	NA	NA	NA
1110012L19Rik	NA	loss	loss	loss	NA	NA	loss	loss	loss	NA	loss	loss	NA	NA
1110020A21Rik	NA	NA	NA	NA	NA	NA	gain	NA	NA	NA	NA	NA	NA	NA
1110032A03Rik	NA	NA	NA	NA	NA	NA	gain	NA	NA	NA	NA	NA	NA	NA
1110032F04Rik	NA	NA	NA	NA	NA	NA	gain	NA	NA	NA	NA	NA	NA	NA
1110058D11Rik	NA	NA	NA	NA	NA	NA	gain	gain	NA	NA	NA	NA	NA	NA
1110059G10Rik	NA	NA	NA	NA	NA	NA	gain	gain	NA	NA	NA	NA	NA	NA
1190002N15Rik	NA	NA	NA	NA	NA	NA	gain	NA	NA	NA	NA	NA	NA	NA
1500026H17Rik	NA	NA	NA	NA	NA	NA	gain	NA	NA	NA	NA	NA	NA	NA
1600010M07Rik	NA	NA	NA	NA	NA	NA	gain	gain	NA	NA	NA	NA	NA	NA
1600020E01Rik	NA	NA	NA	NA	NA	NA	gain	NA	NA	NA	NA	NA	NA	NA
1600025M17Rik	NA	loss	loss	loss	NA	NA	loss	loss	loss	NA	loss	loss	NA	NA
1700001D01Rik	NA	NA	NA	NA	NA	NA	gain	NA	NA	NA	NA	NA	NA	NA
1700001K23Rik	NA	NA	NA	NA	NA	NA	gain	NA	NA	NA	NA	NA	NA	NA
1700003E24Rik	NA	loss	loss	loss	NA	NA	loss	loss	loss	NA	loss	loss	NA	NA
1700006F04Rik	NA	NA	NA	gain	NA	NA	gain	NA	NA	NA	NA	NA	NA	NA
1700006H21Rik	NA	NA	NA	NA	NA	NA	gain	NA	NA	NA	NA	NA	NA	NA
1700008C04Rik	NA	NA	NA	NA	NA	NA	gain	NA	NA	NA	NA	NA	NA	NA
1700009N14Rik	NA	NA	NA	NA	NA	NA	gain	NA	NA	NA	NA	NA	NA	NA
1700010D01Rik	NA	loss	loss	loss	NA	NA	loss	loss	loss	NA	loss	loss	NA	NA
1700010J16Rik	NA	NA	NA	NA	NA	NA	gain	NA	NA	NA	NA	NA	NA	NA
1700011H14Rik	NA	NA	NA	NA	NA	NA	gain	NA	NA	NA	NA	NA	NA	NA
1700011M02Rik	NA	loss	loss	loss	NA	NA	loss	loss	loss	NA	loss	loss	NA	NA
1700012D14Rik	NA	NA	NA	NA	NA	NA	gain	NA	NA	NA	NA	NA	NA	NA
1700013H16Rik	NA	loss	loss	loss	NA	NA	loss	loss	loss	NA	loss	loss	NA	NA
1700016C15Rik	NA	NA	NA	NA	NA	NA	gain	NA	NA	NA	NA	NA	NA	NA
1700017G19Rik	NA	gain	NA	gain	NA	NA	gain	gain	NA	NA	NA	NA	NA	NA
1700017L05Rik	NA	NA	NA	NA	NA	NA	gain	NA	NA	NA	NA	NA	NA	NA
1700018B24Rik	NA	NA	NA	NA	NA	NA	gain	gain	NA	NA	NA	NA	NA	NA
1700018G05Rik	NA	loss	loss	loss	NA	NA	loss	loss	loss	NA	loss	loss	NA	NA
1700018L02Rik	NA	NA	NA	NA	NA	NA	gain	NA	NA	NA	NA	NA	NA	NA
1700019G24Rik	NA	NA	NA	NA	NA	NA	gain	NA	NA	NA	NA	NA	NA	NA
1700019P21Rik	NA	NA	NA	NA	NA	NA	gain	NA	NA	NA	NA	NA	NA	NA
1700020N15Rik	NA	loss	loss	loss	NA	NA	loss	loss	loss	NA	loss	loss	NA	NA
1700022A22Rik	NA	NA	NA	NA	NA	NA	gain	NA	NA	NA	NA	NA	NA	NA
1700024I08Rik	NA	NA	NA	NA	NA	NA	gain	NA	NA	NA	NA	NA	NA	NA
1700027H10Rik	NA	NA	NA	NA	NA	NA	gain	gain	NA	NA	NA	NA	NA	NA
1700028K03Rik	NA	NA	NA	NA	NA	NA	gain	NA	NA	NA	NA	NA	NA	NA
1700031F05Rik	NA	loss	loss	loss	NA	NA	loss	loss	loss	NA	loss	loss	NA	NA
1700031L13Rik	NA	NA	NA	NA	loss	NA	gain	NA	NA	NA	NA	loss	loss	NA
1700031P21Rik	NA	NA	NA	NA	NA	NA	gain	NA	NA	NA	NA	NA	NA	NA
1700034I23Rik	NA	gain	NA	NA	NA	NA	gain	gain	NA	NA	NA	NA	NA	NA
1700034K08Rik	NA	NA	NA	NA	NA	NA	gain	NA	NA	NA	NA	NA	NA	NA
1700034P13Rik	NA	NA	NA	gain	NA	NA	gain	NA	NA	NA	NA	NA	NA	NA
1700040L02Rik	NA	gain	NA	NA	NA	NA	gain	NA	NA	NA	NA	NA	NA	NA
1700041A01Rik	NA	NA	NA	NA	NA	NA	gain	NA	loss	NA	NA	loss	NA	NA
1700044C05Rik	NA	NA	NA	gain	NA	NA	gain	NA	NA	NA	NA	NA	NA	NA
1700047I17Rik2	NA	NA	NA	NA	NA	NA	gain	NA	NA	NA	NA	NA	NA	NA
1700057G04Rik	NA	NA	NA	NA	NA	NA	gain	NA	NA	NA	NA	NA	NA	NA
1700061I17Rik	NA	NA	NA	NA	NA	NA	gain	gain	NA	NA	NA	NA	NA	NA
1700061J23Rik	NA	NA	NA	NA	NA	NA	gain	NA	NA	NA	NA	NA	NA	NA
1700065D16Rik	NA	NA	NA	NA	NA	NA	gain	NA	NA	NA	NA	NA	NA	NA
1700066N21Rik	NA	NA	NA	NA	NA	NA	gain	NA	loss	NA	NA	loss	NA	NA
1700080O16Rik	NA	loss	loss	loss	NA	NA	loss	loss	loss	NA	loss	loss	NA	NA
1700083H02Rik	NA	NA	NA	NA	NA	NA	gain	NA	NA	NA	NA	NA	NA	NA
1700084J12Rik	NA	NA	NA	NA	NA	NA	gain	NA	NA	NA	NA	NA	NA	NA
1700084M14Rik	NA	loss	loss	loss	NA	NA	loss	loss	loss	NA	loss	loss	NA	NA
1700093K21Rik	NA	NA	NA	NA	NA	NA	gain	NA	NA	NA	NA	NA	NA	NA
1700099I09Rik	NA	NA	NA	NA	NA	NA	gain	NA	NA	NA	NA	NA	NA	NA
1700100I10Rik	NA	NA	NA	gain	NA	NA	gain	gain	NA	NA	NA	NA	NA	NA
1700104L18Rik	NA	NA	NA	NA	NA	NA	gain	NA	NA	NA	NA	NA	NA	NA
1700108F19Rik	NA	NA	NA	gain	NA	NA	gain	NA	NA	NA	NA	NA	NA	NA
1700109H08Rik	NA	NA	NA	NA	NA	NA	gain	NA	NA	NA	NA	NA	NA	NA
1700111N16Rik	NA	loss	loss	loss	NA	NA	loss	loss	loss	NA	loss	loss	NA	NA
1700112J05Rik	NA	NA	NA	NA	NA	NA	gain	NA	NA	NA	NA	NA	NA	NA
1700116B05Rik	NA	NA	NA	NA	NA	NA	gain	NA	NA	NA	NA	NA	NA	NA
1700121L16Rik	NA	loss	loss	loss	NA	NA	loss	loss	loss	NA	loss	loss	NA	NA
1700122C19Rik	NA	NA	NA	NA	NA	NA	gain	gain	NA	NA	NA	NA	NA	NA
1700123M08Rik	NA	NA	NA	NA	NA	NA	gain	NA	NA	NA	NA	NA	NA	NA
1700125H20Rik	NA	NA	NA	NA	NA	NA	gain	NA	NA	NA	NA	NA	NA	NA
1700128A07Rik	NA	NA	NA	gain	NA	NA	gain	gain	NA	NA	NA	NA	NA	NA
1810020O05Rik	NA	NA	NA	NA	NA	NA	gain	NA	NA	NA	NA	NA	NA	NA
1810030O07Rik	NA	loss	loss	loss	NA	NA	loss	loss	loss	NA	loss	loss	NA	NA
1810034E14Rik	NA	NA	NA	NA	NA	NA	gain	NA	NA	NA	NA	NA	NA	NA
1810046K07Rik	NA	NA	NA	NA	NA	NA	gain	NA	NA	NA	NA	NA	NA	NA
2010001A14Rik	NA	NA	NA	NA	NA	NA	gain	NA	NA	NA	NA	NA	NA	NA
2010016I18Rik	NA	NA	NA	NA	NA	NA	gain	gain	NA	NA	NA	gain	NA	NA
2010106E10Rik	NA	loss	loss	loss	NA	NA	loss	loss	loss	NA	loss	loss	loss	NA
2010111I01Rik	NA	NA	NA	NA	NA	NA	gain	NA	NA	NA	NA	NA	NA	NA
2010204K13Rik	NA	loss	loss	loss	NA	NA	loss	loss	loss	NA	loss	loss	NA	NA
2010308F09Rik	NA	loss	loss	loss	NA	NA	loss	loss	loss	NA	loss	loss	NA	NA
2210016F16Rik	NA	NA	NA	NA	NA	NA	gain	NA	NA	NA	NA	gain	NA	NA
2210408F21Rik	NA	NA	NA	NA	NA	NA	gain	NA	NA	NA	NA	NA	NA	NA
2210408I21Rik	NA	NA	NA	NA	NA	NA	gain	NA	loss	NA	NA	NA	loss	NA
2310009A05Rik	NA	NA	NA	NA	NA	NA	gain	NA	NA	NA	NA	NA	NA	NA
2310009B15Rik	NA	NA	NA	NA	NA	NA	gain	NA	NA	NA	NA	NA	NA	NA
2310010J17Rik	NA	NA	NA	NA	NA	NA	gain	NA	NA	NA	NA	NA	NA	NA
2310030G06Rik	NA	NA	NA	NA	NA	NA	gain	NA	NA	NA	NA	NA	NA	NA
2310039L15Rik	NA	NA	NA	NA	NA	NA	gain	NA	NA	NA	NA	NA	NA	NA
2310040G24Rik	NA	NA	NA	NA	NA	NA	gain	NA	NA	NA	NA	NA	NA	NA
2310043L19Rik	NA	NA	NA	NA	NA	NA	gain	NA	NA	NA	NA	NA	NA	NA
2310043O21Rik	NA	NA	NA	NA	NA	NA	gain	NA	NA	NA	NA	NA	NA	NA
2310069G16Rik	NA	NA	NA	NA	NA	NA	gain	NA	NA	NA	NA	NA	NA	NA
2400006E01Rik	NA	gain	NA	NA	NA	NA	gain	gain	NA	NA	NA	NA	NA	NA
2410089E03Rik	NA	NA	NA	gain	NA	NA	gain	gain	NA	NA	NA	NA	NA	NA
2610002M06Rik	NA	loss	loss	loss	NA	NA	loss	loss	loss	NA	loss	loss	loss	NA
2610005L07Rik	NA	NA	NA	NA	NA	NA	gain	NA	NA	NA	NA	loss	NA	gain
2610020C07Rik	NA	NA	NA	NA	NA	NA	gain	gain	NA	NA	NA	NA	NA	NA
2610027K06Rik	NA	NA	NA	NA	NA	NA	gain	NA	NA	NA	NA	NA	NA	NA
2610203C22Rik	NA	NA	NA	gain	NA	NA	gain	NA	NA	NA	NA	NA	NA	NA
2610306M01Rik	NA	NA	NA	NA	NA	NA	gain	NA	NA	NA	NA	NA	NA	NA
2610316D01Rik	NA	NA	NA	NA	NA	NA	gain	gain	NA	NA	NA	NA	NA	NA
2700038G22Rik	NA	NA	NA	NA	NA	NA	gain	NA	NA	NA	NA	NA	NA	NA
2700046G09Rik	NA	NA	NA	NA	NA	NA	gain	NA	NA	NA	NA	NA	NA	NA
2700049A03Rik	NA	NA	NA	NA	NA	NA	gain	NA	NA	NA	NA	NA	NA	NA
2700081O15Rik	NA	NA	NA	NA	NA	NA	gain	NA	NA	NA	NA	gain	NA	gain
2700097O09Rik	NA	NA	NA	NA	NA	NA	gain	NA	NA	NA	NA	NA	NA	NA
2810049E08Rik	NA	NA	NA	NA	NA	NA	gain	NA	NA	NA	NA	NA	NA	NA
2810403D21Rik	NA	loss	loss	loss	NA	NA	loss	loss	loss	NA	loss	loss	loss	NA
2810471M01Rik	NA	NA	NA	NA	NA	NA	gain	NA	NA	NA	NA	NA	NA	NA
2810474O19Rik	NA	gain	NA	NA	NA	NA	gain	NA	NA	NA	NA	NA	NA	NA
3010001F23Rik	NA	loss	loss	loss	NA	NA	loss	loss	loss	NA	loss	loss	NA	NA
3010003L21Rik	NA	gain	NA	NA	NA	NA	gain	NA	NA	NA	NA	NA	NA	NA
3110015C05Rik	NA	NA	NA	NA	NA	NA	gain	NA	NA	NA	NA	NA	NA	NA
3110035E14Rik	NA	NA	NA	gain	NA	NA	gain	NA	NA	NA	NA	NA	NA	NA
3110043O21Rik	NA	NA	NA	NA	NA	NA	gain	NA	NA	NA	NA	NA	NA	NA
3110056K07Rik	NA	NA	NA	NA	NA	NA	gain	NA	NA	NA	NA	NA	NA	NA
3632451O06Rik	NA	NA	NA	NA	NA	NA	gain	NA	NA	NA	NA	NA	NA	NA
3632454L22Rik	NA	loss	loss	loss	NA	NA	loss	loss	loss	NA	loss	loss	NA	NA
3830403N18Rik	NA	loss	loss	loss	NA	NA	loss	loss	loss	NA	loss	loss	NA	NA
3830408C21Rik	NA	NA	NA	NA	NA	NA	gain	NA	NA	NA	NA	NA	NA	NA
3830417A13Rik	NA	loss	loss	loss	NA	NA	loss	loss	loss	NA	loss	loss	NA	NA
4430402I18Rik	NA	NA	NA	NA	NA	NA	gain	NA	NA	NA	NA	NA	NA	NA
4632428C04Rik	NA	NA	NA	NA	NA	NA	gain	NA	NA	NA	NA	NA	NA	NA
4833427G06Rik	NA	NA	NA	NA	NA	NA	gain	NA	NA	NA	NA	NA	NA	NA
4921504A21Rik	NA	NA	NA	NA	NA	NA	gain	NA	NA	NA	NA	NA	NA	NA
4921511C20Rik	NA	loss	loss	loss	NA	NA	loss	loss	loss	NA	loss	loss	loss	NA
4921511M17Rik	NA	loss	loss	loss	NA	NA	loss	loss	loss	NA	loss	loss	NA	NA
4921517D22Rik	NA	NA	NA	NA	NA	NA	gain	NA	NA	NA	NA	NA	NA	NA
4921518K17Rik	NA	NA	NA	NA	NA	NA	gain	NA	NA	NA	NA	NA	NA	NA
4921530L21Rik	NA	NA	NA	gain	NA	NA	gain	gain	NA	NA	NA	NA	NA	NA
4922502H24Rik	NA	NA	NA	NA	NA	NA	gain	NA	NA	NA	NA	NA	NA	NA
4930402K13Rik	NA	loss	loss	loss	NA	NA	loss	loss	loss	NA	loss	loss	NA	NA
4930404A05Rik	NA	NA	NA	NA	NA	NA	gain	NA	NA	NA	NA	NA	NA	NA
4930404H11Rik	NA	NA	NA	NA	NA	NA	gain	NA	NA	NA	NA	NA	NA	NA
4930405O22Rik	NA	NA	NA	NA	NA	NA	gain	NA	NA	NA	NA	NA	NA	NA
4930413F20Rik	NA	NA	NA	NA	NA	NA	gain	NA	NA	NA	NA	NA	NA	NA
4930415L06Rik	NA	loss	loss	loss	NA	NA	loss	loss	loss	NA	loss	loss	NA	NA
4930428O21Rik	NA	NA	NA	NA	NA	NA	gain	NA	NA	NA	NA	NA	NA	NA
4930429F11Rik	NA	NA	NA	NA	NA	NA	gain	NA	NA	NA	NA	NA	NA	NA
4930429F24Rik	NA	NA	NA	NA	NA	NA	gain	NA	NA	NA	NA	NA	NA	NA
4930430A15Rik	NA	NA	NA	NA	NA	NA	gain	gain	loss	NA	NA	loss	loss	NA
4930432J09Rik	NA	NA	NA	gain	NA	NA	gain	gain	NA	NA	NA	NA	NA	NA
4930432M17Rik	NA	NA	NA	NA	NA	NA	gain	gain	NA	NA	NA	NA	NA	NA
4930444M15Rik	NA	NA	NA	gain	NA	NA	gain	NA	NA	NA	NA	NA	NA	NA
4930447A16Rik	NA	NA	NA	NA	NA	NA	gain	NA	NA	NA	NA	NA	NA	NA
4930447C04Rik	NA	NA	NA	gain	NA	NA	gain	gain	loss	NA	NA	NA	loss	NA
4930447J18Rik	NA	NA	NA	gain	NA	NA	gain	NA	NA	NA	NA	NA	NA	NA
4930449E01Rik	NA	NA	NA	gain	NA	NA	gain	gain	NA	NA	NA	NA	NA	NA
4930452G13Rik	NA	NA	NA	gain	NA	NA	gain	NA	NA	NA	NA	NA	NA	NA
4930453H23Rik	NA	loss	loss	loss	NA	NA	loss	loss	loss	NA	loss	loss	loss	NA
4930455H04Rik	NA	NA	NA	NA	NA	NA	gain	gain	NA	NA	NA	NA	NA	NA
4930455J16Rik	NA	NA	NA	NA	NA	NA	gain	NA	NA	NA	NA	NA	NA	NA
4930467E23Rik	NA	NA	NA	NA	NA	NA	gain	gain	NA	NA	NA	loss	NA	gain
4930474H20Rik	NA	NA	NA	gain	NA	NA	gain	gain	NA	NA	NA	NA	NA	NA
4930480E11Rik	NA	loss	loss	loss	NA	NA	loss	loss	loss	NA	loss	loss	NA	NA
4930480G23Rik	NA	NA	NA	NA	NA	NA	gain	NA	NA	NA	NA	NA	NA	NA
4930502A04Rik	NA	NA	NA	NA	NA	NA	gain	NA	NA	NA	NA	NA	NA	NA
4930502E18Rik	NA	loss	loss	loss	NA	NA	loss	loss	loss	NA	loss	loss	NA	NA
4930503H13Rik	NA	loss	loss	loss	NA	NA	loss	loss	loss	NA	loss	loss	loss	NA
4930505G20Rik	NA	NA	NA	gain	NA	NA	gain	gain	NA	NA	NA	NA	NA	NA
4930509E16Rik	NA	NA	NA	gain	NA	NA	gain	NA	NA	NA	NA	NA	NA	NA
4930509K18Rik	NA	NA	NA	NA	NA	NA	gain	NA	NA	NA	NA	NA	NA	NA
4930512B01Rik	NA	NA	NA	NA	NA	NA	gain	gain	NA	NA	NA	NA	NA	NA
4930513O06Rik	NA	loss	loss	loss	NA	NA	loss	loss	loss	NA	loss	loss	NA	NA
4930515L19Rik	NA	loss	loss	loss	NA	NA	loss	loss	loss	NA	loss	loss	NA	NA
4930519F16Rik	NA	loss	loss	loss	NA	NA	loss	loss	loss	NA	loss	loss	NA	NA
4930519H02Rik	loss	NA	NA	loss	NA	NA	loss	loss	loss	NA	loss	loss	NA	NA
4930522O17Rik	NA	NA	NA	NA	NA	NA	gain	NA	NA	NA	NA	NA	NA	NA
4930523O13Rik	NA	NA	NA	NA	NA	NA	gain	NA	NA	NA	NA	NA	NA	NA
4930524C18Rik	NA	NA	NA	gain	NA	NA	gain	gain	NA	NA	NA	NA	NA	NA
4930524N10Rik	NA	loss	loss	loss	NA	NA	loss	loss	loss	NA	loss	loss	NA	NA
4930526H09Rik	NA	NA	NA	NA	NA	NA	gain	NA	NA	NA	NA	NA	NA	NA
4930527F14Rik	NA	NA	NA	gain	NA	NA	gain	NA	NA	NA	NA	NA	NA	NA
4930528A17Rik	NA	NA	NA	NA	NA	NA	gain	NA	NA	NA	NA	NA	NA	NA
4930528D03Rik	NA	NA	NA	NA	NA	NA	gain	NA	NA	NA	NA	NA	NA	NA
4930528H21Rik	NA	NA	NA	NA	NA	NA	gain	NA	NA	NA	NA	NA	NA	NA
4930529K09Rik	NA	NA	NA	gain	NA	NA	gain	NA	NA	NA	NA	NA	NA	NA
4930542D17Rik	NA	NA	NA	NA	NA	NA	gain	NA	NA	NA	NA	NA	NA	NA
4930545H06Rik	NA	NA	NA	NA	NA	NA	gain	NA	NA	NA	NA	NA	NA	NA
4930547E08Rik	NA	NA	NA	NA	NA	NA	gain	NA	NA	NA	NA	NA	NA	NA
4930548G14Rik	NA	NA	NA	NA	NA	NA	gain	NA	NA	NA	NA	NA	NA	NA
4930548K13Rik	NA	NA	NA	NA	NA	NA	gain	NA	NA	NA	NA	NA	NA	NA
4930549G23Rik	NA	NA	NA	NA	NA	NA	gain	NA	NA	NA	NA	NA	NA	NA
4930550C14Rik	NA	NA	NA	NA	NA	NA	gain	NA	NA	NA	NA	NA	NA	NA
4930550L24Rik	NA	loss	loss	loss	NA	NA	loss	loss	loss	NA	loss	loss	NA	NA
4930552N02Rik	NA	NA	NA	NA	NA	NA	gain	NA	NA	NA	NA	NA	NA	NA
4930554C24Rik	NA	NA	NA	NA	NA	NA	gain	NA	NA	NA	NA	NA	NA	NA
4930555B12Rik	NA	loss	loss	loss	NA	NA	loss	loss	loss	NA	loss	loss	loss	NA
4930556G01Rik	NA	NA	NA	NA	NA	NA	gain	NA	NA	NA	NA	NA	NA	NA
4930558G05Rik	NA	loss	loss	loss	NA	NA	loss	loss	loss	NA	loss	loss	loss	NA
4930564D02Rik	NA	NA	NA	NA	NA	NA	gain	gain	NA	NA	NA	NA	NA	NA
4930567H17Rik	NA	loss	loss	loss	NA	NA	loss	loss	loss	NA	loss	loss	NA	NA
4930567K12Rik	NA	NA	NA	NA	NA	NA	gain	NA	NA	NA	NA	NA	NA	NA
4930572O03Rik	loss	loss	NA	loss	NA	NA	loss	loss	loss	NA	loss	loss	NA	NA
4930577N17Rik	NA	NA	NA	NA	NA	NA	gain	gain	NA	NA	NA	NA	NA	NA
4930578C19Rik	NA	loss	loss	loss	NA	NA	loss	loss	loss	NA	loss	loss	NA	NA
4930583I09Rik	NA	NA	NA	NA	NA	NA	gain	NA	NA	NA	NA	NA	NA	NA
4930590L20Rik	NA	NA	NA	NA	NA	NA	gain	NA	loss	NA	NA	NA	NA	NA
4930592A05Rik	NA	NA	NA	NA	NA	NA	gain	NA	NA	NA	NA	NA	NA	NA
4930595M18Rik	NA	loss	loss	loss	NA	NA	loss	loss	loss	NA	loss	loss	loss	NA
4930596I21Rik	NA	NA	NA	NA	NA	NA	gain	NA	NA	NA	NA	NA	NA	NA
4931403G20Rik	NA	NA	NA	NA	NA	NA	gain	gain	NA	NA	NA	NA	NA	NA
4931408D14Rik	NA	NA	NA	NA	NA	NA	gain	gain	NA	NA	NA	NA	NA	NA
4931423N10Rik	NA	gain	NA	gain	NA	NA	gain	gain	NA	NA	gain	NA	NA	NA
4931440P22Rik	NA	NA	NA	gain	NA	NA	gain	gain	NA	NA	NA	NA	NA	NA
4932411N23Rik	NA	loss	loss	loss	NA	NA	loss	loss	loss	NA	loss	loss	loss	NA
4932414J04Rik	NA	NA	NA	NA	NA	NA	gain	NA	NA	NA	NA	NA	NA	NA
4932429P05Rik	NA	loss	loss	loss	NA	NA	loss	loss	loss	NA	loss	loss	NA	NA
4932438A13Rik	NA	NA	NA	NA	NA	NA	gain	gain	NA	NA	NA	NA	NA	NA
4933400A11Rik	NA	loss	loss	loss	NA	NA	loss	loss	loss	NA	loss	loss	NA	NA
4933400C23Rik	NA	NA	NA	NA	NA	NA	gain	NA	NA	NA	NA	NA	NA	NA
4933401B06Rik	NA	loss	loss	loss	NA	NA	loss	loss	loss	NA	loss	loss	NA	NA
4933402E13Rik	NA	loss	loss	loss	NA	NA	loss	loss	loss	NA	loss	loss	NA	NA
4933402J15Rik	NA	NA	NA	gain	NA	NA	gain	NA	NA	NA	NA	NA	NA	NA
4933403O08Rik	NA	loss	loss	loss	NA	NA	loss	loss	loss	NA	loss	loss	loss	NA
4933407I05Rik	NA	NA	NA	NA	NA	NA	gain	NA	NA	NA	NA	NA	NA	NA
4933407K13Rik	NA	loss	loss	loss	NA	NA	loss	loss	loss	NA	loss	loss	NA	NA
4933408J17Rik	NA	NA	NA	NA	NA	NA	gain	NA	NA	NA	NA	NA	NA	NA
4933416I08Rik	NA	loss	loss	loss	NA	NA	loss	loss	loss	NA	loss	loss	NA	NA
4933416M06Rik	NA	NA	NA	NA	NA	NA	gain	NA	NA	NA	NA	NA	NA	NA
4933421O10Rik	NA	NA	NA	NA	NA	NA	gain	NA	NA	NA	NA	NA	NA	NA
4933425B07Rik	NA	NA	NA	gain	NA	NA	gain	NA	NA	NA	NA	NA	NA	NA
4933425L06Rik	NA	NA	NA	NA	NA	NA	gain	NA	NA	NA	NA	NA	NA	NA
4933427E13Rik	NA	NA	NA	NA	NA	NA	gain	NA	NA	NA	NA	NA	NA	NA
4933428C19Rik	NA	NA	NA	NA	NA	NA	gain	NA	NA	NA	NA	NA	NA	NA
4933429O19Rik	NA	NA	NA	gain	NA	NA	gain	NA	NA	NA	NA	NA	NA	NA
4933430M04Rik	NA	NA	NA	NA	NA	NA	gain	NA	NA	NA	NA	NA	NA	NA
4933432I03Rik	NA	NA	NA	gain	NA	NA	gain	gain	NA	NA	NA	NA	NA	NA
4933433G15Rik	NA	NA	NA	NA	NA	NA	gain	NA	NA	NA	NA	NA	NA	gain
4933433H22Rik	NA	NA	NA	NA	NA	NA	gain	NA	NA	NA	NA	gain	NA	NA
4933436E23Rik	NA	NA	NA	NA	NA	NA	gain	NA	NA	NA	NA	NA	NA	NA
4933436I01Rik	NA	loss	loss	loss	NA	NA	loss	loss	loss	NA	loss	loss	NA	NA
4933440J02Rik	NA	NA	NA	NA	NA	NA	gain	NA	NA	NA	NA	NA	NA	NA
5031425E22Rik	NA	NA	NA	NA	NA	NA	gain	NA	NA	NA	NA	NA	NA	NA
5330434G04Rik	NA	loss	loss	loss	NA	NA	loss	loss	loss	NA	loss	loss	NA	NA
5430401F13Rik	NA	NA	NA	NA	NA	NA	gain	gain	NA	NA	NA	loss	NA	NA
5430402E10Rik	NA	loss	loss	loss	NA	NA	loss	loss	loss	NA	loss	loss	NA	NA
5430425K12Rik	NA	NA	NA	NA	NA	NA	gain	NA	NA	NA	NA	NA	loss	NA
5430427O19Rik	NA	loss	loss	loss	NA	NA	loss	loss	loss	NA	loss	loss	NA	NA
5430428K19Rik	NA	loss	loss	loss	NA	NA	loss	loss	loss	NA	loss	loss	NA	NA
5430440P10Rik	NA	NA	NA	gain	NA	NA	gain	gain	NA	NA	NA	NA	NA	NA
5530601H04Rik	NA	loss	loss	loss	NA	NA	loss	loss	loss	NA	loss	loss	NA	NA
5730403I07Rik	NA	NA	NA	NA	NA	NA	gain	NA	NA	NA	NA	NA	NA	NA
5730405O15Rik	NA	loss	loss	loss	NA	NA	loss	loss	loss	NA	loss	loss	NA	NA
5730412P04Rik	NA	loss	loss	loss	NA	NA	loss	loss	loss	NA	loss	loss	NA	NA
5730416F02Rik	NA	loss	loss	loss	NA	NA	loss	loss	loss	NA	loss	loss	loss	NA
5730420D15Rik	NA	NA	NA	NA	NA	NA	gain	NA	NA	NA	NA	NA	NA	NA
5730522E02Rik	NA	NA	NA	NA	NA	NA	gain	NA	NA	NA	NA	NA	NA	NA
5730559C18Rik	NA	NA	NA	NA	NA	NA	gain	NA	NA	NA	NA	gain	NA	NA
5830428M24Rik	NA	NA	NA	NA	NA	NA	gain	NA	NA	NA	NA	NA	NA	NA
5930438M14Rik	NA	NA	NA	NA	NA	NA	gain	NA	NA	NA	NA	NA	NA	NA
6030443J06Rik	NA	NA	NA	NA	NA	NA	gain	NA	NA	NA	NA	NA	NA	NA
6030498E09Rik	NA	loss	loss	loss	NA	NA	loss	loss	loss	NA	loss	loss	loss	NA
6330403K07Rik	NA	NA	NA	NA	NA	NA	gain	NA	NA	NA	NA	NA	NA	NA
6530403H02Rik	NA	NA	NA	NA	NA	NA	gain	gain	NA	NA	NA	NA	NA	NA
6820431F20Rik	NA	NA	NA	NA	NA	NA	gain	NA	NA	NA	NA	loss	NA	gain
8030443G20Rik	NA	NA	NA	NA	NA	NA	gain	NA	NA	NA	NA	NA	NA	NA
8430430B14Rik	NA	NA	NA	NA	NA	NA	gain	NA	NA	NA	NA	gain	NA	NA
8430431K14Rik	NA	NA	NA	NA	NA	NA	gain	NA	NA	NA	NA	NA	NA	NA
9030404E10Rik	NA	NA	NA	NA	NA	NA	gain	NA	NA	NA	NA	NA	NA	NA
9130008F23Rik	NA	NA	NA	NA	NA	NA	gain	NA	NA	NA	NA	NA	NA	NA
9130401M01Rik	NA	gain	NA	NA	NA	NA	gain	NA	NA	NA	NA	NA	NA	NA
9130409I23Rik	NA	NA	NA	NA	NA	NA	gain	NA	NA	NA	NA	NA	NA	NA
9230116N13Rik	NA	NA	NA	NA	NA	NA	gain	NA	NA	NA	NA	NA	NA	NA
9330111N05Rik	NA	NA	NA	NA	NA	NA	gain	NA	NA	NA	NA	NA	loss	NA
9330151L19Rik	NA	NA	NA	NA	NA	NA	gain	NA	NA	NA	NA	NA	NA	NA
9330182O14Rik	NA	NA	NA	NA	NA	NA	gain	NA	NA	NA	NA	NA	NA	NA
9330188P03Rik	NA	NA	NA	gain	NA	NA	gain	gain	NA	NA	NA	NA	NA	NA
9430069I07Rik	NA	NA	NA	NA	NA	NA	gain	NA	NA	NA	NA	NA	NA	NA
9530027J09Rik	NA	loss	loss	loss	NA	NA	loss	loss	loss	NA	loss	loss	NA	NA
9530051G07Rik	NA	loss	loss	loss	NA	NA	loss	loss	loss	NA	loss	loss	NA	NA
9530059O14Rik	NA	NA	NA	NA	NA	NA	gain	NA	NA	NA	NA	NA	NA	NA
9530077C05Rik	NA	NA	NA	NA	NA	NA	gain	NA	NA	NA	NA	NA	NA	NA
9530091C08Rik	NA	NA	NA	NA	NA	NA	gain	NA	NA	NA	NA	NA	NA	NA
9630013A20Rik	NA	NA	NA	gain	NA	NA	gain	NA	NA	NA	NA	NA	NA	NA
9930021J03Rik	NA	NA	NA	NA	NA	NA	gain	NA	NA	NA	NA	NA	NA	NA
A1cf	NA	NA	NA	NA	NA	NA	gain	NA	NA	NA	NA	NA	NA	NA
A230056J06Rik	NA	NA	NA	NA	NA	NA	gain	NA	NA	NA	NA	NA	NA	NA
A230072C01Rik	NA	loss	loss	loss	NA	NA	loss	loss	loss	NA	loss	loss	loss	NA
A230072E10Rik	NA	loss	loss	loss	NA	NA	loss	loss	loss	NA	loss	loss	NA	NA
A230107N01Rik	NA	NA	NA	NA	NA	NA	gain	NA	NA	NA	NA	NA	NA	NA
A330015K06Rik	loss	NA	NA	NA	NA	NA	gain	gain	NA	NA	NA	NA	NA	NA
A330032B11Rik	NA	NA	NA	NA	NA	NA	gain	gain	NA	NA	NA	gain	NA	NA
A330041J22Rik	NA	NA	NA	NA	NA	NA	gain	NA	NA	NA	NA	NA	NA	NA
A430035B10Rik	NA	NA	NA	NA	NA	NA	gain	NA	NA	NA	NA	NA	NA	NA
A430078I02Rik	NA	NA	NA	NA	NA	NA	gain	NA	NA	NA	NA	NA	NA	NA
A530072M11Rik	NA	NA	NA	NA	NA	NA	gain	NA	NA	NA	NA	NA	NA	NA
A630010A05Rik	NA	NA	NA	NA	NA	NA	gain	NA	NA	NA	NA	NA	NA	NA
A630012P03Rik	NA	loss	loss	loss	NA	NA	loss	loss	loss	NA	loss	loss	NA	NA
A630033H20Rik	NA	loss	loss	loss	NA	NA	loss	loss	loss	NA	loss	loss	NA	NA
A630072M18Rik	NA	NA	NA	NA	NA	NA	gain	NA	NA	NA	NA	NA	NA	NA
A730020M07Rik	NA	NA	NA	NA	NA	NA	gain	gain	NA	NA	NA	NA	NA	NA
A730046J19Rik	NA	loss	loss	loss	NA	NA	loss	loss	loss	NA	loss	loss	NA	NA
A730085K08Rik	NA	NA	NA	NA	NA	NA	gain	NA	NA	NA	NA	NA	NA	NA
A730090N16Rik	NA	NA	NA	NA	NA	NA	gain	gain	NA	NA	NA	NA	NA	NA
A830010M20Rik	NA	NA	NA	NA	NA	NA	gain	NA	NA	NA	NA	NA	NA	NA
A830082K12Rik	NA	NA	NA	NA	NA	NA	gain	NA	NA	NA	NA	NA	loss	NA
A930003O13Rik	NA	NA	NA	NA	NA	NA	gain	NA	NA	NA	NA	NA	NA	NA
A930005H10Rik	NA	NA	NA	NA	NA	NA	gain	gain	NA	NA	NA	NA	NA	NA
A930007I19Rik	NA	NA	NA	NA	NA	NA	gain	NA	NA	NA	NA	NA	NA	NA
A930017M01Rik	NA	NA	NA	NA	NA	NA	gain	NA	NA	NA	NA	NA	NA	NA
A930018P22Rik	NA	NA	NA	NA	NA	NA	gain	NA	NA	NA	NA	NA	NA	NA
A930041C12Rik	NA	NA	NA	NA	NA	NA	gain	NA	NA	NA	NA	NA	NA	NA
AA414768	NA	loss	loss	loss	NA	NA	loss	loss	loss	NA	loss	loss	NA	NA
AA545190	NA	NA	NA	NA	NA	NA	gain	NA	NA	NA	NA	NA	NA	NA
Aaed1	NA	NA	NA	NA	NA	NA	gain	NA	NA	NA	NA	NA	NA	NA
Aak1	NA	NA	NA	NA	NA	NA	gain	NA	NA	NA	NA	NA	NA	NA
Aard	NA	NA	NA	NA	NA	NA	gain	NA	NA	NA	NA	NA	NA	NA
Aasdh	NA	NA	NA	NA	NA	NA	gain	NA	NA	NA	NA	NA	NA	NA
Abca1	NA	NA	NA	NA	NA	NA	gain	NA	NA	NA	NA	NA	NA	NA
Abca4	NA	NA	NA	NA	NA	NA	gain	gain	NA	NA	NA	NA	NA	NA
Abcb7	NA	loss	loss	loss	NA	NA	loss	loss	loss	NA	loss	loss	NA	NA
Abcc4	NA	NA	NA	gain	NA	NA	gain	NA	NA	NA	NA	NA	NA	NA
Abcd1	NA	loss	loss	loss	NA	NA	loss	loss	loss	NA	loss	loss	NA	NA
Abcd3	NA	NA	NA	NA	NA	NA	gain	gain	NA	NA	NA	NA	NA	NA
Abce1	NA	NA	NA	NA	NA	NA	gain	NA	NA	NA	NA	NA	NA	NA
Abcg5	NA	NA	NA	NA	NA	NA	gain	NA	NA	NA	NA	NA	NA	NA
Abcg8	NA	NA	NA	NA	NA	NA	gain	NA	NA	NA	NA	NA	NA	NA
Abhd18	NA	gain	NA	NA	NA	NA	gain	gain	NA	NA	NA	NA	NA	NA
Abhd5	NA	NA	NA	NA	NA	NA	gain	NA	NA	NA	NA	NA	NA	NA
Abi1	NA	gain	NA	NA	NA	NA	gain	gain	NA	NA	NA	NA	NA	NA
Abi3bp	NA	NA	NA	NA	NA	NA	gain	NA	NA	NA	NA	NA	NA	NA
Abra	NA	NA	NA	NA	NA	NA	gain	NA	NA	NA	NA	NA	NA	NA
Abraxas2	NA	NA	NA	NA	NA	NA	gain	gain	NA	NA	NA	NA	NA	NA
Acap2	NA	NA	NA	NA	NA	NA	gain	NA	NA	NA	NA	NA	NA	NA
Acat1	NA	NA	NA	NA	NA	NA	gain	NA	NA	NA	NA	NA	NA	NA
Acbd3	NA	NA	NA	NA	NA	NA	gain	NA	NA	NA	NA	gain	NA	NA
Acbd5	NA	gain	NA	NA	NA	NA	gain	gain	NA	NA	NA	NA	NA	NA
Ace2	NA	loss	loss	loss	NA	NA	loss	loss	loss	NA	loss	loss	NA	NA
Acnat1	NA	NA	NA	NA	NA	NA	gain	NA	NA	NA	NA	NA	NA	NA
Acnat2	NA	NA	NA	NA	NA	NA	gain	NA	NA	NA	NA	NA	NA	NA
Aco1	NA	NA	NA	NA	NA	NA	gain	NA	NA	NA	NA	NA	NA	NA
Acod1	NA	NA	NA	gain	NA	NA	gain	gain	NA	NA	NA	NA	NA	NA
Acot9	NA	loss	loss	loss	NA	NA	loss	loss	loss	NA	loss	gain/loss	loss	NA
Acsbg1	NA	NA	NA	NA	NA	NA	gain	NA	NA	NA	NA	NA	NA	NA
Acsl4	NA	loss	loss	loss	NA	NA	loss	loss	loss	NA	loss	loss	NA	NA
Actbl2	NA	NA	NA	NA	NA	NA	gain	NA	NA	NA	NA	NA	NA	NA
Actr6	NA	NA	NA	NA	NA	NA	gain	NA	NA	NA	NA	NA	NA	NA
Actrt1	NA	loss	loss	loss	NA	NA	loss	loss	loss	NA	loss	loss	NA	NA
Adad1	NA	NA	NA	NA	NA	NA	gain	gain	NA	NA	NA	NA	NA	NA
Adam10	NA	NA	NA	NA	NA	NA	gain	NA	NA	NA	NA	NA	NA	NA
Adamts6	NA	NA	NA	NA	NA	NA	gain	NA	NA	NA	NA	NA	NA	NA
Adap2	NA	NA	NA	NA	NA	NA	gain	NA	NA	NA	NA	NA	NA	NA
Adcy8	NA	NA	NA	NA	NA	NA	gain	NA	NA	NA	NA	NA	NA	NA
Add2	NA	NA	NA	NA	NA	NA	gain	NA	NA	NA	NA	gain	NA	NA
Add3	NA	NA	NA	NA	NA	NA	gain	NA	NA	NA	NA	NA	NA	NA
Adgrg2	NA	loss	loss	loss	NA	NA	loss	loss	loss	NA	loss	loss	NA	NA
Adgrg7	NA	NA	NA	NA	NA	NA	gain	NA	NA	NA	NA	NA	NA	NA
Adgrl3	NA	NA	NA	NA	loss	NA	gain	NA	NA	NA	NA	loss	loss	NA
Adgrv1	NA	NA	NA	NA	NA	NA	gain	NA	NA	NA	NA	NA	loss	NA
Adhfe1	NA	NA	NA	gain	NA	NA	gain	NA	NA	NA	NA	NA	NA	NA
Adm	NA	NA	NA	NA	NA	NA	gain	NA	NA	NA	NA	NA	NA	NA
Adora2b	NA	gain	NA	NA	NA	NA	gain	NA	NA	NA	NA	NA	NA	NA
Adora3	NA	NA	NA	NA	NA	NA	gain	gain	NA	NA	NA	NA	NA	NA
Adpgk	NA	NA	NA	NA	NA	NA	gain	NA	NA	NA	NA	NA	NA	NA
Adra2a	NA	NA	NA	NA	NA	NA	gain	gain	NA	NA	NA	NA	NA	NA
Adss	NA	NA	NA	NA	NA	NA	gain	NA	NA	NA	NA	NA	NA	NA
Aff2	NA	loss	loss	loss	NA	NA	loss	loss	loss	NA	loss	loss	NA	NA
Aff4	NA	NA	NA	NA	NA	NA	gain	NA	NA	NA	NA	NA	NA	NA
Afg3l2	NA	NA	NA	NA	NA	NA	gain	NA	NA	NA	NA	gain	NA	NA
Agl	NA	NA	NA	NA	NA	NA	gain	gain	NA	NA	NA	NA	NA	NA
Agpat5	NA	NA	NA	NA	NA	NA	gain	NA	NA	NA	NA	NA	NA	NA
Agtr2	NA	loss	loss	loss	NA	NA	loss	loss	loss	NA	loss	loss	loss	NA
Ahctf1	NA	NA	NA	NA	NA	NA	gain	NA	NA	NA	NA	NA	NA	NA
Ahsa2	NA	NA	NA	NA	NA	NA	gain	NA	NA	NA	NA	NA	NA	NA
AI197445	NA	NA	NA	NA	NA	NA	gain	NA	NA	NA	NA	NA	NA	NA
AI314180	NA	gain	NA	NA	NA	NA	gain	NA	NA	NA	NA	gain	NA	NA
AI314278	NA	NA	NA	NA	NA	NA	gain	NA	NA	NA	NA	NA	NA	NA
AI427809	NA	NA	NA	NA	NA	NA	gain	NA	NA	NA	NA	NA	NA	NA
AI506816	NA	NA	NA	NA	NA	NA	gain	NA	NA	NA	NA	NA	NA	NA
AI593442	NA	NA	NA	NA	NA	NA	gain	NA	NA	NA	NA	NA	NA	NA
Aifm1	NA	loss	loss	loss	NA	NA	loss	loss	loss	NA	loss	loss	NA	NA
Ak3	NA	NA	NA	NA	NA	NA	gain	NA	NA	NA	NA	NA	NA	NA
Ak6	NA	NA	NA	NA	NA	NA	gain	NA	NA	NA	NA	gain	NA	NA
Ak7	NA	NA	NA	NA	NA	NA	gain	NA	NA	NA	NA	NA	NA	NA
Akap10	NA	gain	NA	NA	NA	NA	gain	NA	NA	NA	NA	NA	NA	NA
Akap11	NA	NA	NA	gain	NA	NA	gain	NA	NA	NA	NA	NA	NA	NA
Akap14	NA	loss	loss	loss	NA	NA	loss	loss	loss	NA	loss	loss	loss	NA
Akap17b	NA	loss	loss	loss	NA	NA	loss	loss	loss	NA	loss	loss	loss	NA
Akap4	NA	loss	loss	loss	NA	NA	loss	loss	loss	NA	loss	loss	NA	NA
Akap6	NA	NA	NA	NA	NA	NA	gain	NA	NA	NA	NA	NA	NA	NA
Akap9	NA	NA	NA	NA	NA	NA	gain	NA	NA	NA	NA	NA	NA	NA
Akirin2	NA	NA	NA	NA	NA	NA	gain	NA	NA	NA	NA	NA	NA	NA
Aknad1	NA	NA	NA	NA	NA	NA	gain	gain	NA	NA	NA	NA	NA	NA
Akr1a1	NA	NA	NA	NA	NA	NA	gain	NA	NA	NA	NA	NA	NA	NA
Akt3	NA	NA	NA	NA	NA	NA	gain	NA	NA	NA	NA	NA	NA	NA
Aktip	NA	gain	NA	NA	NA	NA	gain	NA	NA	NA	NA	NA	NA	NA
Alas2	NA	loss	loss	loss	NA	NA	loss	loss	loss	NA	loss	loss	NA	NA
Alcam	NA	NA	NA	NA	NA	NA	gain	NA	NA	NA	NA	NA	NA	NA
Aldh1a2	NA	NA	NA	NA	NA	NA	gain	NA	NA	NA	NA	NA	NA	NA
Aldoart2	NA	NA	NA	NA	NA	NA	gain	NA	NA	NA	NA	NA	NA	NA
Aldob	NA	NA	NA	NA	NA	NA	gain	NA	NA	NA	NA	NA	NA	NA
Alg13	NA	loss	loss	loss	NA	NA	loss	loss	loss	NA	loss	loss	NA	NA
Alg14	NA	NA	NA	NA	NA	NA	gain	gain	NA	NA	NA	NA	NA	NA
Alg9	NA	NA	NA	NA	NA	NA	gain	NA	NA	NA	NA	NA	NA	NA
Alkal1	NA	NA	NA	NA	NA	NA	gain	NA	NA	NA	NA	NA	NA	NA
Alms1	NA	NA	NA	NA	NA	NA	gain	NA	NA	NA	NA	gain	NA	NA
Alms1-ps2	NA	NA	NA	NA	NA	NA	gain	NA	NA	NA	NA	NA	NA	NA
Ambn	NA	NA	NA	NA	NA	NA	gain	NA	NA	NA	NA	loss	NA	NA
Amdhd1	NA	NA	NA	NA	NA	NA	gain	NA	NA	NA	NA	NA	NA	NA
Amelx	NA	loss	loss	loss	NA	NA	loss	loss	loss	NA	loss	loss	NA	NA
Amer1	NA	loss	loss	loss	NA	NA	loss	loss	loss	NA	loss	loss	NA	NA
Ammecr1	NA	loss	loss	loss	NA	NA	loss	loss	loss	NA	loss	loss	NA	NA
Amn1	NA	gain	NA	NA	NA	NA	gain	gain	NA	NA	NA	NA	NA	NA
Amot	NA	loss	loss	loss	NA	NA	loss	loss	loss	NA	loss	loss	NA	NA
Ampd1	NA	NA	NA	NA	NA	NA	gain	gain	NA	NA	NA	NA	NA	NA
Ampd3	NA	NA	NA	NA	NA	NA	gain	NA	NA	NA	NA	NA	NA	NA
Amtn	NA	NA	NA	NA	NA	NA	gain	NA	loss	NA	NA	loss	NA	NA
Amy1	NA	NA	NA	NA	NA	NA	gain	gain	NA	NA	NA	loss	loss	NA
Amy2a2	NA	NA	NA	NA	NA	NA	gain	gain	NA	NA	NA	loss	loss	NA
Amy2a3	NA	NA	NA	NA	NA	NA	gain	gain	NA	NA	NA	loss	loss	NA
Amy2a4	NA	NA	NA	NA	NA	NA	gain	gain	NA	NA	NA	loss	loss	NA
Amy2a5	NA	NA	NA	NA	NA	NA	gain	gain	NA	NA	NA	loss	loss	NA
Amy2b	NA	NA	NA	NA	NA	NA	gain	gain	NA	NA	NA	loss	loss	NA
Anapc10	NA	NA	NA	NA	NA	NA	gain	NA	NA	NA	NA	NA	NA	NA
Angpt1	NA	NA	NA	NA	NA	NA	gain	NA	NA	NA	NA	NA	NA	NA
Ankib1	NA	NA	NA	NA	NA	NA	gain	NA	NA	NA	NA	NA	NA	NA
Ankrd28	NA	NA	NA	gain	NA	NA	gain	NA	NA	NA	NA	NA	NA	NA
Ankrd36	NA	NA	NA	NA	NA	NA	gain	NA	NA	NA	NA	NA	NA	NA
Ankrd42	NA	NA	NA	NA	NA	NA	gain	NA	NA	NA	NA	NA	NA	NA
Ankrd46	NA	NA	NA	NA	NA	NA	gain	NA	NA	NA	NA	NA	NA	NA
Ankrd55	NA	NA	NA	NA	NA	NA	gain	NA	NA	NA	NA	NA	NA	NA
Ankrd6	NA	NA	NA	NA	NA	NA	gain	NA	NA	NA	NA	NA	NA	NA
Anks1b	NA	NA	NA	NA	NA	NA	gain	NA	NA	NA	NA	NA	NA	NA
Anln	NA	NA	NA	NA	NA	NA	gain	NA	NA	NA	NA	NA	NA	NA
Ano3	NA	NA	NA	NA	NA	NA	gain	NA	loss	NA	NA	loss	loss	NA
Antxr1	NA	NA	NA	NA	NA	NA	gain	NA	NA	NA	NA	NA	NA	NA
Anxa10	NA	NA	NA	NA	NA	NA	gain	NA	loss	NA	NA	NA	NA	NA
Anxa13	NA	gain	NA	NA	NA	NA	gain	NA	NA	NA	NA	NA	NA	NA
Anxa2	NA	NA	NA	NA	NA	NA	gain	NA	NA	NA	NA	NA	NA	NA
Anxa4	NA	NA	NA	NA	NA	NA	gain	NA	NA	NA	NA	NA	NA	NA
Ap1s2	NA	loss	loss	loss	NA	NA	loss	loss	loss	NA	loss	loss	NA	NA
Ap4b1	NA	NA	NA	NA	NA	NA	gain	gain	NA	NA	NA	NA	NA	NA
Ap4s1	NA	NA	NA	NA	NA	NA	gain	NA	NA	NA	NA	NA	NA	NA
Ap5m1	NA	NA	NA	gain	NA	NA	gain	NA	NA	NA	NA	NA	NA	NA
Apbb1ip	NA	gain	NA	NA	NA	NA	gain	gain	NA	NA	NA	NA	NA	NA
Apex2	NA	loss	loss	loss	NA	NA	loss	loss	loss	NA	loss	loss	NA	NA
Aph1c	NA	NA	NA	NA	NA	NA	gain	NA	NA	NA	NA	NA	NA	NA
Aplf	NA	NA	NA	NA	NA	NA	gain	NA	NA	NA	NA	NA	NA	NA
Apln	NA	loss	loss	loss	NA	NA	loss	loss	loss	NA	loss	gain/loss	NA	NA
Apod	NA	NA	NA	NA	NA	NA	gain	NA	NA	NA	NA	NA	NA	NA
Apoo	NA	loss	loss	loss	NA	NA	loss	loss	loss	NA	loss	loss	NA	NA
Apoo-ps	NA	loss	loss	loss	NA	NA	loss	loss	loss	NA	loss	loss	NA	NA
Apool	NA	loss	loss	loss	NA	NA	loss	loss	loss	NA	loss	loss	loss	NA
Appbp2	NA	NA	NA	NA	NA	NA	gain	NA	NA	NA	NA	NA	NA	NA
Appbp2os	NA	NA	NA	NA	NA	NA	gain	NA	NA	NA	NA	NA	NA	NA
Aptx	NA	NA	NA	NA	NA	NA	gain	NA	NA	NA	NA	NA	NA	NA
Aqp7	NA	NA	NA	NA	NA	NA	gain	NA	NA	NA	NA	NA	NA	NA
Aqp9	NA	NA	NA	NA	NA	NA	gain	NA	NA	NA	NA	NA	NA	NA
Ar	NA	loss	loss	loss	NA	NA	loss	loss	loss	NA	loss	loss	NA	NA
Araf	NA	loss	loss	loss	NA	NA	loss	loss	loss	NA	loss	loss	NA	NA
Arf4	NA	gain	NA	gain	NA	NA	gain	gain	NA	NA	NA	NA	NA	NA
Arf6	NA	NA	NA	NA	NA	NA	gain	NA	NA	NA	NA	NA	NA	NA
Arfgef1	NA	NA	NA	gain	NA	NA	gain	NA	NA	NA	NA	NA	NA	NA
Arhgap20	NA	NA	NA	NA	NA	NA	gain	NA	NA	NA	NA	NA	NA	NA
Arhgap20os	NA	NA	NA	NA	NA	NA	gain	NA	NA	NA	NA	NA	NA	NA
Arhgap25	NA	NA	NA	NA	NA	NA	gain	NA	NA	NA	NA	NA	NA	NA
Arhgap29	NA	NA	NA	NA	NA	NA	gain	gain	NA	NA	NA	NA	NA	NA
Arhgap36	NA	loss	loss	loss	NA	NA	loss	loss	loss	NA	loss	loss	NA	NA
Arhgap4	NA	loss	loss	loss	NA	NA	loss	loss	loss	NA	loss	loss	NA	NA
Arhgap5	NA	NA	NA	NA	NA	NA	gain	NA	NA	NA	NA	NA	NA	NA
Arhgap6	NA	loss	loss	loss	NA	NA	loss	loss	loss	NA	loss	loss	NA	NA
Arhgef3	NA	gain	NA	gain	NA	NA	gain	NA	NA	NA	NA	NA	NA	NA
Arhgef33	NA	NA	NA	NA	NA	NA	gain	NA	NA	NA	NA	NA	NA	NA
Arhgef6	NA	loss	loss	loss	NA	NA	loss	loss	loss	NA	loss	loss	NA	NA
Arhgef9	NA	loss	loss	loss	NA	NA	loss	loss	loss	NA	loss	loss	NA	NA
Arid4a	NA	NA	NA	NA	NA	NA	gain	NA	NA	NA	NA	NA	NA	NA
Arid4b	NA	NA	NA	NA	NA	NA	gain	gain	NA	NA	NA	NA	loss	NA
Arid5b	NA	NA	NA	NA	NA	NA	gain	NA	NA	NA	NA	NA	NA	NA
Arih1	NA	NA	NA	NA	NA	NA	gain	NA	NA	NA	NA	NA	NA	NA
Arl13a	NA	loss	loss	loss	NA	NA	loss	loss	loss	NA	loss	loss	loss	NA
Arl14ep	NA	NA	NA	NA	NA	NA	gain	NA	NA	NA	NA	loss	NA	NA
Arl9	NA	NA	NA	NA	NA	NA	gain	NA	NA	NA	NA	NA	NA	NA
Armc10	NA	NA	NA	NA	NA	NA	gain	NA	NA	NA	NA	NA	NA	NA
Armcx1	NA	loss	loss	loss	NA	NA	loss	loss	loss	NA	loss	loss	NA	NA
Armcx2	NA	loss	loss	loss	NA	NA	loss	loss	loss	NA	loss	loss	NA	NA
Armcx3	NA	loss	loss	loss	NA	NA	loss	loss	loss	NA	loss	loss	NA	NA
Armcx4	NA	loss	loss	loss	NA	NA	loss	loss	loss	NA	loss	loss	NA	NA
Armcx5	NA	loss	loss	loss	NA	NA	loss	loss	loss	NA	loss	loss	NA	NA
Armcx6	NA	loss	loss	loss	NA	NA	loss	loss	loss	NA	loss	loss	NA	NA
Arpp19	NA	NA	NA	NA	NA	NA	gain	NA	NA	NA	NA	NA	NA	NA
Arr3	NA	loss	loss	loss	NA	NA	loss	loss	loss	NA	loss	loss	NA	NA
Arrdc3	NA	NA	NA	NA	NA	NA	gain	NA	NA	NA	NA	NA	loss	NA
Arsk	NA	NA	NA	NA	NA	NA	gain	NA	NA	NA	NA	NA	NA	NA
Arx	NA	loss	loss	loss	NA	NA	loss	loss	loss	NA	loss	NA	NA	NA
Arxes1	NA	loss	loss	loss	NA	NA	loss	loss	loss	NA	loss	loss	NA	NA
Arxes2	NA	loss	loss	loss	NA	NA	loss	loss	loss	NA	loss	loss	NA	NA
Asah1	NA	gain	NA	NA	NA	NA	gain	gain	NA	NA	NA	NA	NA	NA
Asah2	NA	NA	NA	NA	NA	NA	gain	NA	NA	NA	NA	NA	NA	NA
Asap1	NA	NA	NA	NA	NA	NA	gain	NA	NA	NA	NA	NA	NA	NA
Asb11	NA	loss	loss	loss	NA	NA	loss	loss	loss	NA	loss	loss	NA	NA
Asb12	NA	loss	loss	loss	NA	NA	loss	loss	loss	NA	loss	loss	NA	NA
Asb14	NA	gain	NA	gain	NA	NA	gain	gain	NA	NA	NA	NA	NA	NA
Asb3	NA	gain	NA	NA	NA	NA	gain	gain	NA	NA	NA	NA	NA	NA
Asb4	NA	NA	NA	NA	NA	NA	gain	NA	NA	NA	NA	NA	NA	NA
Asb9	NA	loss	loss	loss	NA	NA	loss	loss	loss	NA	loss	loss	NA	NA
Asns	NA	NA	NA	NA	NA	NA	gain	NA	NA	NA	NA	NA	NA	NA
Aspm	NA	NA	NA	NA	NA	NA	gain	NA	NA	NA	NA	NA	NA	NA
Aspn	NA	NA	NA	gain	NA	NA	gain	gain	loss	NA	NA	NA	NA	NA
Asprv1	NA	NA	NA	NA	NA	NA	gain	NA	NA	NA	NA	NA	NA	NA
Atad1	NA	NA	NA	gain	NA	NA	gain	NA	NA	NA	NA	NA	NA	NA
Atad2	NA	gain	NA	NA	NA	NA	gain	NA	NA	NA	NA	gain	NA	NA
Atad2b	NA	gain	NA	NA	NA	NA	gain	NA	NA	NA	NA	NA	NA	NA
Atad5	NA	NA	NA	NA	NA	NA	gain	NA	NA	NA	NA	NA	NA	NA
Atf1	NA	NA	NA	NA	NA	NA	gain	NA	NA	NA	NA	NA	NA	NA
Atf7ip2	NA	NA	NA	gain	NA	NA	gain	NA	NA	NA	NA	NA	NA	NA
Atg14	NA	NA	NA	gain	NA	NA	gain	NA	NA	NA	NA	NA	NA	NA
Atg2b	NA	NA	NA	NA	NA	NA	gain	NA	NA	NA	NA	NA	NA	NA
Atg4a	NA	loss	loss	loss	NA	NA	loss	loss	loss	NA	loss	loss	NA	NA
Atl1	NA	NA	NA	NA	NA	NA	gain	gain	NA	NA	NA	gain	NA	NA
Atl2	NA	NA	NA	NA	NA	NA	gain	gain	NA	NA	NA	NA	NA	NA
Atl3	NA	NA	NA	NA	NA	NA	gain	NA	NA	NA	NA	gain	NA	NA
Atm	NA	NA	NA	NA	NA	NA	gain	NA	NA	NA	NA	NA	NA	NA
Atp11c	NA	loss	loss	loss	NA	NA	loss	loss	loss	NA	loss	loss	NA	NA
Atp13a3	NA	gain	NA	NA	NA	NA	gain	NA	NA	NA	NA	NA	loss	NA
Atp1b3	NA	NA	NA	NA	NA	NA	gain	NA	NA	NA	NA	NA	NA	NA
Atp1b4	NA	loss	loss	loss	NA	NA	loss	loss	loss	NA	loss	loss	loss	NA
Atp2b3	NA	loss	loss	loss	NA	NA	loss	loss	loss	NA	loss	loss	NA	NA
Atp5f1	NA	NA	NA	NA	NA	NA	gain	gain	NA	NA	NA	NA	NA	NA
Atp5s	NA	NA	NA	NA	NA	NA	gain	NA	NA	NA	NA	NA	NA	NA
Atp6ap1	NA	loss	loss	loss	NA	NA	loss	loss	loss	NA	loss	loss	NA	NA
Atp6ap2	NA	loss	loss	loss	NA	NA	loss	loss	loss	NA	loss	loss	NA	NA
Atp6v0d2	NA	NA	NA	NA	NA	NA	gain	NA	NA	NA	NA	NA	NA	NA
Atp6v1c1	NA	NA	NA	NA	NA	NA	gain	NA	NA	NA	NA	NA	NA	NA
Atp6v1g3	NA	NA	NA	NA	NA	NA	gain	NA	NA	NA	NA	NA	NA	NA
Atp6v1h	NA	NA	NA	NA	NA	NA	gain	NA	NA	NA	NA	NA	NA	NA
Atp7a	NA	loss	loss	loss	NA	NA	loss	loss	loss	NA	loss	loss	NA	NA
Atr	NA	gain	NA	NA	NA	NA	gain	gain	loss	NA	NA	NA	loss	NA
Atxn7l3b	NA	NA	NA	NA	NA	NA	gain	NA	NA	NA	NA	NA	NA	NA
AU015836	NA	loss	loss	loss	NA	NA	loss	loss	loss	NA	loss	loss	NA	NA
AU016765	NA	NA	NA	NA	NA	NA	gain	gain	NA	NA	NA	NA	NA	NA
AU019823	NA	NA	NA	NA	NA	NA	gain	NA	NA	NA	NA	NA	NA	NA
AU022793	NA	NA	NA	NA	NA	NA	gain	NA	NA	NA	NA	NA	NA	NA
AU040320	NA	NA	NA	NA	NA	NA	gain	NA	NA	NA	NA	NA	NA	NA
AU040972	NA	NA	NA	NA	NA	NA	gain	NA	NA	NA	NA	NA	NA	NA
AV051173	NA	NA	NA	NA	NA	NA	gain	NA	NA	NA	NA	NA	NA	NA
AV320801	NA	loss	loss	loss	NA	NA	loss	loss	loss	NA	loss	loss	NA	NA
Avpr2	NA	loss	loss	loss	NA	NA	loss	loss	loss	NA	loss	loss	NA	NA
AW822252	NA	loss	loss	loss	NA	NA	loss	loss	loss	NA	loss	loss	NA	NA
Awat1	NA	loss	loss	loss	NA	NA	loss	loss	loss	NA	loss	loss	NA	NA
Awat2	NA	loss	loss	loss	NA	NA	loss	loss	loss	NA	loss	loss	NA	NA
AY074887	NA	NA	NA	NA	NA	NA	gain	NA	NA	NA	NA	NA	NA	NA
Azin1	NA	NA	NA	NA	NA	NA	gain	NA	NA	NA	NA	NA	NA	NA
B020004C17Rik	NA	NA	NA	gain	NA	NA	gain	NA	NA	NA	NA	NA	NA	NA
B230119M05Rik	NA	loss	loss	loss	NA	NA	loss	loss	loss	NA	loss	loss	NA	NA
B230219D22Rik	NA	NA	NA	NA	NA	NA	gain	NA	gain	NA	NA	gain	NA	NA
B230323A14Rik	NA	NA	NA	NA	NA	NA	gain	NA	NA	NA	NA	NA	NA	NA
B3galnt2	NA	NA	NA	NA	NA	NA	gain	NA	NA	NA	NA	gain	NA	NA
B3galt2	NA	NA	NA	NA	NA	NA	gain	NA	NA	NA	NA	NA	NA	NA
B3gnt2	NA	NA	NA	NA	NA	NA	gain	NA	NA	NA	NA	NA	NA	NA
B430319G15Rik	NA	NA	NA	NA	NA	NA	gain	NA	NA	NA	NA	NA	NA	NA
B4galt1	NA	NA	NA	NA	NA	NA	gain	NA	NA	NA	NA	NA	NA	NA
B630019K06Rik	loss	loss	loss	loss	NA	NA	loss	loss	loss	NA	loss	loss	NA	NA
Baalc	NA	NA	NA	NA	NA	NA	gain	NA	NA	NA	NA	NA	NA	NA
Baat	NA	NA	NA	NA	NA	NA	gain	NA	NA	NA	NA	NA	NA	NA
Bach2	NA	NA	NA	NA	NA	NA	gain	NA	NA	NA	NA	NA	NA	NA
Bach2os	NA	NA	NA	NA	NA	NA	gain	NA	NA	NA	NA	NA	NA	NA
Bag1	NA	NA	NA	NA	NA	NA	gain	NA	NA	NA	NA	NA	NA	NA
Bag3	NA	NA	NA	NA	NA	NA	gain	NA	NA	NA	NA	gain	NA	NA
Barhl2	NA	gain	NA	NA	NA	NA	gain	gain	NA	NA	NA	NA	NA	NA
Baz1a	NA	NA	NA	NA	NA	NA	gain	NA	NA	NA	NA	NA	NA	NA
BB218582	NA	NA	NA	NA	NA	NA	gain	NA	NA	NA	NA	loss	NA	NA
Bbip1	NA	NA	NA	NA	NA	NA	gain	gain	NA	NA	NA	NA	NA	NA
Bbox1	NA	NA	NA	NA	NA	NA	gain	NA	NA	NA	NA	loss	NA	NA
Bbs10	NA	NA	NA	NA	NA	NA	gain	NA	NA	NA	NA	NA	NA	NA
Bbs12	NA	NA	NA	NA	NA	NA	gain	gain	NA	NA	NA	NA	NA	NA
Bbs4	NA	NA	NA	NA	NA	NA	gain	NA	NA	NA	NA	NA	NA	NA
Bbs9	NA	NA	NA	NA	NA	NA	gain	NA	NA	NA	NA	NA	NA	NA
Bbx	NA	NA	NA	NA	NA	NA	gain	NA	NA	NA	NA	NA	NA	NA
BC005561	NA	NA	NA	NA	NA	NA	gain	NA	NA	NA	NA	NA	NA	NA
BC037156	NA	NA	NA	NA	NA	NA	gain	NA	loss	NA	NA	loss	NA	NA
BC042761	NA	NA	NA	NA	NA	NA	gain	NA	NA	NA	NA	NA	NA	NA
BC048602	NA	NA	NA	NA	NA	NA	gain	NA	NA	NA	NA	NA	NA	NA
BC061195	NA	loss	loss	loss	NA	NA	loss	loss	loss	NA	loss	loss	NA	NA
BC065397	NA	loss	loss	loss	NA	NA	loss	loss	loss	NA	loss	loss	NA	NA
Bcap31	NA	loss	loss	loss	NA	NA	loss	loss	loss	NA	loss	loss	NA	NA
Bcar3	NA	NA	NA	NA	NA	NA	gain	gain	NA	NA	NA	NA	NA	NA
Bcas3	NA	NA	NA	NA	NA	NA	gain	NA	NA	NA	NA	NA	NA	NA
Bcas3os1	NA	NA	NA	NA	NA	NA	gain	NA	NA	NA	NA	NA	NA	NA
Bcas3os2	NA	NA	NA	NA	NA	NA	gain	NA	NA	NA	NA	NA	NA	NA
Bckdhb	NA	NA	NA	NA	NA	NA	gain	NA	NA	NA	NA	NA	NA	NA
Bcl11a	NA	NA	gain	NA	NA	NA	gain	NA	NA	NA	NA	NA	NA	NA
Bcl2l10	NA	NA	NA	NA	NA	NA	gain	NA	NA	NA	NA	NA	NA	gain
Bcl2l15	NA	NA	NA	NA	NA	NA	gain	gain	NA	NA	NA	NA	NA	NA
Bclaf3	NA	loss	loss	loss	NA	NA	loss	loss	loss	NA	loss	loss	loss	NA
Bco2	NA	NA	NA	NA	NA	NA	gain	NA	NA	NA	NA	NA	NA	NA
Bcor	NA	loss	loss	loss	NA	NA	loss	loss	loss	NA	loss	loss	NA	NA
Bcorl1	NA	loss	loss	loss	NA	NA	loss	loss	loss	NA	loss	loss	NA	NA
Bdh1	NA	NA	NA	NA	NA	NA	gain	NA	NA	NA	NA	NA	NA	NA
Bdnf	NA	NA	NA	NA	NA	NA	gain	NA	NA	NA	NA	loss	NA	NA
Bdp1	NA	NA	NA	NA	NA	NA	gain	NA	NA	NA	NA	NA	NA	NA
Becn2	NA	NA	NA	NA	NA	NA	gain	NA	NA	NA	NA	NA	NA	NA
Bet1	NA	NA	NA	NA	NA	NA	gain	NA	NA	NA	NA	NA	NA	NA
Bex1	NA	loss	loss	loss	NA	NA	loss	loss	loss	NA	loss	loss	NA	NA
Bex2	NA	loss	loss	loss	NA	NA	loss	loss	loss	NA	loss	loss	NA	NA
Bex3	NA	loss	loss	loss	NA	NA	loss	loss	loss	NA	loss	loss	NA	NA
Bex4	NA	loss	loss	loss	NA	NA	loss	loss	loss	NA	loss	loss	NA	NA
Bex6	NA	NA	NA	NA	NA	NA	gain	NA	NA	NA	NA	NA	NA	NA
Bgn	NA	loss	loss	loss	NA	NA	loss	loss	loss	NA	loss	loss	NA	NA
Bhlhb9	NA	loss	loss	loss	NA	NA	loss	loss	loss	NA	loss	loss	NA	NA
Bicd1	NA	gain	NA	NA	NA	NA	gain	NA	NA	NA	NA	NA	NA	NA
Birc6	NA	NA	NA	NA	NA	NA	gain	NA	NA	NA	NA	NA	NA	NA
Bmp10	NA	NA	NA	NA	NA	NA	gain	NA	NA	NA	NA	NA	NA	NA
Bmp15	NA	loss	loss	loss	NA	NA	loss	loss	loss	NA	loss	loss	NA	NA
Bmp4	NA	NA	NA	gain	NA	NA	gain	NA	NA	NA	NA	NA	NA	NA
Bmp5	NA	NA	NA	NA	NA	NA	gain	NA	NA	NA	NA	NA	NA	NA
Bmper	NA	NA	NA	NA	NA	NA	gain	NA	NA	NA	NA	NA	NA	NA
Bmpr2	NA	gain	NA	gain	NA	NA	gain	NA	NA	NA	NA	NA	NA	NA
Bms1	NA	NA	NA	NA	NA	NA	gain	NA	NA	NA	NA	NA	NA	NA
Bmx	NA	loss	loss	loss	NA	NA	loss	loss	loss	NA	loss	loss	NA	NA
Bnip2	NA	NA	NA	NA	NA	NA	gain	NA	NA	NA	NA	NA	NA	NA
Bora	NA	NA	NA	gain	NA	NA	gain	gain	NA	NA	NA	NA	NA	NA
Brca2	NA	NA	NA	NA	NA	NA	gain	NA	NA	NA	NA	NA	NA	NA
Brcc3	NA	loss	loss	loss	NA	NA	loss	loss	loss	NA	loss	loss	NA	NA
Brdt	NA	NA	NA	NA	NA	NA	gain	NA	NA	NA	NA	NA	NA	NA
Brinp3	NA	NA	NA	NA	NA	NA	gain	NA	NA	NA	NA	NA	NA	NA
Brip1	NA	NA	NA	NA	NA	NA	gain	NA	NA	NA	NA	NA	NA	NA
Brip1os	NA	NA	NA	NA	NA	NA	gain	NA	NA	NA	NA	NA	NA	NA
Brms1l	NA	NA	NA	NA	NA	NA	gain	NA	NA	NA	NA	NA	NA	NA
Brs3	NA	loss	loss	loss	NA	NA	loss	loss	loss	NA	loss	loss	NA	NA
Brwd3	NA	loss	loss	loss	NA	NA	loss	loss	loss	NA	loss	loss	loss	NA
Bspry	NA	NA	NA	NA	NA	NA	gain	NA	NA	NA	NA	NA	NA	NA
Btaf1	NA	gain	NA	NA	NA	NA	gain	gain	NA	NA	NA	gain	loss	NA
Btbd8	NA	NA	NA	NA	NA	NA	gain	NA	NA	NA	NA	NA	NA	NA
Btd	NA	NA	NA	gain	NA	NA	gain	NA	NA	NA	NA	NA	NA	NA
Btf3l4	NA	NA	NA	NA	NA	NA	gain	NA	NA	NA	NA	NA	NA	NA
Btg1-ps1	NA	loss	loss	loss	NA	NA	loss	loss	loss	NA	loss	loss	NA	NA
Btg1-ps2	NA	loss	loss	loss	NA	NA	loss	loss	loss	NA	loss	loss	NA	NA
Btg4	NA	NA	NA	NA	NA	NA	gain	NA	NA	NA	NA	NA	NA	NA
Btk	NA	loss	loss	loss	NA	NA	loss	loss	loss	NA	loss	loss	loss	NA
C030023E24Rik	NA	loss	loss	loss	NA	NA	loss	loss	loss	NA	loss	loss	NA	NA
C130071C03Rik	NA	NA	NA	NA	NA	NA	gain	NA	NA	NA	NA	NA	NA	NA
C1galt1	NA	NA	NA	NA	NA	NA	gain	NA	NA	NA	NA	NA	NA	NA
C1galt1c1	NA	loss	loss	loss	NA	NA	loss	loss	loss	NA	loss	loss	loss	NA
C1qbp	NA	NA	NA	NA	NA	NA	gain	NA	NA	NA	NA	NA	NA	NA
C230004F18Rik	NA	loss	loss	loss	NA	NA	loss	loss	loss	NA	loss	loss	NA	NA
C230072F16Rik	NA	NA	NA	NA	NA	NA	gain	NA	NA	NA	NA	NA	NA	NA
C2cd4a	NA	NA	NA	NA	NA	NA	gain	NA	NA	NA	NA	NA	NA	NA
C2cd4b	NA	NA	NA	NA	NA	NA	gain	NA	NA	NA	NA	NA	NA	NA
C330007P06Rik	NA	loss	loss	loss	NA	NA	loss	loss	loss	NA	loss	loss	loss	NA
C330027C09Rik	NA	gain	NA	NA	NA	NA	gain	gain	loss	NA	NA	NA	loss	NA
C430049B03Rik	NA	loss	loss	loss	NA	NA	loss	loss	loss	NA	loss	loss	NA	NA
C530005A16Rik	NA	NA	NA	NA	NA	NA	gain	NA	NA	NA	NA	NA	NA	NA
C530008M17Rik	NA	NA	NA	NA	NA	NA	gain	NA	NA	NA	NA	NA	NA	gain
C630028M04Rik	NA	NA	NA	NA	NA	NA	gain	NA	NA	NA	NA	NA	NA	NA
C77370	NA	loss	loss	loss	NA	NA	loss	loss	loss	NA	loss	loss	NA	NA
C87198	NA	NA	NA	NA	NA	NA	gain	NA	NA	NA	NA	gain	NA	gain
C87436	NA	NA	NA	NA	NA	NA	gain	NA	NA	NA	NA	NA	NA	NA
C920006O11Rik	NA	NA	NA	NA	NA	NA	gain	NA	NA	NA	NA	NA	NA	NA
Caap1	NA	gain	NA	gain	NA	NA	gain	NA	NA	NA	gain	NA	NA	NA
Cabs1	NA	NA	NA	NA	NA	NA	gain	NA	loss	NA	NA	loss	NA	NA
Cacna1f	NA	loss	loss	loss	NA	NA	loss	loss	loss	NA	loss	loss	NA	NA
Cacna2d1	loss	NA	NA	loss	NA	NA	gain/loss	gain/loss	loss	NA	loss	loss	loss	NA
Cacul1	NA	NA	NA	NA	NA	NA	gain	NA	NA	NA	NA	NA	NA	NA
Calb1	NA	NA	NA	NA	NA	NA	gain	NA	NA	NA	NA	NA	NA	NA
Calcr	NA	NA	NA	NA	NA	NA	gain	NA	NA	NA	NA	NA	NA	NA
Calr4	NA	NA	NA	NA	NA	NA	gain	NA	NA	NA	NA	NA	NA	NA
Camkmt	NA	NA	NA	NA	NA	NA	gain	NA	NA	NA	NA	NA	NA	NA
Caml	NA	NA	NA	NA	NA	NA	gain	NA	NA	NA	NA	gain	NA	NA
Camsap2	NA	NA	NA	NA	NA	NA	gain	NA	NA	NA	NA	NA	NA	NA
Capn6	NA	loss	loss	loss	NA	NA	loss	loss	loss	NA	loss	loss	NA	NA
Caprin1	NA	NA	NA	NA	NA	NA	gain	NA	NA	NA	NA	NA	NA	NA
Caprin2	NA	gain	NA	NA	NA	NA	gain	NA	NA	NA	NA	NA	NA	NA
Caps2	NA	NA	NA	NA	NA	NA	gain	NA	NA	NA	NA	NA	NA	NA
Capsl	NA	NA	NA	NA	NA	NA	gain	NA	NA	NA	NA	NA	NA	NA
Capza1	NA	NA	NA	NA	NA	NA	gain	gain	NA	NA	NA	NA	NA	NA
Car12	NA	NA	NA	NA	NA	NA	gain	NA	NA	NA	NA	NA	NA	NA
Car5b	NA	loss	loss	loss	NA	NA	loss	loss	loss	NA	loss	loss	NA	NA
Carf	NA	gain	NA	gain	NA	NA	gain	NA	NA	NA	NA	NA	NA	NA
Casd1	NA	NA	NA	NA	NA	NA	gain	NA	NA	NA	NA	NA	NA	NA
Cask	NA	loss	loss	loss	NA	NA	gain/loss	loss	loss	NA	loss	loss	NA	NA
Casp8ap2	NA	NA	NA	NA	NA	NA	gain	NA	NA	NA	NA	NA	NA	NA
Cast	NA	NA	NA	NA	NA	NA	gain	NA	NA	NA	NA	NA	NA	NA
Catsperb	NA	NA	NA	NA	NA	NA	gain	gain	NA	NA	NA	loss	loss	NA
Cavin4	NA	NA	NA	NA	NA	NA	gain	NA	NA	NA	NA	NA	NA	NA
Cblb	NA	NA	NA	NA	NA	NA	gain	NA	NA	NA	NA	NA	NA	NA
Cbr4	NA	NA	NA	NA	NA	NA	gain	NA	NA	NA	NA	NA	NA	NA
Cc2d1b	NA	NA	NA	NA	NA	NA	gain	NA	NA	NA	NA	NA	NA	NA
Ccar1	NA	NA	NA	NA	NA	NA	gain	NA	NA	NA	NA	NA	NA	NA
Ccdc117	NA	NA	NA	NA	NA	NA	gain	NA	NA	NA	NA	NA	NA	NA
Ccdc120	NA	loss	loss	loss	NA	NA	loss	loss	loss	NA	loss	loss	NA	NA
Ccdc121	NA	NA	NA	NA	NA	NA	gain	NA	NA	NA	NA	NA	NA	NA
Ccdc125	NA	NA	NA	NA	NA	NA	gain	NA	NA	NA	NA	NA	NA	NA
Ccdc127	NA	NA	NA	NA	NA	NA	gain	NA	NA	NA	NA	NA	NA	NA
Ccdc138	NA	NA	NA	gain	NA	NA	gain	gain	NA	NA	NA	NA	loss	NA
Ccdc146	NA	NA	NA	NA	NA	NA	gain	NA	NA	NA	NA	NA	NA	NA
Ccdc160	NA	loss	loss	loss	NA	NA	loss	loss	loss	NA	loss	loss	NA	NA
Ccdc163	NA	NA	NA	NA	NA	NA	gain	NA	NA	NA	NA	NA	NA	NA
Ccdc17	NA	NA	NA	NA	NA	NA	gain	NA	NA	NA	NA	NA	NA	NA
Ccdc171	NA	NA	NA	NA	NA	NA	gain	NA	NA	NA	NA	NA	NA	NA
Ccdc173	NA	gain	NA	gain	NA	NA	gain	gain	NA	NA	NA	NA	NA	NA
Ccdc175	NA	NA	NA	NA	NA	NA	gain	NA	NA	NA	NA	NA	NA	NA
Ccdc22	NA	loss	loss	loss	NA	NA	loss	loss	loss	NA	loss	loss	NA	NA
Ccdc34	NA	NA	NA	NA	NA	NA	gain	NA	NA	NA	NA	loss	NA	NA
Ccdc34os	NA	NA	NA	NA	NA	NA	gain	NA	NA	NA	NA	loss	NA	NA
Ccdc38	NA	NA	NA	NA	NA	NA	gain	NA	NA	NA	NA	NA	NA	NA
Ccdc39	NA	gain	NA	gain	NA	NA	gain	gain	loss	NA	NA	NA	NA	NA
Ccdc42	NA	NA	NA	NA	NA	NA	gain	NA	NA	NA	NA	gain	NA	NA
Ccdc54	NA	NA	NA	NA	NA	NA	gain	NA	NA	NA	NA	NA	NA	NA
Ccdc66	NA	gain	NA	gain	NA	NA	gain	gain	NA	NA	NA	NA	NA	NA
Ccdc73	NA	NA	NA	NA	NA	NA	gain	gain	NA	NA	NA	NA	NA	NA
Ccdc7b	NA	gain	NA	gain	NA	NA	gain	gain	loss	NA	NA	loss	loss	NA
Ccdc81	NA	NA	NA	NA	NA	NA	gain	NA	NA	NA	NA	NA	NA	NA
Ccdc83	NA	NA	NA	NA	NA	NA	gain	NA	NA	NA	NA	NA	NA	NA
Ccdc85a	NA	NA	NA	NA	NA	NA	gain	NA	NA	NA	NA	NA	NA	NA
Ccdc88a	NA	gain	NA	gain	NA	NA	gain	gain	NA	NA	NA	NA	NA	NA
Ccdc89	NA	NA	NA	NA	NA	NA	gain	NA	NA	NA	NA	NA	NA	NA
Ccdc90b	NA	NA	NA	NA	NA	NA	gain	NA	NA	NA	NA	NA	NA	NA
Ccnb1	NA	NA	NA	NA	NA	NA	gain	NA	NA	NA	NA	NA	NA	NA
Ccnb2	NA	NA	NA	NA	NA	NA	gain	NA	NA	NA	NA	NA	NA	NA
Ccnb3	NA	loss	loss	loss	NA	NA	loss	loss	loss	NA	loss	loss	NA	NA
Ccnc	NA	NA	NA	NA	NA	NA	gain	gain	NA	NA	NA	NA	NA	NA
Ccne2	NA	NA	NA	NA	NA	NA	gain	NA	NA	NA	NA	NA	NA	NA
Ccng1	NA	NA	NA	NA	NA	NA	gain	NA	NA	NA	NA	NA	NA	NA
Ccnh	NA	NA	NA	NA	NA	NA	gain	NA	NA	NA	NA	NA	loss	NA
Ccnl1	NA	NA	NA	gain	NA	NA	gain	NA	NA	NA	NA	NA	NA	NA
Ccpg1	NA	NA	NA	NA	NA	NA	gain	NA	NA	NA	NA	NA	NA	NA
Ccpg1os	NA	NA	NA	NA	NA	NA	gain	NA	NA	NA	NA	NA	NA	NA
Ccr1	gain	NA	NA	NA	NA	NA	gain	NA	NA	NA	NA	NA	NA	gain
Ccr1l1	gain	NA	NA	NA	NA	NA	gain	NA	NA	NA	NA	NA	NA	gain
Ccr2	gain	NA	NA	NA	NA	NA	gain	NA	NA	NA	NA	NA	NA	gain
Ccr3	gain	NA	NA	NA	NA	NA	gain	NA	NA	NA	NA	NA	NA	gain
Ccr5	gain	NA	NA	NA	NA	NA	gain	NA	NA	NA	NA	NA	NA	gain
Ccr9	NA	NA	NA	NA	NA	NA	gain	NA	NA	NA	NA	NA	NA	NA
Cct4	NA	NA	NA	NA	NA	NA	gain	NA	NA	NA	NA	NA	NA	NA
Cct5	NA	NA	NA	gain	NA	NA	gain	NA	NA	NA	NA	NA	NA	NA
Cd109	NA	NA	NA	NA	NA	NA	gain	NA	NA	NA	NA	gain	NA	NA
Cd180	NA	NA	NA	NA	NA	NA	gain	NA	NA	NA	NA	NA	NA	NA
Cd200r4	NA	gain	gain	gain	gain	NA	gain	gain	gain	NA	NA	NA	NA	NA
Cd226	NA	NA	NA	NA	NA	NA	gain	NA	NA	NA	NA	loss	NA	NA
Cd274	NA	NA	NA	NA	NA	NA	gain	NA	NA	NA	NA	NA	NA	NA
Cd36	NA	gain	NA	gain	NA	NA	gain	gain	loss	NA	NA	loss	loss	NA
Cd40lg	NA	loss	loss	loss	NA	NA	loss	loss	loss	NA	loss	loss	NA	NA
Cd47	NA	gain	NA	NA	NA	NA	gain	NA	NA	NA	NA	gain	NA	NA
Cd53	NA	NA	NA	NA	NA	NA	gain	gain	NA	NA	NA	NA	NA	NA
Cd59a	NA	NA	NA	NA	NA	NA	gain	NA	NA	NA	NA	NA	NA	NA
Cd59b	NA	NA	NA	NA	NA	NA	gain	NA	NA	NA	NA	NA	NA	NA
Cd8a	NA	NA	NA	NA	NA	NA	gain	NA	NA	NA	NA	NA	NA	NA
Cd8b1	NA	NA	NA	NA	NA	NA	gain	NA	NA	NA	NA	NA	NA	NA
Cd99l2	NA	loss	loss	loss	NA	NA	loss	loss	loss	NA	loss	loss	NA	NA
Cdc14a	NA	NA	NA	NA	NA	NA	gain	gain	NA	NA	NA	NA	NA	NA
Cdc14b	NA	NA	NA	NA	NA	NA	gain	NA	NA	NA	NA	NA	NA	NA
Cdc26	NA	NA	NA	NA	NA	NA	gain	NA	NA	NA	NA	NA	NA	NA
Cdc37l1	NA	NA	NA	NA	NA	NA	gain	NA	NA	NA	NA	NA	NA	NA
Cdc42bpa	NA	NA	NA	NA	NA	NA	gain	NA	NA	NA	NA	gain	loss	NA
Cdc42ep3	NA	NA	NA	NA	NA	NA	gain	NA	NA	NA	NA	NA	NA	NA
Cdc7	NA	NA	NA	NA	NA	NA	gain	NA	NA	NA	NA	NA	NA	NA
Cdc73	NA	NA	NA	NA	NA	NA	gain	NA	loss	NA	NA	NA	NA	NA
Cdcp1	NA	NA	NA	NA	NA	NA	gain	NA	NA	NA	NA	gain	NA	NA
Cdh17	NA	NA	NA	NA	NA	NA	gain	NA	NA	NA	NA	NA	NA	NA
Cdk16	NA	loss	loss	loss	NA	NA	loss	loss	loss	NA	loss	loss	NA	NA
Cdk17	NA	NA	NA	NA	NA	NA	gain	NA	NA	NA	NA	NA	NA	NA
Cdk20	NA	NA	NA	NA	NA	NA	gain	NA	NA	NA	NA	NA	NA	NA
Cdk7	NA	NA	NA	NA	NA	NA	gain	NA	NA	NA	NA	NA	NA	NA
Cdkl1	NA	NA	NA	NA	NA	NA	gain	NA	NA	NA	NA	NA	NA	NA
Cdkl3	NA	NA	NA	NA	NA	NA	gain	gain	NA	NA	NA	NA	NA	NA
Cdkl4	NA	NA	NA	NA	NA	NA	gain	NA	NA	NA	NA	NA	NA	NA
Cdkl5	NA	loss	loss	loss	NA	NA	loss	loss	loss	NA	loss	loss	NA	NA
Cdkn2d	gain	NA	NA	NA	NA	NA	gain	NA	NA	NA	NA	gain	NA	gain
Cdkn3	NA	NA	NA	gain	NA	NA	gain	NA	NA	NA	NA	NA	NA	NA
Cdr1	NA	loss	loss	loss	NA	NA	loss	loss	loss	NA	loss	loss	NA	NA
Cdx4	NA	loss	loss	loss	NA	NA	loss	loss	loss	NA	loss	loss	NA	NA
Cebpd	NA	NA	NA	NA	NA	NA	gain	NA	NA	NA	NA	NA	NA	gain
Cebpz	NA	NA	NA	NA	NA	NA	gain	NA	NA	NA	NA	NA	NA	NA
Cebpzos	NA	NA	NA	NA	NA	NA	gain	NA	NA	NA	NA	NA	NA	NA
Celf6	NA	NA	NA	NA	NA	NA	gain	NA	NA	NA	NA	NA	NA	NA
Cenpe	NA	NA	NA	NA	NA	NA	gain	gain	NA	NA	NA	NA	NA	NA
Cenph	NA	NA	NA	NA	NA	NA	gain	NA	NA	NA	NA	NA	NA	NA
Cenpi	NA	loss	loss	loss	NA	NA	loss	loss	loss	NA	loss	loss	loss	NA
Cenpj	NA	NA	NA	gain	NA	NA	gain	NA	NA	NA	NA	NA	NA	NA
Cenpk	NA	NA	NA	NA	NA	NA	gain	gain	NA	NA	NA	NA	NA	NA
Cenpp	NA	NA	NA	gain	NA	NA	gain	gain	loss	NA	NA	NA	NA	NA
Cep135	NA	NA	NA	NA	NA	NA	gain	NA	NA	NA	NA	NA	NA	NA
Cep162	NA	NA	NA	NA	NA	NA	gain	NA	NA	NA	NA	NA	NA	NA
[truncated: 10,649 more rows]
