# Supplementary material for: FANCA deficiency promotes leukaemic progression by allowing the emergence of cells carrying oncogenic driver mutations
Source: Oncogene. 2023 Aug 12;42(37):2764–75. doi: 10.1038/s41388-023-02800-9 (PMC10491493; doi:10.1038/s41388-023-02800-9)
Supplement: Supplementary file 4 — Supplementary Table S3 [file 41388_2023_2800_MOESM4_ESM.xlsx]

## Sheet: 138
chr	start	end	copy.number	status
1	90062471	90173986	3	gain
1	141447267	141447707	4	gain
1	173433673	173511961	3	gain
2	76666226	76671480	1	loss
2	154091039	154161469	1	loss
2	176871480	177642516	1	loss
3	64209930	65108222	1	loss
3	88611707	88636568	1	loss
3	92022880	92223429	1	loss
3	94497391	94566694	3	gain
4	12098820	12160794	5	gain
4	60018653	60170984	1	loss
4	60232365	60232715	7	gain
4	60232603	60235452	4	gain
4	60430927	60595071	1	loss
4	71831582	73585651	1	loss
4	88406523	88474125	1	loss
4	112317867	113610396	1	loss
4	145120612	147135503	1	loss
5	10245031	17161011	1	loss
5	25354021	28050276	1	loss
5	93911174	96291900	1	loss
6	68686543	69537710	1	loss
6	130041480	130325537	1	loss
6	132064447	132389511	1	loss
7	3669015	3849828	1	loss
7	7249296	9269754	1	loss
7	9269914	9749240	3	gain
7	9749160	9759731	7	gain
7	9759651	10633837	1	loss
7	10635270	10635830	6	gain
7	10638208	10761756	1	loss
7	20706885	24058900	1	loss
7	29575213	29583010	3	gain
7	46513836	46514636	18	gain
7	46517360	46664949	4	gain
7	46844271	47446730	6	gain
8	22165131	22845953	1	loss
9	21989897	21990817	0	loss
9	33535714	33537474	0	loss
9	44272965	44334592	3	gain
9	51771253	51873171	1	loss
9	88614334	89106310	1	loss
9	123764659	124041354	3	gain
10	57734926	57750177	1	loss
10	94875166	94875846	4	gain
11	70983087	71074932	1	loss
12	22150474	24862493	1	loss
12	88813013	89116527	1	loss
12	89198521	89218781	6	gain
12	89265325	89266928	3	gain
12	89322017	89322697	8	gain
12	93129303	93129863	7	gain
12	114849265	114849964	6	gain
12	114863589	114900575	1	loss
12	115306907	115379469	4	gain
12	115717091	115717798	18	gain
12	115802663	115947458	1	loss
12	115961854	115962414	9	gain
12	115962232	116118698	1	loss
12	116134320	116134880	10	gain
12	116134698	117238808	1	loss
14	3069973	8428197	1	loss
14	42161763	45473235	1	loss
15	77255728	77357076	0	loss
16	36156773	36455567	1	loss
16	64784171	64926923	3	gain
17	6214531	6858207	1	loss
17	6963863	7286595	1	loss
17	20824339	21051411	3	gain
17	26073592	26096808	3	gain
17	30772703	30773053	1	loss
17	35516615	35610444	1	loss
18	32045523	32062278	3	gain
18	50027342	50040601	3	gain
18	64608440	64609000	1	loss
19	11537298	11537738	0	loss
X	3242377	5660041	1	loss
X	7856079	8563995	1	loss
X	10876324	10905271	1	loss
X	24051633	31953850	1	loss
X	34789290	35187590	1	loss
X	70320030	70535354	1	loss
X	99442670	99443470	4	gain
X	144200456	146412155	1	loss
X	157659448	157669502	1	loss
M	2769	16299	3	gain

## Sheet: 445
chr	start	end	copy.number	status
1	15797609	15797959	6	gain
1	24053030	24061125	4	gain
1	43864017	45493399	3	gain
1	45494164	45494484	6	gain
1	46271010	46271450	5	gain
1	59684155	60385197	3	gain
1	90108430	90174155	3	gain
1	107533953	107534303	7	gain
1	121661567	121662636	6	gain
1	141447267	141447707	6	gain
1	151734564	151734914	7	gain
1	166273209	166273559	6	gain
1	178885737	178886087	5	gain
2	22456459	22456809	6	gain
2	22457489	23100780	3	gain
2	23112296	23119385	5	gain
2	39062013	39062363	6	gain
2	61884534	62394366	3	gain
2	68450903	68547153	3	gain
2	68548903	68549253	5	gain
2	69527985	69851428	3	gain
2	74408821	74409171	7	gain
2	84178519	84178839	6	gain
2	84179256	84284381	3	gain
2	85914784	85915944	8	gain
2	86253155	86254315	11	gain
2	110941146	110984919	4	gain
2	120749708	120752221	5	gain
2	126635741	126636091	7	gain
2	126638295	126758904	3	gain
2	146279005	146305298	4	gain
2	154193806	154194156	5	gain
2	177769631	178129111	3	gain
2	178129480	178130127	6	gain
3	10426006	15332345	3	gain
3	15378860	15379210	8	gain
3	15410287	15426528	1	loss
3	15541646	15695496	4	gain
3	33715590	33715940	8	gain
3	35676332	35738272	3	gain
3	40411884	41557964	3	gain
3	41559820	41562702	4	gain
3	68810979	68898776	3	gain
3	68899298	68899648	6	gain
3	79419693	79420043	5	gain
3	94436360	94507614	3	gain
3	94507482	94508276	5	gain
3	96558096	96558446	5	gain
3	102581932	102738927	3	gain
3	108913808	108914158	6	gain
3	132370594	132388028	3	gain
3	138020431	138020781	6	gain
3	146121564	146121914	6	gain
3	151410439	151410789	5	gain
3	153520251	153564680	3	gain
3	157200431	157204305	4	gain
4	12098820	12160794	7	gain
4	34584051	34584401	7	gain
4	58812901	59819238	3	gain
4	60232365	60232715	23	gain
4	60232603	60235452	5	gain
4	94187598	94216006	5	gain
4	125181655	125182095	6	gain
4	143246145	143317206	4	gain
4	145285910	147135503	1	loss
5	14911209	15220573	1	loss
5	17293340	17293690	8	gain
5	23763239	23763589	7	gain
5	24829356	24855913	4	gain
5	44335030	44335830	14	gain
5	67720970	67721320	6	gain
5	86441156	86442648	5	gain
5	88104325	88106833	5	gain
5	88106896	88245836	3	gain
5	104483147	104503426	3	gain
5	106307599	107331020	3	gain
5	107330935	107340273	4	gain
5	108592508	108658171	3	gain
5	108661599	108661949	7	gain
5	121395246	122245404	3	gain
5	139005601	139006041	6	gain
6	27225478	27225828	6	gain
6	30451780	30458642	3	gain
6	47447082	47447522	5	gain
6	49335222	49419458	3	gain
6	52580042	52703493	3	gain
6	68941073	69537710	1	loss
6	69548713	69549063	7	gain
6	86380645	86380995	5	gain
6	97128689	97152110	3	gain
6	118455575	118455925	6	gain
6	118479716	118480036	7	gain
6	118482082	119002830	3	gain
6	120332826	120333176	6	gain
6	120335494	120845962	3	gain
6	129326067	129326507	5	gain
6	129963210	130169204	1	loss
6	130273468	130273908	10	gain
6	130285570	130285920	9	gain
6	130322699	130323049	10	gain
6	130325097	130325537	5	gain
6	140599127	140626084	6	gain
6	148153161	148153511	5	gain
6	148744974	149132207	3	gain
6	149133343	149133693	6	gain
6	149134454	149499054	3	gain
7	3671100	3776975	3	gain
7	3776846	3792420	14	gain
7	6955359	6955799	9	gain
7	7248539	9083326	1	loss
7	9084780	9085820	7	gain
7	9643957	9820051	8	gain
7	9819948	10633837	1	loss
7	10635270	10635830	15	gain
7	11494016	11494366	6	gain
7	20706885	24058900	1	loss
7	46513836	46514636	17	gain
7	46517360	46664949	4	gain
7	46844271	47446730	7	gain
7	49276838	49277158	8	gain
7	66931259	67047351	1	loss
7	94445846	94446196	5	gain
7	111505201	111506614	6	gain
7	138025711	138026031	6	gain
7	150230259	150230609	6	gain
8	34367516	34540651	3	gain
8	41425507	41425827	6	gain
8	41434142	41648205	3	gain
8	42352408	42500351	3	gain
8	65592074	65592520	5	gain
8	71824506	71897973	4	gain
8	82163633	82182993	3	gain
8	93637742	93638092	5	gain
8	106966457	107047252	3	gain
8	107047316	107047666	6	gain
8	108764928	108765368	5	gain
8	112361509	112361829	5	gain
8	131633619	131662499	3	gain
8	131669272	131687929	6	gain
8	131690693	131705280	3	gain
9	59631164	59742845	3	gain
9	72170666	72171016	7	gain
9	86671692	86672042	6	gain
9	95781516	95907412	3	gain
9	96469285	96469635	7	gain
9	100605468	100605818	6	gain
9	100612717	101046844	3	gain
9	101047668	101048018	6	gain
9	106782483	106782833	7	gain
9	114211243	114211593	7	gain
9	117952960	117953857	5	gain
10	6362174	6362614	5	gain
10	7482466	7499289	3	gain
10	20041679	20042029	5	gain
10	21900270	21900830	7	gain
10	24517389	24517739	5	gain
10	33163679	33164029	5	gain
10	39510421	39510771	5	gain
10	40155727	40156167	5	gain
10	49247628	49247978	6	gain
10	55907403	55907753	5	gain
10	57217144	57927433	3	gain
10	57927672	57928359	5	gain
10	62082194	62082514	6	gain
10	67996413	67996763	5	gain
10	79548851	79549201	6	gain
10	81688680	81689000	5	gain
10	87935282	87935878	5	gain
10	94875166	94875846	6	gain
10	110384205	110384555	5	gain
10	110721269	110725951	4	gain
10	117643743	117732171	1	loss
11	21168636	21171883	5	gain
11	21255112	21255462	6	gain
11	23245022	23245342	7	gain
11	29300047	29441014	3	gain
11	30326890	30327330	5	gain
11	30346082	30879741	3	gain
11	58781883	58782323	6	gain
11	61632651	62247330	3	gain
11	77364217	77393470	3	gain
11	83311251	83311601	6	gain
11	86525924	86526364	6	gain
11	86531260	86849278	3	gain
11	86851171	86851521	6	gain
11	88798155	88798505	5	gain
11	93229609	93791220	3	gain
11	93793000	93793350	6	gain
11	97096238	97096588	6	gain
11	97097241	97208922	3	gain
11	99207662	99207982	5	gain
11	110146862	110147212	6	gain
12	4290683	5088267	3	gain
12	16831228	16981842	3	gain
12	16982131	16982481	5	gain
12	17557264	17557704	6	gain
12	18223273	18689163	10	gain
12	22990813	22991253	16	gain
12	23169212	23170581	12	gain
12	25323376	25324056	10	gain
12	36675917	36676267	7	gain
12	60286584	60286934	7	gain
12	66144831	66161054	3	gain
12	68611629	68612309	7	gain
12	72043096	72043446	6	gain
12	88813013	89116527	1	loss
12	89198521	89322697	6	gain
12	92247869	92248219	6	gain
12	93129303	93129863	12	gain
12	114694756	114695106	8	gain
12	114835902	114849964	6	gain
12	114863589	114924262	1	loss
12	114940207	114940925	4	gain
12	115306907	115379469	5	gain
12	115717091	115717798	59	gain
12	115725212	115777131	3	gain
12	115802663	115947458	1	loss
12	115961854	115962414	30	gain
12	116134320	116134880	28	gain
12	116134698	117286223	1	loss
13	17841928	17843818	5	gain
13	21570823	21571503	7	gain
13	58352312	58352662	6	gain
13	85367713	85396225	3	gain
14	17087022	17261269	3	gain
14	27258003	28298458	3	gain
14	33021215	33021535	6	gain
14	55563339	55563779	5	gain
14	57053310	57053660	6	gain
15	8262197	8262547	6	gain
15	8316488	8316838	5	gain
15	44064849	44065169	8	gain
15	44207805	44472127	3	gain
15	57087886	57090842	4	gain
15	57094686	58247485	3	gain
15	58251605	58251955	5	gain
15	90445370	90445720	4	gain
15	99567840	99568190	5	gain
16	11237479	11237799	6	gain
16	30341080	30362204	3	gain
16	32624297	32624647	5	gain
16	35573241	35573801	5	gain
16	44157835	44158185	6	gain
16	44355439	44355789	5	gain
16	44793294	44833800	3	gain
16	44837925	44838700	11	gain
16	44909037	44909990	7	gain
16	45590762	45591112	5	gain
16	48412338	48412688	5	gain
16	48945562	49898358	3	gain
16	49906718	49907068	5	gain
16	56089345	56089695	5	gain
16	56097337	56184440	3	gain
16	75541151	75556251	4	gain
16	77111189	77114258	4	gain
16	87473231	87473581	5	gain
16	90262250	90263568	4	gain
17	6224007	6236503	4	gain
17	6270395	6317546	1	loss
17	13315503	13720714	1	loss
17	15107233	15127918	6	gain
17	21289408	21291168	13	gain
17	30617919	31056513	3	gain
17	34294292	34296566	9	gain
17	35400177	35520868	1	loss
17	35530911	35534428	10	gain
17	36168439	36194618	5	gain
17	36217054	36264561	1	loss
17	36281713	36304794	6	gain
17	41047840	41069931	3	gain
17	71698092	71983174	3	gain
17	74601462	74601812	8	gain
18	9876834	12233298	3	gain
18	49859756	50121039	3	gain
18	73816683	73817033	6	gain
18	81066345	81074272	6	gain
18	90680537	90708084	3	gain
19	7676391	7676711	5	gain
19	16715913	16828955	3	gain
19	16833966	16841167	4	gain
19	21015247	21015597	6	gain
19	25017005	25022736	5	gain
19	29607517	29636687	4	gain
19	33657374	33657814	8	gain
19	33861732	33862082	6	gain
19	36514312	36676157	3	gain
19	36678602	36678952	7	gain
19	36679503	37072279	3	gain
19	38096897	38097247	6	gain
19	38281584	38289064	4	gain
19	38988657	39093432	3	gain
19	40144525	40144965	5	gain
19	48056358	48056798	6	gain
X	3242377	51081740	1	loss
X	51087058	51087877	7	gain
X	51090173	103016328	1	loss
X	103018910	103021735	3	gain
X	103026022	103124607	1	loss
X	103174591	108553039	1	loss
X	108558753	108559194	3	gain
X	108559678	147957229	1	loss
X	147981819	147982169	3	gain
X	147982221	166404201	1	loss
X	166414716	166425813	3	gain

## Sheet: 451
chr	start	end	copy.number	status
1	46271010	46271450	5	gain
1	75179017	75181250	4	gain
1	90108430	90174155	3	gain
1	107533953	107534303	4	gain
1	141447267	141447707	5	gain
1	142008875	142009315	4	gain
1	152261649	152271238	3	gain
2	6348616	6348966	5	gain
2	30141783	30152354	5	gain
2	69965235	69965585	5	gain
2	85914784	85915944	8	gain
2	86253155	86254315	9	gain
2	90936937	90955670	3	gain
2	154085572	154092851	3	gain
2	162908139	162909185	3	gain
2	174835630	174887564	5	gain
2	174893011	176871225	4	gain
3	15378860	15379210	9	gain
3	15410287	15541996	1	loss
3	15542025	15695496	4	gain
3	15738503	15739063	5	gain
3	52417314	52417634	5	gain
3	88611707	88636568	1	loss
3	94497391	94507922	4	gain
3	94507836	94508276	6	gain
3	121129527	121129877	4	gain
3	142625943	142626743	5	gain
4	12098820	12160794	8	gain
4	60232365	60232715	37	gain
4	60232603	60235452	7	gain
4	60430927	60431277	1	loss
4	60431791	60432795	7	gain
4	60434036	60453082	1	loss
4	60514482	60514832	6	gain
4	60672221	60675282	8	gain
4	60690393	60736198	3	gain
4	60752883	60889303	6	gain
4	112487911	112488261	12	gain
4	112507475	112661691	3	gain
4	112663690	112956368	4	gain
4	113588561	113588911	6	gain
4	125181655	125182095	7	gain
4	143246145	143316326	4	gain
4	143316406	143317206	7	gain
4	145285910	147135503	1	loss
5	23763239	23763589	5	gain
5	28864956	28866356	4	gain
5	44335030	44335830	14	gain
5	45841102	45841452	4	gain
5	94744141	94744941	5	gain
5	95113720	95382557	5	gain
5	95391913	95453268	3	gain
5	95769201	95769641	4	gain
5	104479435	104503426	3	gain
5	105705745	105709291	5	gain
5	124439154	124593768	3	gain
5	130663146	130705636	3	gain
5	139005601	139006041	8	gain
5	139470503	139470853	5	gain
5	147302811	147351665	3	gain
6	129682023	130266006	1	loss
6	130273468	130273908	8	gain
6	130285570	130285920	9	gain
6	130322699	130323049	11	gain
6	140599127	140626084	5	gain
7	3669015	3669575	9	gain
7	3670655	3776289	3	gain
7	3776415	3776975	5	gain
7	3776846	3792420	22	gain
7	3792389	3796117	3	gain
7	4227900	4228460	7	gain
7	6955359	6955799	9	gain
7	7186930	7187370	9	gain
7	9084780	9085820	6	gain
7	9154035	9820051	9	gain
7	9819948	9874051	4	gain
7	9882255	10095671	5	gain
7	10564761	10570287	6	gain
7	10571495	10633837	1	loss
7	10635270	10635830	22	gain
7	11494016	11494366	5	gain
7	20706885	22836304	1	loss
7	46513836	46514636	16	gain
7	46517360	46664949	4	gain
7	46844271	47446730	7	gain
7	49276838	49277158	5	gain
8	18940461	18951063	3	gain
8	23058805	23106236	3	gain
8	26279510	26279950	4	gain
8	60018654	60019094	4	gain
8	74238613	74238963	4	gain
8	90662039	90662479	4	gain
8	107475713	107476063	4	gain
8	108764928	108765368	4	gain
9	109179560	109180000	5	gain
9	110530528	110644926	3	gain
9	114211243	114211593	8	gain
10	21900270	21900830	7	gain
10	21900781	22091583	1	loss
10	27656041	27656841	7	gain
10	80544465	80544905	5	gain
10	94875166	94875846	6	gain
11	23978227	23978577	4	gain
11	46070996	46071346	4	gain
11	58781883	58782323	5	gain
11	86525924	86526364	4	gain
11	97096238	97096588	5	gain
11	99464063	99476270	3	gain
11	100282329	100282679	4	gain
11	104445618	104446058	4	gain
12	17557264	17557704	5	gain
12	18223273	18689163	11	gain
12	22990813	22991253	24	gain
12	23169212	23170581	12	gain
12	24781549	24781989	5	gain
12	25323376	25324056	12	gain
12	68611629	68612309	7	gain
12	89198521	89218781	9	gain
12	89265325	89266928	3	gain
12	89322017	89322697	11	gain
12	93129303	93129863	17	gain
12	114694756	114695106	8	gain
12	114816587	114836089	4	gain
12	114835902	114849964	8	gain
12	114863589	114924262	1	loss
12	114940207	114940925	4	gain
12	115306907	115379469	5	gain
12	115717091	115717798	58	gain
12	115725212	115777131	3	gain
12	115961854	115962414	34	gain
12	115984733	115985083	7	gain
12	116002646	116011564	1	loss
12	116026454	116118530	3	gain
12	116118348	116134880	20	gain
12	116134698	117219481	1	loss
13	21570823	21571503	7	gain
13	74543935	74544735	6	gain
14	21292332	21292682	4	gain
14	54396580	54397385	4	gain
14	55563339	55563779	5	gain
14	56243964	56244314	4	gain
14	56563169	56563519	4	gain
14	71082003	71082353	4	gain
15	57773940	57774380	4	gain
15	68090078	68090428	4	gain
15	75730793	75731233	4	gain
16	44837925	44838700	8	gain
16	44909037	44909990	5	gain
17	6224007	6224357	6	gain
17	6229185	6236503	3	gain
17	6270395	6303420	1	loss
17	6304098	6304448	5	gain
17	13398370	13711119	1	loss
17	15097950	15127918	4	gain
17	18242809	18244744	4	gain
17	21289408	21291168	20	gain
17	30617919	31056513	3	gain
17	34070688	34071038	5	gain
17	34294292	34296566	9	gain
17	34644943	34645623	6	gain
17	34645656	34654414	1	loss
17	35530911	35534637	11	gain
17	36166993	36167489	5	gain
17	36167360	36168999	4	gain
17	36168951	36178791	8	gain
17	36178662	36179222	3	gain
17	36179138	36194618	8	gain
17	36217054	36264561	1	loss
17	36265247	36280393	3	gain
17	36281713	36282746	13	gain
17	36282645	36302101	3	gain
17	36301915	36305392	8	gain
19	7315315	7349269	3	gain
19	33657374	33657814	6	gain
19	33861732	33862082	4	gain
19	34661393	34682853	3	gain
19	40086086	40086526	5	gain
19	44606024	44606374	6	gain
19	48056358	48056798	5	gain
19	56666723	56667163	4	gain
X	3242377	13243594	1	loss
X	13254556	51081740	1	loss
X	51087058	51087877	5	gain
X	51090173	166417598	1	loss

## Sheet: 474
chr	start	end	copy.number	status
1	90108430	90174155	3	gain
1	141447267	141447707	4	gain
2	85914784	85915944	7	gain
2	86253155	86254315	7	gain
3	15378860	15379210	5	gain
3	15542813	15695496	4	gain
3	15738503	15739063	5	gain
3	88576038	88636568	1	loss
3	94497391	94567310	3	gain
4	12098820	12160794	7	gain
4	60079351	60170984	1	loss
4	60232365	60232715	18	gain
4	60232603	60234939	3	gain
4	60235102	60235452	6	gain
4	112487911	112488261	6	gain
4	112769012	112821258	5	gain
4	113302829	113303179	5	gain
4	113588561	113588911	4	gain
4	143286607	143317206	4	gain
4	145120612	145207222	3	gain
4	145210317	147135503	1	loss
5	28864956	28866356	5	gain
5	44335030	44335830	10	gain
5	82089157	84663054	1	loss
5	95113720	95382557	5	gain
5	104479435	104494264	3	gain
5	139005601	139006041	5	gain
6	69548713	69549063	4	gain
6	120365082	120369747	3	gain
6	129963210	130135817	1	loss
6	130273468	130273908	4	gain
6	130285570	130285920	9	gain
6	130322699	130325537	4	gain
7	3671100	3776975	4	gain
7	3776846	3792420	12	gain
7	3792389	3796117	3	gain
7	6955359	6955799	5	gain
7	9084780	9085820	6	gain
7	9643957	9759731	6	gain
7	9759651	10562625	1	loss
7	10564761	10570287	4	gain
7	10571495	10633837	1	loss
7	10635270	10635830	10	gain
7	20658336	22836304	1	loss
7	46513836	46514636	14	gain
7	46517360	46664949	4	gain
7	46844271	47446730	7	gain
8	22056537	22806484	1	loss
9	96469285	96469635	4	gain
9	114211243	114211593	4	gain
10	21900270	21900830	6	gain
10	27656041	27656841	5	gain
10	94875166	94875846	4	gain
12	18223273	18687669	10	gain
12	18688813	18689163	4	gain
12	22990813	22991253	9	gain
12	23046752	23168071	1	loss
12	23169212	23170581	6	gain
12	25323376	25324056	8	gain
12	68611629	68612309	5	gain
12	89198521	89218781	7	gain
12	89265325	89266928	3	gain
12	89322017	89322697	10	gain
12	93129303	93129863	10	gain
12	114849265	114849964	7	gain
12	114863589	114924262	1	loss
12	114940207	114940925	3	gain
12	115306907	115379469	4	gain
12	115717091	115717798	30	gain
12	115725212	115777131	3	gain
12	115961854	115962414	18	gain
12	116134320	116134880	20	gain
12	116134698	117219481	1	loss
13	21570823	21571503	4	gain
13	66108539	66627196	1	loss
13	74543935	74544735	5	gain
14	3069973	8165000	1	loss
14	42164706	44024166	1	loss
15	8316488	8316838	4	gain
15	102493311	102496399	1	loss
16	35573241	35573801	4	gain
16	44837925	44838700	4	gain
17	6270395	6858207	1	loss
17	15097950	15127918	4	gain
17	21289408	21291168	13	gain
17	30617919	31056513	3	gain
17	34294292	34296566	5	gain
17	35530911	35534428	10	gain
17	36166993	36169743	3	gain
17	36174928	36178791	10	gain
17	36178662	36179222	3	gain
17	36179138	36193555	6	gain
17	36279109	36280393	3	gain
17	36281713	36282746	7	gain
17	36298498	36302265	4	gain
17	36302138	36302578	24	gain
17	36302400	36305392	5	gain
18	64608440	64609000	1	loss
19	7343294	7349269	3	gain
19	33861732	33862082	5	gain
19	34661393	34682853	3	gain
19	40086086	40086526	4	gain
19	44606024	44606374	6	gain
X	70396457	70403338	5	gain
X	99993536	99993886	4	gain
X	144622909	144637488	4	gain
X	144637768	144938565	14	gain
X	144955178	145130177	1	loss
X	145130698	145131018	4	gain
X	145137583	145137933	1	loss
X	145292103	145292423	8	gain
X	145317041	146064026	1	loss
X	146238545	146239105	4	gain
X	166414716	166425813	6	gain
M	2769	16299	3	gain

## Sheet: 479
chr	start	end	copy.number	status
1	9538012	10222612	3	gain
1	15797609	15797959	6	gain
1	24050809	24061125	4	gain
1	46271010	46271450	6	gain
1	59684155	60353000	3	gain
1	60361972	60367261	4	gain
1	90108430	90174155	3	gain
1	107533953	107541235	4	gain
1	107914646	107914996	5	gain
1	151734564	151734914	6	gain
2	22456459	22456809	6	gain
2	23112296	23112646	5	gain
2	30141783	30152354	5	gain
2	68548903	68549253	6	gain
2	69527985	69841622	3	gain
2	74408821	74409171	6	gain
2	84178519	84178839	5	gain
2	84179256	84284381	3	gain
2	85914784	85915944	8	gain
2	86253155	86254315	11	gain
2	120749708	120752221	4	gain
2	126626710	126628498	4	gain
2	126635741	126636091	6	gain
2	126638295	126720144	3	gain
2	146277286	146286637	4	gain
2	178082127	178129111	3	gain
2	178129480	178130127	5	gain
3	10426006	15332345	3	gain
3	15378860	15379210	9	gain
3	15410287	15426528	1	loss
3	15541646	15695496	4	gain
3	33715590	33715940	5	gain
3	35681317	35738272	3	gain
3	40411884	40631009	3	gain
3	51239988	51269724	3	gain
3	63786199	63820764	3	gain
3	65175132	65755635	3	gain
3	68811815	68898776	3	gain
3	68899298	68899648	5	gain
3	94500779	94508276	3	gain
3	102622861	102738927	3	gain
3	122273644	122273994	5	gain
3	123075312	123075632	5	gain
3	130181759	130182109	5	gain
3	146089133	146152987	3	gain
3	151410439	151410789	5	gain
3	157203865	157204305	6	gain
4	12098820	12160794	7	gain
4	60232365	60232715	25	gain
4	60232603	60235452	5	gain
4	60430927	60595071	1	loss
4	60672221	60675282	6	gain
4	94187598	94187948	5	gain
4	109597752	109598102	5	gain
4	112487911	112534849	5	gain
4	112538105	112661691	3	gain
4	112663690	112821258	6	gain
4	113250047	113303179	4	gain
4	113588561	113588911	6	gain
4	141643853	141644173	6	gain
4	143286607	143317206	4	gain
4	145285910	147135503	1	loss
5	14911209	15518411	1	loss
5	17293340	17293690	6	gain
5	23763239	23763589	7	gain
5	24829752	24855913	3	gain
5	44335030	44335830	13	gain
5	65957083	66155045	3	gain
5	88104325	88107246	3	gain
5	105705745	105709291	5	gain
5	108661599	108661949	5	gain
5	139005601	139006041	6	gain
6	68941073	69537710	1	loss
6	69548713	69549063	5	gain
6	118479716	118480036	6	gain
6	129822095	130266006	1	loss
6	130273468	130273908	8	gain
6	130285570	130285920	9	gain
6	130322699	130325537	8	gain
7	3671100	3776975	3	gain
7	3776846	3792420	15	gain
7	6955359	6955799	7	gain
7	7186930	7187370	8	gain
7	9084780	9085820	5	gain
7	9651654	9820051	10	gain
7	9819948	10633837	1	loss
7	10635270	10635830	17	gain
7	11494016	11494366	5	gain
7	20706885	24058900	1	loss
7	46513836	46514636	16	gain
7	46517360	46664949	4	gain
7	46844271	47446730	7	gain
7	49276838	49277158	6	gain
7	96428332	96428652	5	gain
7	150813534	150813884	5	gain
8	22165131	22845953	1	loss
8	41425507	41425827	5	gain
8	85902976	85903296	5	gain
8	90091660	90091980	5	gain
8	107046902	107047666	5	gain
8	112361509	112361829	6	gain
8	131654701	131705280	3	gain
9	72142937	72580590	3	gain
9	82800385	82800825	5	gain
9	96506402	96506722	5	gain
9	100395772	101046844	3	gain
9	101047668	101048018	7	gain
9	106782483	106782833	6	gain
9	114211243	114211593	8	gain
10	21900270	21900830	6	gain
10	33057141	33191548	3	gain
10	38752681	38753031	5	gain
10	49247628	49247978	5	gain
10	57716787	58024956	3	gain
10	62082194	62082514	5	gain
10	79548851	79549201	5	gain
10	94875166	94875846	5	gain
10	99960427	100036516	3	gain
10	107122452	107706521	3	gain
10	110721269	110725951	4	gain
10	128288064	128290432	4	gain
11	29102696	29441014	3	gain
11	57300904	57301254	5	gain
11	83311251	83311601	5	gain
11	86525924	86526364	6	gain
11	110091641	110091991	5	gain
11	110146862	110147212	6	gain
12	18223273	18689163	9	gain
12	22990813	22991253	17	gain
12	23046752	23168071	1	loss
12	23169212	23170581	10	gain
12	25323376	25324056	12	gain
12	72043096	72043446	6	gain
12	73982092	74017993	3	gain
12	89198521	89322697	5	gain
12	93129303	93129863	14	gain
12	114694756	114695106	7	gain
12	114835902	114849964	6	gain
12	115306907	115379469	4	gain
12	115717091	115717798	56	gain
12	115725212	115777131	3	gain
12	115802663	115947458	1	loss
12	115961854	115962414	24	gain
12	116134320	116134880	25	gain
12	116134698	117238808	1	loss
13	21570823	21571503	7	gain
13	49610049	49752242	3	gain
13	58352312	58352662	5	gain
13	74543935	74544735	5	gain
13	85365997	85396225	3	gain
13	93270017	93270367	6	gain
13	99519667	99519987	6	gain
13	104612737	104613087	6	gain
14	17087022	22806640	3	gain
14	27258003	28300171	3	gain
14	30533907	33015760	3	gain
14	33021215	33021535	7	gain
14	45764465	49807512	3	gain
14	54376919	55563531	3	gain
14	55563339	55563779	6	gain
14	55565030	77492013	3	gain
14	77492414	77492854	7	gain
14	77511091	124591866	3	gain
15	3942220	3942570	5	gain
15	4709680	4710120	4	gain
15	6601692	6602012	4	gain
15	8180071	8194016	3	gain
15	8252710	8261462	3	gain
15	8262197	8262547	4	gain
15	8268198	8283875	3	gain
15	8284744	8285386	4	gain
15	8316488	8316838	5	gain
15	9095390	9102123	3	gain
15	10408482	10409530	3	gain
15	11913821	12110591	3	gain
15	27757875	27760101	3	gain
15	31394944	31524145	3	gain
15	36719507	36719857	4	gain
15	44064849	44065169	9	gain
15	44308935	44309285	4	gain
15	44311005	44335052	3	gain
15	44335300	44335650	4	gain
15	44336644	44406422	3	gain
15	44409899	44410339	5	gain
15	44461513	44472127	3	gain
15	47434929	47435279	4	gain
15	57090492	57090842	5	gain
15	58037587	58037937	4	gain
15	58251605	58251955	4	gain
15	66320897	66473650	3	gain
15	68090078	68090428	4	gain
15	72872429	72872779	4	gain
15	73140081	73140431	4	gain
15	76924709	76925059	4	gain
15	77061651	77062001	4	gain
15	78765271	78765621	4	gain
15	79502493	79502843	5	gain
15	81199687	81200007	4	gain
15	81625527	81625967	4	gain
15	90415179	90509766	3	gain
15	94413022	94417097	3	gain
15	98378958	98382535	4	gain
15	101912296	101923742	3	gain
16	10201254	10212960	3	gain
16	11237479	11237799	6	gain
16	22246743	22247093	5	gain
16	35573241	35573801	5	gain
16	36831489	36875874	3	gain
16	37208017	37215126	4	gain
16	44355439	44355789	5	gain
16	44837925	44838700	8	gain
16	44909037	44909990	5	gain
16	48742181	48742501	5	gain
16	56075480	56184440	3	gain
16	94586800	94679132	3	gain
17	6224007	6224357	5	gain
17	11432906	11433256	6	gain
17	13308210	13944560	1	loss
17	15097950	15127918	5	gain
17	21289408	21291168	14	gain
17	30617919	31056103	3	gain
17	34294292	34296566	9	gain
17	35400177	35520868	1	loss
17	35530911	35534428	9	gain
17	36168951	36193555	6	gain
17	36194178	36265807	1	loss
17	36273791	36280393	3	gain
17	36281713	36304794	6	gain
17	41051069	41069931	3	gain
17	71698092	71986088	3	gain
17	74600378	74601812	6	gain
18	9874638	10140995	3	gain
18	46938716	46939036	5	gain
18	50003314	50118266	3	gain
18	81066345	81074272	5	gain
19	6206049	6206399	5	gain
19	7676391	7676711	6	gain
19	8800290	8800640	5	gain
19	16715913	16828955	3	gain
19	16833966	16834286	5	gain
19	16834317	16834667	7	gain
19	16836469	16841167	4	gain
19	18660885	18765009	3	gain
19	20456394	20456744	5	gain
19	25017005	25022736	5	gain
19	25023530	25140072	3	gain
19	32715654	32883695	3	gain
19	33657374	33657814	7	gain
19	33861732	33862082	5	gain
19	35012605	35017174	4	gain
19	35021923	35917041	3	gain
19	36508917	36676157	3	gain
19	36678602	36678952	5	gain
19	38096897	38097247	5	gain
19	38281584	38281934	5	gain
19	38988657	38989007	5	gain
19	38990950	39109018	3	gain
19	39510411	39510851	5	gain
19	40144525	40144965	5	gain
19	41295570	41295920	5	gain
19	44606024	44606374	5	gain
19	48056358	48056798	5	gain
19	55150628	55150978	5	gain
19	56551460	56551810	5	gain
19	57806081	57814885	4	gain
X	3242377	17824387	1	loss
X	17825279	17825599	3	gain
X	17826738	34667519	1	loss
X	34681526	45246234	1	loss
X	45269500	51081740	1	loss
X	51087058	51087877	7	gain
X	51090173	72650702	1	loss
X	72654722	72655072	3	gain
X	72656393	90830128	1	loss
X	90841291	98150333	1	loss
X	98202893	103016328	1	loss
X	103018910	103019260	3	gain
X	103021385	147069277	1	loss
X	147073967	147074407	3	gain
X	147076298	147957229	1	loss
X	147981819	147982169	3	gain
X	147982221	157123405	1	loss
X	157129267	157129617	3	gain
X	157131351	166404201	1	loss
X	166414716	166415066	3	gain
X	166416178	166417598	1	loss

## Sheet: 22
chr	start	end	copy.number	status
1	59748662	59753101	4	gain
1	89656481	89656831	5	gain
1	107533953	107541235	5	gain
1	107914646	107914996	5	gain
1	130263119	130273041	3	gain
1	141447267	141447707	5	gain
1	151734564	151734914	5	gain
1	166273209	166273559	6	gain
1	167354288	167354638	5	gain
1	182581855	182582205	5	gain
1	182589129	182619610	3	gain
2	22456459	22457929	5	gain
2	30141783	30152354	5	gain
2	37240652	37241092	5	gain
2	39062013	39062363	6	gain
2	48745668	49105869	3	gain
2	68548903	68549253	4	gain
2	84178519	84178839	6	gain
2	85914784	85915944	7	gain
2	86253155	86254315	9	gain
2	86843225	86843575	4	gain
2	126635741	126636091	6	gain
2	126638295	126743143	3	gain
2	126743415	126743765	5	gain
2	146279005	146286637	4	gain
2	154699166	154699486	4	gain
2	155973869	156000861	3	gain
2	158251781	158282481	3	gain
2	174835630	174887564	5	gain
2	174893011	176871225	4	gain
2	178129480	178130744	5	gain
3	15378860	15379210	8	gain
3	15410287	15426528	1	loss
3	15541646	15695496	3	gain
3	35683278	35754226	3	gain
3	68810979	68898776	3	gain
3	68899298	68899648	5	gain
3	94497391	94508276	3	gain
3	102581932	102738927	3	gain
3	122273644	122273994	5	gain
3	151410439	151410789	5	gain
4	34584051	34584401	6	gain
4	108773553	108773903	6	gain
4	112319526	112319876	6	gain
4	112487911	112488261	10	gain
4	112507475	112661691	3	gain
4	112663690	112821258	5	gain
4	113302829	113303179	6	gain
4	113588561	113588911	6	gain
4	143286607	143317206	4	gain
4	148480120	155608320	1	loss
5	23763239	23763589	4	gain
5	23825671	49916069	1	loss
5	86441156	86442648	4	gain
5	88104482	88106185	4	gain
5	88105992	88106833	6	gain
5	104479435	104503426	3	gain
5	107333090	107336112	4	gain
5	108509722	108658171	3	gain
5	108661599	108661949	5	gain
5	124210507	124210827	5	gain
5	148334589	148334939	5	gain
6	47447082	47452726	4	gain
6	69548713	69549063	5	gain
6	118455575	118455925	7	gain
6	118479716	118480036	6	gain
6	141511418	141511858	4	gain
6	146944797	146945117	7	gain
7	3671100	3776975	3	gain
7	3776846	3792420	16	gain
7	4227900	4228460	6	gain
7	6955359	6955799	7	gain
7	7186930	7187370	7	gain
7	8954249	8960462	5	gain
7	9084780	9085820	5	gain
7	9643957	9820051	8	gain
7	9819948	10562625	1	loss
7	10564761	10570287	5	gain
7	10571495	10633837	1	loss
7	10635270	10635830	17	gain
7	11494016	11494366	5	gain
7	20706885	24058900	1	loss
7	46513836	46514636	14	gain
7	46517360	46664949	4	gain
7	46844271	47446730	6	gain
7	49276838	49277158	5	gain
7	59254949	59255299	5	gain
7	85598029	85598379	5	gain
7	96428332	96428652	5	gain
7	97317547	97356259	3	gain
7	117124346	117124786	5	gain
7	138025711	138026031	5	gain
8	22056537	22887313	1	loss
8	28591936	28719825	3	gain
8	41425507	41425827	5	gain
8	47666624	47717952	3	gain
8	59066642	59067082	4	gain
8	65592074	65592520	4	gain
8	71824506	71824856	4	gain
8	82163633	82182993	3	gain
8	83225919	83226239	4	gain
8	83228389	83260784	3	gain
8	87802456	87831766	3	gain
8	98251342	98251692	4	gain
8	106966457	107051502	3	gain
8	109879261	109885843	3	gain
8	112361509	112361829	6	gain
8	124910613	124910963	4	gain
8	125365486	125366166	0	loss
8	125832270	125840468	0	loss
8	131551365	131551715	4	gain
9	53015424	53017996	4	gain
9	55825542	55826700	4	gain
9	74995542	74995862	5	gain
9	96469285	96469635	6	gain
9	100605468	100613067	4	gain
9	101047668	101051089	4	gain
9	114211243	114211593	6	gain
10	21900270	21900830	7	gain
10	27656041	27656841	5	gain
10	39510421	39510771	5	gain
10	40155727	40156167	5	gain
10	62082194	62082514	5	gain
10	79548851	79549201	5	gain
10	88940954	88941304	5	gain
10	94875166	94875846	5	gain
10	110721269	110730433	3	gain
10	122867783	123030792	4	gain
11	23245022	23245342	6	gain
11	90399058	94195508	3	gain
11	106042092	110141222	3	gain
11	110146862	110147212	8	gain
11	110147954	121807098	3	gain
12	16933624	16996814	3	gain
12	36675917	36676267	5	gain
12	51520660	51521010	4	gain
12	60286584	60286934	7	gain
12	66144831	66161054	3	gain
12	72041630	72043446	5	gain
12	86673312	86675130	4	gain
12	92247869	92248219	5	gain
12	103183452	103184245	4	gain
12	114686249	117286223	1	loss
13	17841928	17855242	4	gain
13	59618871	59619221	5	gain
13	59912710	59913060	4	gain
13	85364937	85398218	3	gain
13	93270017	93270367	7	gain
13	104612737	104613087	5	gain
13	104988568	104990430	4	gain
14	3069973	8651090	1	loss
14	17087022	17261269	3	gain
14	21334592	21351201	3	gain
14	27772440	27772790	5	gain
14	32149927	32178928	3	gain
14	33021215	33021535	6	gain
14	48323938	48336751	3	gain
14	49635766	49672179	3	gain
14	55563339	55563779	5	gain
14	56243964	56244314	4	gain
14	57043159	57099806	3	gain
14	57100696	57101136	5	gain
14	71082003	71082353	4	gain
14	73663947	73698137	3	gain
14	75506939	75521002	4	gain
14	75693592	75709004	3	gain
14	77492414	77492854	4	gain
14	79744587	79777470	3	gain
14	79781148	79781588	5	gain
14	102274493	102274843	5	gain
15	6596459	6744272	3	gain
15	8280026	8316086	3	gain
15	8316488	8316838	4	gain
15	11913821	12110591	3	gain
15	31391543	31435635	3	gain
15	31439338	31439688	4	gain
15	44064849	44065169	8	gain
15	44207805	44472127	3	gain
15	57090492	57090842	5	gain
15	84889052	84966096	3	gain
15	98997359	98997709	4	gain
15	99813973	99832416	3	gain
15	100231821	100232261	4	gain
16	11237479	11237799	6	gain
16	36831489	36831839	6	gain
16	36831775	36871834	3	gain
16	56089345	56089695	5	gain
16	56097337	56184440	3	gain
16	77075372	77075722	5	gain
17	6222155	6236503	3	gain
17	11432906	11433256	5	gain
17	13310373	13720714	1	loss
17	15097950	15127918	4	gain
17	18242809	18244744	4	gain
17	21289408	21291168	12	gain
17	30617919	31056103	3	gain
17	34294292	34296566	7	gain
17	35400177	35520868	1	loss
17	35530911	35534428	9	gain
17	36168951	36176123	5	gain
17	36176112	36178791	13	gain
17	36178662	36194618	4	gain
17	36217054	36264561	1	loss
17	36281713	36282746	8	gain
17	36282645	36302101	3	gain
17	36301915	36302578	16	gain
17	36302400	36305392	4	gain
17	41051069	41061729	4	gain
17	74600378	74624942	3	gain
18	6332502	6333062	4	gain
18	7272994	7273434	4	gain
18	9874638	10151297	3	gain
18	10567349	10584462	3	gain
18	12226640	12226990	4	gain
18	24128767	24129087	6	gain
18	32358134	32359831	4	gain
18	36734497	36806638	3	gain
18	47050339	47050689	4	gain
18	49859756	50118266	3	gain
18	58091975	58100949	3	gain
18	77997041	77997391	4	gain
18	81066345	81074272	4	gain
19	16833966	16841167	4	gain
19	25017005	25023880	4	gain
19	29607517	29615944	4	gain
19	35014096	35017174	4	gain
19	35021923	35050180	3	gain
19	38288714	38289064	5	gain
19	38987525	39110247	3	gain
19	40144525	40144965	5	gain
X	3242377	5660041	1	loss
X	26340267	32131791	1	loss
X	103018910	103019260	6	gain
X	103166649	103172247	4	gain
X	108558753	108559194	4	gain
X	157129267	157129617	5	gain
M	2769	16299	3	gain

## Sheet: 26
chr	start	end	copy.number	status
1	3205995	10206784	3	gain
1	15797609	15797959	8	gain
1	24053030	24061125	5	gain
1	43864017	44164099	3	gain
1	59684155	59749012	3	gain
1	59749016	59753101	7	gain
1	59755014	60385197	3	gain
1	107533953	107541235	6	gain
1	130263119	130273041	4	gain
1	138116592	145642094	3	gain
1	145643732	145645731	7	gain
1	145646916	151733566	3	gain
1	151734564	151734914	9	gain
1	167354288	167354638	7	gain
1	176104295	183866170	3	gain
1	183866399	183866749	7	gain
2	22219046	23931731	3	gain
2	69527985	69841622	3	gain
2	103608819	111069729	3	gain
2	118882889	118929922	4	gain
2	126624746	126720144	4	gain
2	178062679	178139523	3	gain
3	33706654	33706974	7	gain
3	33707478	35815426	3	gain
3	36774220	36774570	6	gain
3	36776437	37477981	3	gain
3	40411884	51276841	3	gain
3	63906737	64529116	1	loss
3	64648474	68814077	3	gain
3	68819876	68905297	4	gain
3	95359896	95395955	4	gain
3	102622595	102738927	4	gain
3	102739329	106572029	3	gain
3	108357129	122272805	3	gain
3	122273644	122273994	7	gain
3	134887759	134893309	5	gain
4	10978087	19306575	3	gain
4	19322914	19323264	8	gain
4	19323667	40982813	3	gain
4	48095819	53774371	3	gain
4	58797540	59819238	3	gain
4	61953508	62155958	3	gain
4	73781572	74003432	3	gain
4	83102762	83267017	3	gain
4	91858137	94697539	3	gain
4	108151442	108203656	3	gain
4	108214463	108214813	8	gain
4	108214738	109039227	3	gain
4	109041406	109041756	7	gain
4	109512763	109598717	4	gain
4	116266004	116266354	7	gain
4	116269256	116464895	3	gain
4	126546451	126801850	3	gain
4	128244455	128244775	8	gain
4	135811004	135811324	7	gain
4	135813679	136169143	3	gain
4	141643853	141644173	9	gain
4	148569434	148572752	5	gain
5	3557592	3558669	6	gain
5	3558516	4064864	3	gain
5	14910301	15441038	1	loss
5	15518061	23688409	3	gain
5	23763239	23763589	10	gain
5	24824680	24855913	4	gain
5	25354741	27144787	1	loss
5	44335030	44335830	13	gain
5	65957083	66057667	3	gain
5	76660276	87264904	3	gain
5	87892920	88104217	3	gain
5	88104325	88106833	5	gain
5	88106896	89384111	3	gain
5	104951079	104983388	5	gain
5	106307599	108528330	3	gain
5	108529696	108704888	4	gain
5	151281206	151610564	3	gain
6	3322412	13128057	3	gain
6	13129757	13130107	7	gain
6	27225478	27225828	7	gain
6	30695677	31473653	3	gain
6	49322402	49419458	3	gain
6	68940625	69537710	1	loss
6	70672402	71858840	3	gain
6	83897653	83936743	4	gain
6	85430059	87839250	3	gain
6	118334116	118479741	3	gain
6	118479716	118480036	8	gain
6	120318790	120382375	3	gain
6	129823155	130266006	1	loss
6	130273468	130273908	10	gain
6	130276941	130314524	3	gain
6	130322699	130323049	10	gain
6	130325097	131640195	3	gain
6	132064447	132522048	1	loss
6	146944797	146945117	7	gain
6	148738160	149499054	3	gain
7	7248539	10756883	1	loss
7	18847638	19406891	1	loss
7	36198986	36199336	6	gain
7	51193571	51485080	1	loss
7	66484356	66559328	3	gain
7	66559987	67034731	1	loss
7	94520292	99794706	3	gain
7	116886907	119221608	3	gain
7	135546566	135922877	3	gain
7	140056500	140056850	7	gain
7	140060543	140164567	3	gain
7	146824742	146825092	6	gain
7	150813534	150813884	7	gain
8	18861350	18882069	4	gain
8	18933348	22084522	3	gain
8	22165131	22845953	0	loss
8	34346649	35154006	3	gain
8	41393375	41648205	3	gain
8	42126693	42496858	3	gain
8	42500031	42500351	6	gain
8	63374131	66495129	3	gain
8	82163633	82182993	4	gain
8	82182920	83225153	3	gain
8	83225919	83241700	4	gain
8	85902976	85903296	7	gain
8	85919200	85961652	3	gain
8	87784897	87849548	3	gain
8	93480166	93832232	3	gain
8	106970915	107051502	3	gain
8	112361509	112361829	7	gain
8	124126042	124126362	6	gain
8	125832270	125837425	0	loss
8	131021574	131662499	3	gain
8	131669272	131687929	8	gain
8	131690693	131705280	4	gain
9	22143298	25096055	3	gain
9	25101107	25115276	4	gain
9	50342579	55905524	3	gain
9	58736063	59743313	3	gain
9	63991752	74995083	3	gain
9	74995542	74995862	8	gain
9	74999549	88478107	3	gain
9	92152706	96512078	3	gain
9	100407000	100809255	4	gain
9	100828297	101046844	3	gain
9	101047668	101051089	6	gain
9	122284880	124041354	3	gain
10	32877877	33191548	3	gain
10	39510421	39510771	7	gain
10	39514529	39584802	3	gain
10	57716787	58038618	3	gain
10	62082194	62082514	7	gain
10	62084073	62253864	3	gain
10	67464537	67464887	6	gain
10	67465789	67996763	3	gain
10	87925056	87935878	4	gain
10	88940954	88941304	6	gain
10	88941381	95502435	3	gain
10	99961571	100035846	3	gain
10	107104267	107850956	3	gain
10	110721269	110725951	5	gain
10	110726706	114932420	3	gain
10	127196869	127325558	1	loss
10	128288064	128290432	5	gain
11	5344236	5691981	3	gain
11	21163068	21195530	4	gain
11	21198614	29353418	3	gain
11	29355222	29393935	5	gain
11	29393765	29642197	3	gain
11	30690941	30985285	3	gain
11	40516159	40521809	4	gain
11	40522813	41726234	3	gain
11	41727292	41727642	6	gain
11	49487247	49498782	3	gain
11	49498611	49500550	7	gain
11	51846903	51847253	7	gain
11	53188952	53189272	7	gain
11	53193940	53537626	3	gain
11	54207972	54477829	3	gain
11	57300904	57301254	6	gain
11	57303457	57990912	3	gain
11	61569535	62247330	3	gain
11	68407460	68653660	3	gain
11	70538196	70913394	3	gain
11	77364217	77519186	3	gain
11	79059516	80133358	3	gain
11	84819149	87346078	3	gain
11	93444107	93791220	3	gain
11	93793000	93793350	7	gain
11	93793430	94201077	3	gain
12	4275036	5039099	3	gain
12	5040681	5041121	6	gain
12	16831228	16991604	3	gain
12	18521385	18687669	14	gain
12	22990813	22991253	14	gain
12	23046752	23168071	1	loss
12	23169212	23170581	11	gain
12	25323376	25324056	12	gain
12	51520660	71142023	3	gain
12	72041630	72043446	6	gain
12	72044259	73894872	3	gain
12	73982092	74017993	4	gain
12	102278742	103180529	3	gain
12	103183452	103184245	6	gain
12	106860756	107275053	3	gain
12	115821651	117238808	1	loss
13	12551300	12551650	7	gain
13	12553541	12699283	3	gain
13	13735597	13739508	5	gain
13	13740679	14245880	3	gain
13	14247101	14290155	4	gain
13	17841928	17855242	5	gain
13	49610049	49771883	3	gain
13	55729779	55794675	3	gain
13	58264676	59916430	3	gain
13	62806933	62807283	6	gain
13	62862015	65391713	3	gain
13	74480644	85365377	3	gain
13	85365997	85398218	4	gain
13	93270017	93270367	8	gain
13	99519667	99522453	8	gain
13	99523608	99526126	3	gain
13	99532638	99532958	9	gain
13	99533520	99623563	3	gain
13	100770077	100922227	3	gain
13	101238700	113759528	3	gain
13	120236333	120246000	4	gain
14	3069973	8428197	1	loss
14	17087022	17261269	3	gain
14	21334592	21351201	4	gain
14	27237445	28300171	3	gain
14	31836146	31920614	3	gain
14	32149927	33015760	3	gain
14	33021215	33021535	8	gain
14	35490010	35558201	3	gain
14	45759967	50302214	3	gain
14	55516682	55517032	7	gain
14	57043159	58590776	3	gain
14	72964261	119254540	3	gain
14	119260777	120788532	4	gain
15	8069024	9634431	3	gain
15	31391543	44061236	3	gain
15	44064849	44065169	10	gain
15	44207805	59201746	3	gain
15	63763011	66473650	3	gain
15	81199687	81200007	6	gain
15	99813973	100232931	3	gain
16	10201254	10212960	4	gain
16	10835052	11235656	3	gain
16	11237479	11237799	7	gain
16	14589172	16474617	3	gain
16	29586913	32668636	3	gain
16	32856806	32979775	3	gain
16	32981791	32982141	7	gain
16	36831489	36867929	4	gain
16	44837925	44838700	11	gain
16	48945562	48981308	4	gain
16	48982018	58733281	3	gain
16	75550266	75556251	5	gain
16	87473231	87473581	8	gain
16	94605783	94672915	3	gain
17	15873677	17865274	3	gain
17	23945182	23948212	3	gain
17	24949801	24976586	3	gain
17	26414374	26414694	6	gain
17	30197614	30197934	7	gain
17	35400177	35643575	1	loss
17	38286731	38287081	6	gain
17	38311919	41060720	3	gain
17	41061085	41061729	6	gain
17	41063931	41097800	3	gain
17	50422311	50427620	4	gain
17	56195681	56197334	5	gain
17	62962514	65944537	3	gain
17	71698092	71749687	3	gain
17	71752283	71752633	7	gain
17	71756364	71992328	3	gain
17	74600378	74624942	4	gain
17	74641109	75624827	3	gain
17	78892456	81063536	3	gain
17	81080045	81080395	7	gain
17	81126990	85042524	3	gain
17	85043288	85043638	7	gain
17	85043906	86527333	3	gain
17	88036005	88039448	7	gain
18	9859683	10151297	3	gain
18	49859756	50122158	3	gain
18	67585390	68480055	3	gain
18	81066345	81074272	8	gain
18	89155155	90708084	3	gain
19	7496251	7605234	3	gain
19	16715913	16828955	3	gain
19	16833966	16841167	6	gain
19	24997089	25023880	4	gain
19	29002004	33656861	3	gain
19	33657374	33657814	7	gain
19	35003233	35917041	4	gain
19	36508917	37728098	3	gain
19	38281584	38281934	7	gain
19	38287702	39109018	3	gain
19	39510411	39510851	6	gain
19	40144525	40144965	7	gain
19	48056358	48056798	6	gain
19	53319473	55150319	3	gain
19	55150628	55150978	6	gain
19	60295801	60947612	3	gain
X	3242377	13243594	1	loss
X	13244385	13244705	3	gain
X	13254556	39025797	1	loss
X	39855742	51081740	1	loss
X	51087058	51087877	6	gain
X	51090173	57252843	1	loss
X	57574539	98011800	1	loss
X	98254523	102587252	1	loss
X	102690390	102690740	4	gain
X	103018910	103019260	5	gain
X	103187574	147069277	1	loss
X	147073967	147074407	4	gain
X	147076298	155911038	1	loss
X	156012726	166404201	1	loss
X	166414716	166425813	3	gain

## Sheet: 28
chr	start	end	copy.number	status
1	15797609	15797959	7	gain
1	23854975	24517863	3	gain
1	37876206	37876646	6	gain
1	43864017	45493399	3	gain
1	45494164	45494484	7	gain
1	53817784	53818134	6	gain
1	59115340	59125708	3	gain
1	59748662	59753101	5	gain
1	60310143	60367261	3	gain
1	66770968	66775302	4	gain
1	82657239	82883155	3	gain
1	98808347	98826581	4	gain
1	107533953	107541235	5	gain
1	107543112	107623200	3	gain
1	107624350	107624700	6	gain
1	121576478	121640131	3	gain
1	121661567	121662636	7	gain
1	130263119	130273041	4	gain
1	138375545	138375895	6	gain
1	145645381	145645731	8	gain
1	151734564	151734914	8	gain
1	153259757	153269396	5	gain
1	163782248	163782598	6	gain
1	167354288	167354638	6	gain
1	175691581	175852860	1	loss
1	178885737	178886087	6	gain
1	182578287	182618399	3	gain
1	183866399	183866749	7	gain
1	196894150	196901886	5	gain
2	13443548	13444642	8	gain
2	22456459	22456809	7	gain
2	22457489	23100780	3	gain
2	23112296	23119385	6	gain
2	30141783	30152354	8	gain
2	48750052	48796037	3	gain
2	51928530	52002872	3	gain
2	68450903	68451253	6	gain
2	68452211	68547153	3	gain
2	68548903	68549253	8	gain
2	69527985	69841622	3	gain
2	74385882	74409171	6	gain
2	75715370	75715810	6	gain
2	84178519	84178839	9	gain
2	84179256	84285204	3	gain
2	85914784	85915944	7	gain
2	86139124	86139474	10	gain
2	86253155	86254315	12	gain
2	86843225	86843575	8	gain
2	91386353	91432104	3	gain
2	104766935	104825417	4	gain
2	110931845	110979297	4	gain
2	110982869	110984919	8	gain
2	110986457	111058943	3	gain
2	118882889	118949724	3	gain
2	120749708	120752221	4	gain
2	121724400	121724720	6	gain
2	122013494	122030838	4	gain
2	125944589	125950932	4	gain
2	126626710	126628498	6	gain
2	126635741	126636091	10	gain
2	126638295	126684347	3	gain
2	128648658	128649008	6	gain
2	146279005	146286637	8	gain
2	146304948	146910819	3	gain
2	148608979	148609329	6	gain
2	158246451	158318313	3	gain
2	178092667	178093107	6	gain
2	178093241	178129111	3	gain
2	178129480	178130127	7	gain
2	178130394	178139523	4	gain
3	10426006	15332345	3	gain
3	15378860	15379210	9	gain
3	19964411	19975021	4	gain
3	33715590	33715940	8	gain
3	33718613	35815426	3	gain
3	36772927	51276841	3	gain
3	64648474	65488107	3	gain
3	65529071	65588064	5	gain
3	68810979	68898776	3	gain
3	68899298	68899648	8	gain
3	68904809	95354185	3	gain
3	95359896	95395955	4	gain
3	95411672	102623035	3	gain
3	102622861	102738927	5	gain
3	102739329	107129370	3	gain
3	107883406	122272805	3	gain
3	122273644	122273994	8	gain
3	122292882	132368693	3	gain
3	132370594	132389804	4	gain
3	132389858	146120604	3	gain
3	146121564	146152987	4	gain
3	146156462	159586686	3	gain
4	21668958	21669308	9	gain
4	34584051	34584401	8	gain
4	48256224	48256544	7	gain
4	82452747	82453097	7	gain
4	106032594	106032944	7	gain
4	108151442	108203656	3	gain
4	108214463	108214813	7	gain
4	108969651	108970001	7	gain
4	126568094	126568444	8	gain
4	128244455	128244775	6	gain
4	141643853	141644173	7	gain
5	3557592	3557942	6	gain
5	14911209	15441038	1	loss
5	15819293	15819643	6	gain
5	15862966	15863286	7	gain
5	16115752	16116102	7	gain
5	17293340	17293690	10	gain
5	20291049	20291369	7	gain
5	23492401	23497763	5	gain
5	23763239	23763589	5	gain
5	24829752	24835234	6	gain
5	24835108	24855913	4	gain
5	25355525	26820013	1	loss
5	42078893	42089832	4	gain
5	54221555	54221905	8	gain
5	54251223	54251573	6	gain
5	65957083	65962959	5	gain
5	65972475	66057667	3	gain
5	67720970	67721320	6	gain
5	71425811	71426161	5	gain
5	76677206	76695600	4	gain
5	77348635	77349075	5	gain
5	83709387	83719193	5	gain
5	86441156	86441506	7	gain
5	86532564	86593277	3	gain
5	87903252	88104217	3	gain
5	88104325	88106833	6	gain
5	88106896	88242285	3	gain
5	88242683	88244324	6	gain
5	104983038	104983388	5	gain
5	106307599	107308029	3	gain
5	107309180	107322002	4	gain
5	107333090	107351997	4	gain
5	108564292	108658171	3	gain
5	108661599	108661949	9	gain
5	122195559	122245404	3	gain
5	130297517	130298096	5	gain
5	139005601	139006041	6	gain
5	139470503	139470853	6	gain
5	148334589	148334939	6	gain
5	151524752	151525072	8	gain
5	151524910	151610564	3	gain
6	8166230	8166580	7	gain
6	13129757	13130107	7	gain
6	47447082	47452726	4	gain
6	49338666	49419458	3	gain
6	56680494	56680814	6	gain
6	68941073	69537710	1	loss
6	69548713	69549063	7	gain
6	83897653	83936743	3	gain
6	118455575	118455925	9	gain
6	118479716	118480036	10	gain
6	120332826	120333176	6	gain
6	120335494	120382375	3	gain
6	129004110	129004550	5	gain
6	131495074	131495424	6	gain
6	145156788	145157138	6	gain
6	148753943	148754293	8	gain
6	149133343	149133693	7	gain
7	7247579	10754651	1	loss
7	18847638	19406891	1	loss
7	36198986	36199336	6	gain
7	51188969	51505467	1	loss
7	57036324	57036674	6	gain
7	66484356	66560337	3	gain
7	66931259	67047351	1	loss
7	92091491	92092342	5	gain
7	99794356	99794706	6	gain
7	110102499	110102819	7	gain
7	117078840	117416986	3	gain
7	140056500	140056850	6	gain
8	13044897	13045247	6	gain
8	19747618	19749605	5	gain
8	22084082	22845953	1	loss
8	26024635	26024985	6	gain
8	34367516	34595476	3	gain
8	41425507	41425827	6	gain
8	41434142	41648205	3	gain
8	42341225	42500351	3	gain
8	55611680	55612030	5	gain
8	65592074	65592520	6	gain
8	71824506	71824856	6	gain
8	106966457	107046751	3	gain
8	107046902	107047666	6	gain
8	112361509	112361829	11	gain
8	125832270	125840468	0	loss
8	131021574	131634248	3	gain
8	131634610	131705280	4	gain
9	7368100	7368770	6	gain
9	18215516	18216076	7	gain
9	24230429	25115276	3	gain
9	53015424	53017996	5	gain
9	59631164	59743313	3	gain
9	76046579	76046929	8	gain
9	80092778	80093128	7	gain
9	82800385	82800825	8	gain
9	88356467	88356787	7	gain
9	95766870	95902769	3	gain
9	96506402	96506722	10	gain
9	99177644	99177994	8	gain
9	100605468	100843266	3	gain
9	101047668	101048018	8	gain
9	114211243	114211593	8	gain
9	117952960	117953857	6	gain
9	122801658	122923253	3	gain
9	122923444	122923764	7	gain
10	32877877	33162875	3	gain
10	33163679	33164029	10	gain
10	33164382	33191548	3	gain
10	39510421	39510771	6	gain
10	49247628	49247978	7	gain
10	57927672	57928359	5	gain
10	57928353	57991865	3	gain
10	62082194	62082514	8	gain
10	81688680	81955196	3	gain
10	87925056	87984210	3	gain
10	87985011	87985361	6	gain
10	95436160	95436561	6	gain
10	110721269	110725951	5	gain
10	128288064	128290432	5	gain
11	21168636	21171883	6	gain
11	21174845	21254497	3	gain
11	21255112	21255462	8	gain
11	23245022	23245342	7	gain
11	29353068	29393935	4	gain
11	29393765	29642197	3	gain
11	30326890	30879741	3	gain
11	51846903	51847253	6	gain
11	54211799	54477829	3	gain
11	69390992	69405051	0	loss
11	74503558	74504229	5	gain
11	93730974	93731324	5	gain
11	97096238	97096588	7	gain
11	104369507	104411849	3	gain
11	110146862	110147212	7	gain
11	110147954	110190690	3	gain
12	4644397	4644747	6	gain
12	16933624	16975227	4	gain
12	35763223	35795473	3	gain
12	52452253	52469060	3	gain
12	52469898	52470338	6	gain
12	56712925	56891486	3	gain
12	56895845	56896165	7	gain
12	58342314	58407279	4	gain
12	60286584	60286934	8	gain
12	66144831	66161054	4	gain
12	70302699	70303049	6	gain
12	70924287	70926908	4	gain
12	70927135	71027331	3	gain
12	71032341	71032691	5	gain
12	72043096	72043446	9	gain
12	73982092	74017993	4	gain
12	85479164	85479484	5	gain
12	92247869	92248219	7	gain
12	100043496	100043846	6	gain
12	102647417	102647767	6	gain
12	102650384	102721590	3	gain
12	102745961	102746311	7	gain
12	103133702	103134052	6	gain
12	103183452	103184245	5	gain
12	115821651	117238808	1	loss
13	12551300	12551650	6	gain
13	14149906	14323130	3	gain
13	17841928	17843818	6	gain
13	21570823	21571503	6	gain
13	49610049	49771037	3	gain
13	58352312	58352662	6	gain
13	85364937	85396225	4	gain
13	93270017	93270367	8	gain
13	99519667	99576446	3	gain
13	104612737	104613087	8	gain
13	104613249	105022925	3	gain
13	105024072	105033108	4	gain
14	3069973	8428197	1	loss
14	17219728	17258083	3	gain
14	21334592	21351201	3	gain
14	27258003	27771857	3	gain
14	27772440	27772790	6	gain
14	28242387	28259852	3	gain
14	28260531	28260851	8	gain
14	28261202	28298458	3	gain
14	31838539	31919607	3	gain
14	32149927	32178928	3	gain
14	33021215	33021535	9	gain
14	35158680	35159000	6	gain
14	35490010	35558201	3	gain
14	42525150	43018620	3	gain
14	43098263	45344790	1	loss
14	48325967	48343844	4	gain
14	49635766	49671287	3	gain
14	53430506	53983919	1	loss
14	53989586	54090044	3	gain
14	54107936	54383254	1	loss
14	55516682	55517032	6	gain
14	57043159	57099806	3	gain
14	57100696	57101136	7	gain
14	58590426	58590776	5	gain
14	62006112	62022016	3	gain
14	73663947	73722106	4	gain
14	75506939	75521002	6	gain
14	75693592	75709004	4	gain
14	77492414	77492854	7	gain
14	79781148	79781588	6	gain
14	87514646	99698546	3	gain
14	102274493	102274843	5	gain
14	102275888	113715625	3	gain
14	113715633	116923799	6	gain
14	119545017	119545367	6	gain
15	8208168	8208488	6	gain
15	8262197	8262547	7	gain
15	8268198	8316086	3	gain
15	8316488	8316838	7	gain
15	23340286	23340726	5	gain
15	44064849	44065169	13	gain
15	44207805	44472127	3	gain
15	57090492	57090842	6	gain
15	73140081	73140431	5	gain
15	90445370	90445720	5	gain
15	93225841	93226191	6	gain
15	99813973	99814323	5	gain
16	11222541	11237799	3	gain
16	32624297	32624647	5	gain
16	35573241	35573801	6	gain
16	36831489	36867929	4	gain
16	37208017	37215126	4	gain
16	44157835	44158185	6	gain
16	44837925	44838700	10	gain
16	44877914	44878264	1	loss
16	44909037	44909990	6	gain
16	48742181	48742501	7	gain
16	48947650	48947970	9	gain
16	48948383	49225270	3	gain
16	49227767	49228117	6	gain
16	56075480	56184440	3	gain
16	77111189	77111539	6	gain
16	87473231	87473581	9	gain
16	94605783	94678527	3	gain
17	11432906	11433256	10	gain
17	15873677	15874027	5	gain
17	30197614	30197934	6	gain
17	35400177	35611233	1	loss
17	38286731	38287081	5	gain
17	41051069	41061729	5	gain
17	41063931	41070241	3	gain
17	50422311	51124123	3	gain
17	55803468	55803818	5	gain
17	55804762	56035747	3	gain
17	64212493	65064154	3	gain
17	65080389	65080829	5	gain
17	71707321	71983174	3	gain
17	74601462	74601812	11	gain
17	80260603	80260953	7	gain
17	85043288	85043638	6	gain
17	91107537	91107887	8	gain
18	22073391	22175612	6	gain
18	24127276	24127626	6	gain
18	24128767	24129087	7	gain
18	36734497	36806638	3	gain
18	37605439	37605999	6	gain
18	42695711	42730977	3	gain
18	47050339	47050689	6	gain
18	49859756	50121039	3	gain
18	58091975	58101599	4	gain
18	81066345	81074272	8	gain
18	90680537	90708084	3	gain
19	16715913	16828955	3	gain
19	16833966	16834667	7	gain
19	16836469	16841167	5	gain
19	25017005	25022736	6	gain
19	29607517	29615944	5	gain
19	32850356	32867220	5	gain
19	35004022	35050180	3	gain
19	36508917	36676157	3	gain
19	36678602	36678952	6	gain
19	36679503	37728098	3	gain
19	38281584	38289064	6	gain
19	38988657	38989007	6	gain
19	38990950	39109018	3	gain
19	40144525	40144965	6	gain
19	53693139	53693459	5	gain
19	53694916	55150319	3	gain
19	55150628	55150978	5	gain
X	3242377	51081740	1	loss
X	51087058	51087877	7	gain
X	51090173	98150333	1	loss
X	98167281	98173169	3	gain
X	98180868	103016328	1	loss
X	103018910	103019260	4	gain
X	103021385	108308867	1	loss
X	108314185	108314535	4	gain
X	108558753	108559194	4	gain
X	108559678	117522177	1	loss
X	117532784	117533134	4	gain
X	117629641	157123405	1	loss
X	157129267	157129617	4	gain
X	157131351	166404201	1	loss
X	166414716	166425813	3	gain
M	2769	16299	3	gain

## Sheet: 57
chr	start	end	copy.number	status
1	46271010	46271450	5	gain
1	97221532	99022578	1	loss
1	108943476	118477373	1	loss
1	121446928	121680271	1	loss
1	138406581	138406931	5	gain
1	141594549	145456789	1	loss
1	175391903	175958740	1	loss
2	40452303	44032088	1	loss
2	62384471	69043371	1	loss
2	110522685	111595456	1	loss
2	118882889	118944631	1	loss
2	155316549	155969307	3	gain
2	176871480	178139523	1	loss
3	33699991	35815426	1	loss
3	52417314	52417634	7	gain
3	69528445	75325151	1	loss
3	88611707	88705670	1	loss
3	94497391	94508276	4	gain
3	95105081	95105431	5	gain
3	95365023	95391530	1	loss
3	95392751	95580738	3	gain
3	102622595	102736867	1	loss
4	12098820	12160794	6	gain
4	59970817	60170984	1	loss
4	60232365	60232715	36	gain
4	60232603	60432795	4	gain
4	60434036	61947728	1	loss
4	111611306	112484269	1	loss
4	112487911	112488261	10	gain
4	112663690	112956368	4	gain
4	113150380	113901584	1	loss
4	143315766	143317206	5	gain
4	145210317	147135503	1	loss
5	10242862	17497426	1	loss
5	28864956	28866356	5	gain
5	44335030	44335830	13	gain
5	87949666	88805514	1	loss
5	109176264	110436153	1	loss
5	151449423	151599354	1	loss
6	29426901	29455938	3	gain
6	41799675	41992856	1	loss
6	49347892	50108976	1	loss
6	68491979	69651416	1	loss
6	83878743	83959111	1	loss
6	85286176	85286526	5	gain
6	90512472	90513562	4	gain
6	102228152	104783298	1	loss
6	129606226	131238268	1	loss
7	7264976	12948274	1	loss
7	46513836	46514636	20	gain
7	46517360	46664949	4	gain
7	46844271	47446730	7	gain
7	48154587	50556746	1	loss
7	92088677	94577946	1	loss
7	111397803	111398243	7	gain
8	60018654	60019094	5	gain
8	64418698	67072128	1	loss
8	106975536	107051502	1	loss
8	125832270	125840468	0	loss
8	131250729	131705280	1	loss
9	95761642	95906692	1	loss
9	114211243	114211593	6	gain
10	32858763	33584042	1	loss
10	58873578	58873928	5	gain
11	32721932	32722282	5	gain
11	70983087	71014944	1	loss
11	121693168	121807098	1	loss
12	16823042	16991604	1	loss
12	18223273	18689163	9	gain
12	22990813	22991253	15	gain
12	23169212	23170581	10	gain
12	25323376	25324056	13	gain
12	68611629	68612309	6	gain
12	73982092	74017993	1	loss
12	88857704	89116527	1	loss
12	89198521	89218781	6	gain
12	89322017	89322697	9	gain
12	93129303	93129863	16	gain
12	104646273	104690315	3	gain
13	12666925	13284216	1	loss
13	14432875	14433315	4	gain
13	21570823	21571503	7	gain
13	27156004	27949677	1	loss
13	47181251	47197550	1	loss
13	49131670	49476234	3	gain
13	49616252	49783040	1	loss
13	55794325	55794675	4	gain
13	65659975	67001882	1	loss
13	74543935	74544735	4	gain
13	77186226	77323165	1	loss
13	99519667	99576446	1	loss
13	101073049	101074582	0	loss
13	104146211	104149411	0	loss
14	3069973	8622748	1	loss
14	35357040	35413293	3	gain
14	42161763	45344790	1	loss
14	57039766	57102205	1	loss
14	90296228	90298387	4	gain
15	3224554	3278277	1	loss
15	8253258	8288712	1	loss
15	77254943	77357076	0	loss
15	84916379	84960414	1	loss
15	99567840	99568190	5	gain
16	35573241	35573801	6	gain
16	44837925	44838700	6	gain
16	44909037	44909990	5	gain
16	48942031	49114316	1	loss
16	56139632	56185067	1	loss
16	79003410	83372136	1	loss
17	6010521	6010961	5	gain
17	18158541	21051411	1	loss
17	21637029	23616685	1	loss
17	24949801	24973583	1	loss
17	46967729	47027043	4	gain
18	10070468	10150432	1	loss
18	22073391	22670784	1	loss
18	44316746	44437462	1	loss
18	80209339	80213429	0	loss
18	80991879	81109830	1	loss
18	90680537	90708084	1	loss
19	16734783	16841167	1	loss
19	44606024	44606374	6	gain
19	48056358	48056798	5	gain
X	3242377	51081740	1	loss
X	51087058	51087877	5	gain
X	51090173	166404201	1	loss
X	166414716	166415066	4	gain
X	166416178	166417598	1	loss
X	166419670	166425813	4	gain

## Sheet: 176
chr	start	end	copy.number	status
1	46271010	46271450	4	gain
1	141447267	141447707	6	gain
2	33742684	33743034	0	loss
3	15378860	15379210	8	gain
3	15410287	15541996	1	loss
3	15542025	15695496	4	gain
3	15738503	15739063	5	gain
3	15748186	15748536	3	gain
3	28797476	28801349	3	gain
3	102975726	103130992	1	loss
3	146501642	146502442	4	gain
4	12098820	12160794	5	gain
4	60082933	60170984	1	loss
4	60232365	60232715	23	gain
4	60232603	60234939	4	gain
4	60235102	60235452	7	gain
4	60431791	60432795	6	gain
4	60434036	60453082	1	loss
4	60514482	60514832	4	gain
4	60672221	60675282	5	gain
4	112487911	112488261	8	gain
4	112663690	112956368	3	gain
4	113150380	113299375	1	loss
4	113302829	113303179	4	gain
4	113378056	113378406	4	gain
4	113388133	113543459	1	loss
4	143204796	143316326	3	gain
4	143316406	143317206	7	gain
4	143317785	143406095	3	gain
4	145057673	145207222	3	gain
4	145210317	147135503	1	loss
5	28864956	28866356	5	gain
5	44335030	44335830	12	gain
5	93911174	95113124	3	gain
5	95113720	95382557	6	gain
5	95391913	95453268	3	gain
5	105705745	105709291	5	gain
5	108590834	108707830	1	loss
5	139005601	139006041	5	gain
5	147302811	147351665	3	gain
6	83896063	83959111	1	loss
6	129653174	130132612	1	loss
6	130265656	130266006	3	gain
6	130273468	130273908	6	gain
6	130285570	130285920	9	gain
6	130322699	130323049	6	gain
7	6955359	6955799	6	gain
7	7186930	7187370	5	gain
7	8954249	8960462	5	gain
7	9084780	9085820	7	gain
7	9154035	9759731	7	gain
7	9759651	10562625	1	loss
7	10564761	10570287	7	gain
7	10571495	10633837	1	loss
7	10635270	10635830	14	gain
7	11494016	11494366	5	gain
7	13214831	13215391	4	gain
7	20706885	22836304	1	loss
7	39303740	39313357	3	gain
7	46513836	46514636	20	gain
7	46517360	46664949	5	gain
7	46844271	47446730	4	gain
7	110665769	110667049	4	gain
8	19934381	19951912	3	gain
8	19952357	19954837	0	loss
8	22165131	22342229	0	loss
8	22556142	22806484	0	loss
8	125832270	125840468	0	loss
9	20577364	20583430	3	gain
9	66626882	66637733	1	loss
10	31671100	33188170	1	loss
10	39760298	39760738	3	gain
10	50440276	50440626	3	gain
10	90459798	90462558	3	gain
10	95135488	95257676	3	gain
10	99961571	100036516	1	loss
11	69948418	69950738	3	gain
11	70983087	71074932	1	loss
12	18223273	18689163	9	gain
12	22990813	22991253	11	gain
12	23169212	23170581	8	gain
12	25323376	25324056	10	gain
12	68611629	68612309	5	gain
12	89198521	89218781	8	gain
12	89265325	89266928	3	gain
12	89322017	89322697	10	gain
12	93129303	93129863	12	gain
12	114694756	114695106	6	gain
12	114835529	114836252	4	gain
12	114849265	114849964	8	gain
12	114863589	114924262	1	loss
12	114940207	114940925	3	gain
12	115306907	115379469	5	gain
12	115717091	115717798	34	gain
12	115725212	115777131	3	gain
12	115961854	115962414	22	gain
12	115962232	115985083	4	gain
12	116089392	116118698	3	gain
12	116134320	116134880	26	gain
12	116134698	117219481	1	loss
13	21570823	21571503	4	gain
13	74543935	74544735	5	gain
13	99519667	99523958	1	loss
13	102461999	102462349	3	gain
13	115610861	115611301	3	gain
13	120277000	120281945	1	loss
14	9199363	9201158	3	gain
17	15097950	15127918	5	gain
17	18242809	18244744	4	gain
17	21289408	21291168	17	gain
17	30617919	31056513	3	gain
17	34294292	34296566	7	gain
17	35530911	35534428	11	gain
17	36166993	36169743	3	gain
17	36174928	36176123	10	gain
17	36175954	36176304	3	gain
17	36176112	36178791	17	gain
17	36179138	36193555	6	gain
17	36194178	36265807	1	loss
17	36273791	36280393	3	gain
17	36281713	36282746	8	gain
17	36298498	36302265	4	gain
17	36302138	36304794	8	gain
18	30495632	31372537	1	loss
18	35023234	35023554	1	loss
18	58095802	58101599	1	loss
19	33657374	33657814	5	gain
19	33861732	33862082	4	gain
19	34661393	34682853	3	gain
19	40086086	40086526	4	gain
19	44606024	44606374	5	gain
19	46135758	46136198	4	gain
M	2769	16299	4	gain

[truncated: 4 more sheets: 190, 223, 497, 92]
