# Supplementary material for: FANCA deficiency promotes leukaemic progression by allowing the emergence of cells carrying oncogenic driver mutations
Source: Oncogene. 2023 Aug 12;42(37):2764–75. doi: 10.1038/s41388-023-02800-9 (PMC10491493; doi:10.1038/s41388-023-02800-9)
Supplement: Supplementary file 5 — Supplementary Table S4 [file 41388_2023_2800_MOESM5_ESM.xlsx]

## Sheet: TgSpi1FA- Leuk.vs TgSpiFA-PreL.
Ensembl Gene ID	Gene name	FC linear(FA-_Leukaemic vs FA-_Preleukaemic)	P-value	Adjusted p-value	Chromosome name	Start gene position	End gene position	Gene biotype	Description
ENSMUSG00000000001	Gnai3	1.17689	0.348512	0.564022	3	108107280	108146146	protein_coding	guanine nucleotide binding protein (G protein), alpha inhibiting 3
ENSMUSG00000000028	Cdc45	1.04215	0.692274	0.832243	16	18780447	18811987	protein_coding	cell division cycle 45
ENSMUSG00000000031	H19	3.03551	0.0852898	0.223086	7	142575529	142578143	lincRNA	H19, imprinted maternally expressed transcript
ENSMUSG00000000037	Scml2	0.40633	0.155768		X	161082525	161258213	protein_coding	Scm polycomb group protein like 2
ENSMUSG00000000049	Apoh	1.11734	0.856764		11	108343354	108414396	protein_coding	apolipoprotein H
ENSMUSG00000000056	Narf	0.781682	0.384394	0.596392	11	121237253	121255856	protein_coding	nuclear prelamin A recognition factor
ENSMUSG00000000058	Cav2	1.88947	0.305112		6	17281185	17289115	protein_coding	caveolin 2
ENSMUSG00000000078	Klf6	1.07325	0.863629	0.935547	13	5861482	5870394	protein_coding	Kruppel-like factor 6
ENSMUSG00000000085	Scmh1	0.949686	0.934265	0.971864	4	120405281	120530186	protein_coding	sex comb on midleg homolog 1
ENSMUSG00000000088	Cox5a	1.30768	0.092986	0.235703	9	57521274	57532426	protein_coding	cytochrome c oxidase subunit 5A
ENSMUSG00000000093	Tbx2	0.704563	0.574836	0.752089	11	85832551	85841948	protein_coding	T-box 2
ENSMUSG00000000094	Tbx4	0.646212			11	85886422	85916097	protein_coding	T-box 4
ENSMUSG00000000120	Ngfr	1.62808	0.429649		11	95568818	95587735	protein_coding	nerve growth factor receptor (TNFR superfamily, member 16)
ENSMUSG00000000125	Wnt3	2.30545	0.180442		11	103774150	103817957	protein_coding	wingless-type MMTV integration site family, member 3
ENSMUSG00000000126	Wnt9a	3.07573	0.0993206		11	59306928	59333552	protein_coding	wingless-type MMTV integration site family, member 9A
ENSMUSG00000000127	Fer	0.504517	3.06069e-06	7.53816e-05	17	63863062	64139496	protein_coding	fer (fms/fps related) protein kinase
ENSMUSG00000000131	Xpo6	0.999757	0.998248	0.999013	7	126101715	126200501	protein_coding	exportin 6
ENSMUSG00000000134	Tfe3	0.768135	0.146006	0.321555	X	7762560	7775202	protein_coding	transcription factor E3
ENSMUSG00000000142	Axin2	2.66423	0.120975		11	108920349	108950783	protein_coding	axin 2
ENSMUSG00000000148	Brat1	0.838726	0.256533	0.465031	5	140705011	140719379	protein_coding	BRCA1-associated ATM activator 1
ENSMUSG00000000149	Gna12	0.401162	2.48554e-05	0.00043068	5	140758408	140830431	protein_coding	guanine nucleotide binding protein, alpha 12
ENSMUSG00000000154	Slc22a18	0.481826	0.226116	0.427815	7	143473736	143499334	protein_coding	solute carrier family 22 (organic cation transporter), member 18
ENSMUSG00000000159	Igsf5	6.29392			16	96361668	96422121	protein_coding	immunoglobulin superfamily, member 5
ENSMUSG00000000167	Pih1d2	1.7285	0.0773493	0.208501	9	50617321	50625000	protein_coding	PIH1 domain containing 2
ENSMUSG00000000168	Dlat	1.45696	0.0521267	0.158731	9	50634633	50659780	protein_coding	dihydrolipoamide S-acetyltransferase (E2 component of pyruvate dehydrogenase complex)
ENSMUSG00000000171	Sdhd	1.30055	0.0906693	0.231763	9	50596357	50603812	protein_coding	succinate dehydrogenase complex, subunit D, integral membrane protein
ENSMUSG00000000182	Fgf23	0.434261	0.179731		6	127072902	127081408	protein_coding	fibroblast growth factor 23
ENSMUSG00000000183	Fgf6	2.33393	0.253891		6	127015586	127028187	protein_coding	fibroblast growth factor 6
ENSMUSG00000000184	Ccnd2	1.18808	0.815044	0.910098	6	127125162	127152193	protein_coding	cyclin D2
ENSMUSG00000000194	Gpr107	0.910272	0.616788	0.782137	2	31152316	31218775	protein_coding	G protein-coupled receptor 107
ENSMUSG00000000197	Nalcn	1.90301	0.357094		14	123276634	123627144	protein_coding	sodium leak channel, non-selective
ENSMUSG00000000204	Slfn4	1.29154	0.677265		11	83175186	83190216	protein_coding	schlafen 4
ENSMUSG00000000223	Drp2	0.975198	0.942517	0.975509	X	134404551	134456573	protein_coding	dystrophin related protein 2
ENSMUSG00000000244	Tspan32	0.968571	0.889132	0.947697	7	143005046	143019644	protein_coding	tetraspanin 32
ENSMUSG00000000247	Lhx2	1.11538	0.850296	0.928981	2	38339281	38369733	protein_coding	LIM homeobox protein 2
ENSMUSG00000000253	Gmpr	2.15395	0.0430221	0.139408	13	45507444	45553800	protein_coding	guanosine monophosphate reductase
ENSMUSG00000000266	Mid2	2.45267	0.204934	0.401814	X	140664599	140767715	protein_coding	midline 2
ENSMUSG00000000275	Trim25	1.31518	0.0210558	0.0831404	11	88999376	89020293	protein_coding	tripartite motif-containing 25
ENSMUSG00000000276	Dgke	1.06344	0.828862	0.917807	11	89035179	89066850	protein_coding	diacylglycerol kinase, epsilon
ENSMUSG00000000278	Scpep1	1.11905	0.597778	0.768633	11	88924020	88955465	protein_coding	serine carboxypeptidase 1
ENSMUSG00000000282	Mnt	0.842376	0.158404	0.33957	11	74830920	74845725	protein_coding	max binding protein
ENSMUSG00000000290	Itgb2	0.422934	0.023835	0.0909647	10	77530252	77565708	protein_coding	integrin beta 2
ENSMUSG00000000295	Hddc2	0.905718	0.504647	0.701277	10	31313383	31328204	protein_coding	HD domain containing 2
ENSMUSG00000000296	Tpd52l1	2.22787	0.198623		10	31332376	31445958	protein_coding	tumor protein D52-like 1
ENSMUSG00000000301	Pemt	1.25172	0.160057	0.34171	11	59970614	60046489	protein_coding	phosphatidylethanolamine N-methyltransferase
ENSMUSG00000000303	Cdh1	1.11734	0.856764		8	106603351	106670246	protein_coding	cadherin 1
ENSMUSG00000000308	Ckmt1	1.34456	0.635285		2	121357714	121363737	protein_coding	creatine kinase, mitochondrial 1, ubiquitous
ENSMUSG00000000317	Bcl6b	1.43027	0.584874	0.758525	11	70224128	70229798	protein_coding	B cell CLL/lymphoma 6, member B
ENSMUSG00000000318	Clec10a	1.52797	0.534364	0.723104	11	70156197	70170834	protein_coding	C-type lectin domain family 10, member A
ENSMUSG00000000320	Alox12	1.04986	0.945	0.976619	11	70241457	70255353	protein_coding	arachidonate 12-lipoxygenase
ENSMUSG00000000325	Arvcf	1.85483	0.206547	0.403813	16	18348182	18407076	protein_coding	armadillo repeat gene deleted in velocardiofacial syndrome
ENSMUSG00000000326	Comt	0.991298	0.958399	0.982034	16	18406886	18426852	protein_coding	catechol-O-methyltransferase
ENSMUSG00000000339	Rtca	1.05218	0.796702	0.899426	3	116488963	116508208	protein_coding	RNA 3'-terminal phosphate cyclase
ENSMUSG00000000340	Dbt	0.752651	0.235736	0.439949	3	116513070	116549981	protein_coding	dihydrolipoamide branched chain transacylase E2
ENSMUSG00000000346	Dazap2	0.67686	0.00157473	0.0120678	15	100615349	100620761	protein_coding	DAZ associated protein 2
ENSMUSG00000000355	Mcts1	0.514311	0.0247148	0.0931953	X	38600578	38613426	protein_coding	malignant T cell amplified sequence 1
ENSMUSG00000000365	Rnf17	0.66703	0.530291	0.720048	14	56402581	56525032	protein_coding	ring finger protein 17
ENSMUSG00000000374	Trappc10	0.672723	0.00290899	0.01939	10	78186725	78244641	protein_coding	trafficking protein particle complex 10
ENSMUSG00000000378	Ccm2	0.668634	0.111457	0.266789	11	6546887	6596744	protein_coding	cerebral cavernous malformation 2
ENSMUSG00000000384	Tbrg4	1.28165	0.117083	0.275456	11	6615598	6626067	protein_coding	transforming growth factor beta regulated gene 4
ENSMUSG00000000386	Mx1	0.989552	0.987093		16	97447035	97462907	polymorphic_pseudogene	MX dynamin-like GTPase 1
ENSMUSG00000000392	Fap	0.800333	0.686166	0.828725	2	62500943	62574075	protein_coding	fibroblast activation protein
ENSMUSG00000000394	Gcg	0.201737			2	62474530	62483650	protein_coding	glucagon
ENSMUSG00000000399	Ndufa9	1.07849	0.285979	0.497422	6	126821721	126849136	protein_coding	NADH:ubiquinone oxidoreductase subunit A9
ENSMUSG00000000402	Egfl6	1.62808	0.429649		X	166523007	166585720	protein_coding	EGF-like-domain, multiple 6
ENSMUSG00000000409	Lck	4.28954	1.08095e-05	0.000214601	4	129548344	129573641	protein_coding	lymphocyte protein tyrosine kinase
ENSMUSG00000000416	Cttnbp2	0.451877			6	18366478	18514843	protein_coding	cortactin binding protein 2
ENSMUSG00000000420	Galnt1	0.956705	0.857127	0.932378	18	24205344	24286818	protein_coding	polypeptide N-acetylgalactosaminyltransferase 1
ENSMUSG00000000439	Mkrn2	1.11399	0.337429	0.552824	6	115601902	115622624	protein_coding	makorin, ring finger protein, 2
ENSMUSG00000000440	Pparg	0.168798	0.000107543	0.0014361	6	115360951	115490399	protein_coding	peroxisome proliferator activated receptor gamma
ENSMUSG00000000441	Raf1	0.514063	1.22971e-06	3.34706e-05	6	115618067	115676635	protein_coding	v-raf-leukemia viral oncogene 1
ENSMUSG00000000486	Septin1	0.392047	0.087659	0.22677	7	127214447	127233130	protein_coding	septin 1
ENSMUSG00000000489	Pdgfb	9.11601	0.000391141	0.00407099	15	79995874	80014977	protein_coding	platelet derived growth factor, B polypeptide
ENSMUSG00000000530	Acvrl1	1.27738	0.691227		15	101128522	101145336	protein_coding	activin A receptor, type II-like 1
ENSMUSG00000000531	Grasp	29.546	9.15668e-08	3.64963e-06	15	101224188	101232756	protein_coding	GRP1 (general receptor for phosphoinositides 1)-associated scaffold protein
ENSMUSG00000000532	Acvr1b	0.522921	0.0899145	0.230585	15	101174067	101213684	protein_coding	activin A receptor, type 1B
ENSMUSG00000000538	Tom1l2	0.940199	0.80527	0.904795	11	60226714	60352905	protein_coding	target of myb1-like 2 (chicken)
ENSMUSG00000000544	Gpa33	1.29154	0.677265		1	166130238	166166510	protein_coding	glycoprotein A33 (transmembrane)
ENSMUSG00000000552	Zfp385a	0.612607	0.058619	0.172458	15	103313895	103340093	protein_coding	zinc finger protein 385A
ENSMUSG00000000555	Itga5	0.395236	0.00222869	0.0158538	15	103344286	103366763	protein_coding	integrin alpha 5 (fibronectin receptor alpha)
ENSMUSG00000000560	Gabra2	0.966634	0.955974		5	70957597	71095849	protein_coding	gamma-aminobutyric acid (GABA) A receptor, subunit alpha 2
ENSMUSG00000000561	Wdr77	1.83464	3.70598e-06	8.8357e-05	3	105959369	105970037	protein_coding	WD repeat domain 77
ENSMUSG00000000562	Adora3	1.11494			3	105870858	105908926	protein_coding	adenosine A3 receptor
ENSMUSG00000000563	Atp5pb	1.52282	0.00955896	0.0470262	3	105942698	105960099	protein_coding	ATP synthase peripheral stalk-membrane subunit b
ENSMUSG00000000568	Hnrnpd	1.21437	0.00550271	0.0312073	5	99955935	99978938	protein_coding	heterogeneous nuclear ribonucleoprotein D
ENSMUSG00000000579	Dynlt1c	0.371659	0.16817	0.352403	17	6601671	6609774	protein_coding	dynein light chain Tctex-type 1C
ENSMUSG00000000581	C1d	1.00463	0.962433	0.984429	11	17257579	17269176	protein_coding	C1D nuclear receptor co-repressor
ENSMUSG00000000594	Gm2a	2.45121	0.226622	0.428256	11	55098115	55113029	protein_coding	GM2 ganglioside activator protein
ENSMUSG00000000600	Krit1	0.988448	0.970521	0.9878	5	3803184	3845564	protein_coding	KRIT1, ankyrin repeat containing
ENSMUSG00000000605	Clcn4	0.553695	0.000236303	0.00270296	7	7282309	7300851	protein_coding	chloride channel, voltage-sensitive 4
ENSMUSG00000000617	Grm6	0.963132	0.951294		11	50850685	50866208	protein_coding	glutamate receptor, metabotropic 6
ENSMUSG00000000627	Sema4f	1.83238	0.378302		6	82911885	82939769	protein_coding	sema domain, immunoglobulin domain (Ig), TM domain, and short cytoplasmic domain
ENSMUSG00000000628	Hk2	2.82484	7.6589e-07	2.22165e-05	6	82725025	82774454	protein_coding	hexokinase 2
ENSMUSG00000000631	Myo18a	0.966965	0.873921	0.940828	11	77763246	77865980	protein_coding	myosin XVIIIA
ENSMUSG00000000632	Sez6	1.75082	0.36546		11	77930800	77979048	protein_coding	seizure related gene 6
ENSMUSG00000000673	Haao	0.284728	0.075525	0.204803	17	83831156	83847963	protein_coding	3-hydroxyanthranilate 3,4-dioxygenase
ENSMUSG00000000682	Cd52	2.76566	0.115634	0.273321	4	134082448	134095082	protein_coding	CD52 antigen
ENSMUSG00000000686	Abhd15	1.81729	0.16647	0.350247	11	77515121	77538607	protein_coding	abhydrolase domain containing 15
ENSMUSG00000000693	Loxl3	0.363999	0.0433427	0.140157	6	83034173	83052562	protein_coding	lysyl oxidase-like 3
ENSMUSG00000000706	Btn1a1	6.41623	0.00184911	0.0137795	13	23456992	23465901	protein_coding	butyrophilin, subfamily 1, member A1
ENSMUSG00000000708	Kat2b	0.301475	1.49529e-08	7.70468e-07	17	53566861	53672720	protein_coding	K(lysine) acetyltransferase 2B
ENSMUSG00000000711	Rab5b	0.586577	0.00202786	0.0148224	10	128677175	128696264	protein_coding	RAB5B, member RAS oncogene family
ENSMUSG00000000730	Dnmt3l	2.36364	0.182361		10	78041947	78063622	protein_coding	DNA (cytosine-5-)-methyltransferase 3-like
ENSMUSG00000000732	Icosl	9.11172	0.00286919	0.0192064	10	78069302	78083913	protein_coding	icos ligand
ENSMUSG00000000738	Spg7	0.827882	0.2557	0.464434	8	123062942	123097760	protein_coding	SPG7, paraplegin matrix AAA peptidase subunit
ENSMUSG00000000739	Sult5a1	1.06447	0.921456	0.965852	8	123140192	123158315	protein_coding	sulfotransferase family 5A, member 1
ENSMUSG00000000740	Rpl13	0.869971	0.408128	0.618646	8	123102350	123105244	protein_coding	ribosomal protein L13
ENSMUSG00000000743	Chmp1a	0.56791	2.31582e-05	0.000408601	8	123204264	123212763	protein_coding	charged multivesicular body protein 1A
ENSMUSG00000000751	Rpa1	0.982411	0.854371	0.930788	11	75298166	75348324	protein_coding	replication protein A1
ENSMUSG00000000753	Serpinf1	9.44876	0.00241566	0.0168514	11	75409769	75422701	protein_coding	serine (or cysteine) peptidase inhibitor, clade F, member 1
ENSMUSG00000000759	Tubgcp3	0.848009	0.181364	0.370147	8	12614277	12672248	protein_coding	tubulin, gamma complex associated protein 3
ENSMUSG00000000776	Polr3d	0.931416	0.756624	0.875444	14	70438757	70443447	protein_coding	polymerase (RNA) III (DNA directed) polypeptide D
ENSMUSG00000000782	Tcf7	88.5579	2.37105e-12	3.01952e-10	11	52252371	52283331	protein_coding	transcription factor 7, T cell specific
ENSMUSG00000000787	Ddx3x	0.63755	0.000307234	0.00337099	X	13280970	13294052	protein_coding	DEAD/H (Asp-Glu-Ala-Asp/His) box polypeptide 3, X-linked
ENSMUSG00000000791	Il12rb1	2.43786	0.0683768	0.191538	8	70808449	70821424	protein_coding	interleukin 12 receptor, beta 1
ENSMUSG00000000792	Slc5a5	1.57058	0.492286	0.691895	8	70882889	70892757	protein_coding	solute carrier family 5 (sodium iodide symporter), member 5
ENSMUSG00000000794	Kcnn3	2.30799	0.208036	0.405667	3	89520164	89675132	protein_coding	potassium intermediate/small conductance calcium-activated channel, subfamily N, member 3
ENSMUSG00000000804	Usp32	0.39583	1.44636e-06	3.85958e-05	11	84984442	85140161	protein_coding	ubiquitin specific peptidase 32
ENSMUSG00000000805	Car4	1.48831	0.517807		11	84957786	84966044	protein_coding	carbonic anhydrase 4
ENSMUSG00000000811	Txnrd3	0.841432	0.386603	0.598809	6	89643988	89675529	protein_coding	thioredoxin reductase 3
ENSMUSG00000000817	Fasl	1.18523	0.818595		1	161780689	161788495	protein_coding	Fas ligand (TNF superfamily, member 6)
ENSMUSG00000000823	Zfp512b	0.786334	0.463224	0.667274	2	181582103	181592803	protein_coding	zinc finger protein 512B
ENSMUSG00000000826	Dnajc5	1.51266	0.0224848	0.0870496	2	181520485	181555133	protein_coding	DnaJ heat shock protein family (Hsp40) member C5
ENSMUSG00000000827	Tpd52l2	1.84968	0.00219388	0.015656	2	181497142	181517966	protein_coding	tumor protein D52-like 2
ENSMUSG00000000838	Fmr1	0.483272	0.00672416	0.0362337	X	68678541	68717963	protein_coding	fragile X mental retardation 1
ENSMUSG00000000861	Bcl11a	0.353093	0.00126334	0.0101534	11	24078056	24174123	protein_coding	B cell CLL/lymphoma 11A (zinc finger protein)
ENSMUSG00000000869	Il4	1.75228	0.374325	0.587635	11	53602982	53618669	protein_coding	interleukin 4
ENSMUSG00000000876	Pxmp4	0.667619	0.0019648	0.0144496	2	154585758	154603708	protein_coding	peroxisomal membrane protein 4
ENSMUSG00000000881	Dlg3	31.994	1.31016e-08	6.88671e-07	X	100767722	100818410	protein_coding	discs large MAGUK scaffold protein 3
ENSMUSG00000000884	Gnb1l	0.797205	0.329859	0.54468	16	18498713	18566679	protein_coding	guanine nucleotide binding protein (G protein), beta polypeptide 1-like
ENSMUSG00000000901	Mmp11	2.50626	0.1943	0.387956	10	75923222	75936496	protein_coding	matrix metallopeptidase 11
ENSMUSG00000000902	Smarcb1	1.15144	0.238978	0.443683	10	75896769	75921617	protein_coding	SWI/SNF related, matrix associated, actin dependent regulator of chromatin, subfamily b, member 1
ENSMUSG00000000903	Vpreb3	1.82052	0.407093	0.617719	10	75943057	75949657	protein_coding	pre-B lymphocyte gene 3
ENSMUSG00000000915	Hip1r	0.756912	0.133898	0.303396	5	123973628	124005558	protein_coding	huntingtin interacting protein 1 related
ENSMUSG00000000916	Nsun5	0.793735	0.163271	0.346058	5	135369953	135376805	protein_coding	NOL1/NOP2/Sun domain family, member 5
ENSMUSG00000000934	Top1mt	0.85385	0.74267	0.865758	15	75657035	75678800	protein_coding	DNA topoisomerase 1, mitochondrial
ENSMUSG00000000942	Hoxa4	3.16965			6	52189671	52191753	protein_coding	homeobox A4
ENSMUSG00000000957	Mmp14	0.0958538	6.61457e-05	0.000971047	14	54431612	54445364	protein_coding	matrix metallopeptidase 14 (membrane-inserted)
ENSMUSG00000000958	Slc7a7	0.367032	0.0388823	0.129421	14	54369442	54417780	protein_coding	solute carrier family 7 (cationic amino acid transporter, y+ system), member 7
ENSMUSG00000000959	Oxa1l	1.01873	0.914554	0.962611	14	54360834	54369673	protein_coding	oxidase assembly 1-like
ENSMUSG00000000976	Heatr6	0.98212	0.913552	0.962073	11	83753696	83783754	protein_coding	HEAT repeat containing 6
ENSMUSG00000000982	Ccl3	3.85338	0.0627614		11	83647844	83649355	protein_coding	chemokine (C-C motif) ligand 3
ENSMUSG00000001014	Icam4	1.38327	0.200537	0.396168	9	21029373	21030595	protein_coding	intercellular adhesion molecule 4, Landsteiner-Wiener blood group
ENSMUSG00000001016	Ilf2	1.49626	0.00287989	0.0192486	3	90476126	90488379	protein_coding	interleukin enhancer binding factor 2
ENSMUSG00000001017	Chtop	1.65564	0.00547099	0.0310992	3	90498956	90509498	protein_coding	chromatin target of PRMT1
ENSMUSG00000001018	Snapin	0.830381	0.220943	0.421643	3	90488026	90491033	protein_coding	SNAP-associated protein
ENSMUSG00000001020	S100a4	4.64363	0.0357735	0.122082	3	90603771	90606045	protein_coding	S100 calcium binding protein A4
ENSMUSG00000001023	S100a5	1.11734	0.856764		3	90608523	90611780	protein_coding	S100 calcium binding protein A5
ENSMUSG00000001025	S100a6	10.0877	0.000116561	0.00152025	3	90612882	90624181	protein_coding	S100 calcium binding protein A6 (calcyclin)
ENSMUSG00000001027	Scn4a	1.66367	0.433779		11	106318592	106353288	protein_coding	sodium channel, voltage-gated, type IV, alpha
ENSMUSG00000001029	Icam2	1.72653	0.397738	0.609241	11	106377656	106388075	protein_coding	intercellular adhesion molecule 2
ENSMUSG00000001034	Mapk7	1.65344	0.00268325	0.0182186	11	61488812	61494406	protein_coding	mitogen-activated protein kinase 7
ENSMUSG00000001036	Epn2	6.38146	0.00880207	0.044333	11	61517249	61579687	protein_coding	epsin 2
ENSMUSG00000001039	B9d1	2.69435	0.00233098	0.0163954	11	61505144	61512931	protein_coding	B9 protein domain 1
ENSMUSG00000001052	Sec24b	1.09845	0.479159	0.680899	3	129982759	130061553	protein_coding	Sec24 related gene family, member B (S. cerevisiae)
ENSMUSG00000001053	N4bp3	40.6324	2.6057e-12	3.29158e-10	11	51643063	51650842	protein_coding	NEDD4 binding protein 3
ENSMUSG00000001054	Rmnd5b	0.826909	0.20748	0.404879	11	51623671	51635896	protein_coding	required for meiotic nuclear division 5 homolog B
ENSMUSG00000001056	Nhp2	1.17381	0.141585	0.314868	11	51619735	51623714	protein_coding	NHP2 ribonucleoprotein
ENSMUSG00000001062	Vps9d1	0.670505	0.0705409	0.19529	8	123242356	123254348	protein_coding	VPS9 domain containing 1
ENSMUSG00000001065	Zfp276	0.809413	0.338973	0.554134	8	123254195	123269745	protein_coding	zinc finger protein (C2H2 type) 276
ENSMUSG00000001076	C1ql4	1.9651	0.276807		15	99084086	99087817	protein_coding	complement component 1, q subcomponent-like 4
ENSMUSG00000001082	Mfsd10	1.09947	0.771092	0.884798	5	34633642	34637212	protein_coding	major facilitator superfamily domain containing 10
ENSMUSG00000001089	Luzp1	0.703663	0.0680344	0.190964	4	136469761	136554780	protein_coding	leucine zipper protein 1
ENSMUSG00000001098	Kctd10	1.15928	0.176021	0.36255	5	114363567	114380508	protein_coding	potassium channel tetramerisation domain containing 10
ENSMUSG00000001100	Poldip2	1.03528	0.822453	0.914054	11	78512193	78522736	protein_coding	polymerase (DNA-directed), delta interacting protein 2
ENSMUSG00000001103	Sebox	1.11734	0.856764		11	78503447	78505081	protein_coding	SEBOX homeobox
ENSMUSG00000001105	Ift20	1.14529	0.269091	0.479253	11	78536361	78541737	protein_coding	intraflagellar transport 20
ENSMUSG00000001119	Col6a1	0.966634	0.955974		10	76708792	76726168	protein_coding	collagen, type VI, alpha 1
ENSMUSG00000001120	Pcbp3	13.7066	7.07326e-06	0.00015013	10	76761857	76961887	protein_coding	poly(rC) binding protein 3
ENSMUSG00000001123	Lgals9	0.150969	1.56597e-05	0.000296607	11	78962974	78984946	protein_coding	lectin, galactose binding, soluble 9
ENSMUSG00000001127	Araf	0.680705	0.00103797	0.00875071	X	20797814	20860519	protein_coding	Araf proto-oncogene, serine/threonine kinase
ENSMUSG00000001128	Cfp	1.89944	0.0216983	0.084991	X	20925454	20931555	protein_coding	complement factor properdin
ENSMUSG00000001131	Timp1	2.00099	0.349946	0.565051	X	20870166	20874735	protein_coding	tissue inhibitor of metalloproteinase 1
ENSMUSG00000001134	Uxt	0.713012	0.0858766	0.223786	X	20941722	20962017	protein_coding	ubiquitously expressed prefoldin like chaperone
ENSMUSG00000001138	Cnnm3	1.17132	0.543979	0.731099	1	36511867	36528237	protein_coding	cyclin M3
ENSMUSG00000001143	Lman2l	1.29225	0.276194	0.486937	1	36419871	36445271	protein_coding	lectin, mannose-binding 2-like
ENSMUSG00000001150	Mcm3ap	0.823244	0.149579	0.326779	10	76468927	76515857	protein_coding	minichromosome maintenance complex component 3 associated protein
ENSMUSG00000001151	Pcnt	0.62466	1.28985e-07	4.95203e-06	10	76351263	76442786	protein_coding	pericentrin (kendrin)
ENSMUSG00000001156	Mxd1	0.305512	0.00010399	0.0014006	6	86647042	86669161	protein_coding	MAX dimerization protein 1
ENSMUSG00000001157	Gmcl1	0.857069	0.112978	0.269314	6	86691768	86733383	protein_coding	germ cell-less, spermatogenesis associated 1
ENSMUSG00000001158	Snrnp27	1.32524	0.00783354	0.0406441	6	86675151	86684522	protein_coding	small nuclear ribonucleoprotein 27 (U4/U6.U5)
ENSMUSG00000001166	Oas1c	0.3243	0.00990789	0.0483179	5	120800194	120812514	protein_coding	2'-5' oligoadenylate synthetase 1C
ENSMUSG00000001173	Ocrl	0.392587	0.00562655	0.0317372	X	47912387	47965868	protein_coding	OCRL, inositol polyphosphate-5-phosphatase
ENSMUSG00000001175	Calm1	1.06591	0.815302	0.910256	12	100199435	100209814	protein_coding	calmodulin 1
ENSMUSG00000001211	Agpat3	18.3229	1.02101e-07	4.00828e-06	10	78269178	78352489	protein_coding	1-acylglycerol-3-phosphate O-acyltransferase 3
ENSMUSG00000001227	Sema6b	2.17878	0.0852197	0.223038	17	56123085	56140343	protein_coding	sema domain, transmembrane domain (TM), and cytoplasmic domain, (semaphorin) 6B
ENSMUSG00000001228	Uhrf1	1.0144	0.935718	0.972691	17	56303321	56323486	protein_coding	ubiquitin-like, containing PHD and RING finger domains, 1
ENSMUSG00000001229	Dpp9	1.06072	0.478734	0.680565	17	56186807	56218905	protein_coding	dipeptidylpeptidase 9
ENSMUSG00000001240	Ramp2	3.50263	0.0662743		11	101246028	101259546	protein_coding	receptor (calcitonin) activity modifying protein 2
ENSMUSG00000001247	Lsr	4.12916	0.0319372	0.112363	7	30957770	30973464	protein_coding	lipolysis stimulated lipoprotein receptor
ENSMUSG00000001248	Gramd1a	0.615424	0.0421005	0.137244	7	31130127	31155896	protein_coding	GRAM domain containing 1A
ENSMUSG00000001249	Hpn	0.245187	0.0585364	0.172352	7	31098725	31115290	protein_coding	hepsin
ENSMUSG00000001260	Gabrg1	1.11734	0.856764		5	70751047	70842617	protein_coding	gamma-aminobutyric acid (GABA) A receptor, subunit gamma 1
ENSMUSG00000001270	Ckb	11.4712	4.0296e-05	0.000646057	12	111669361	111672338	protein_coding	creatine kinase, brain
ENSMUSG00000001280	Sp1	0.918859	0.584545	0.758287	15	102406143	102436404	protein_coding	trans-acting transcription factor 1
ENSMUSG00000001281	Itgb7	1.41794			15	102215995	102231944	protein_coding	integrin beta 7
ENSMUSG00000001285	Myg1	1.01368	0.884588	0.94545	15	102331709	102338139	protein_coding	melanocyte proliferating gene 1
ENSMUSG00000001288	Rarg	22.2026	1.49391e-07	5.57157e-06	15	102234938	102257517	protein_coding	retinoic acid receptor, gamma
ENSMUSG00000001289	Pfdn5	0.861942	0.149912	0.327278	15	102326116	102331873	protein_coding	prefoldin 5
ENSMUSG00000001300	Efnb2	17.9008	1.18481e-06	3.23889e-05	8	8617434	8661242	protein_coding	ephrin B2
ENSMUSG00000001305	Rrp15	1.53468	0.0133128	0.0597683	1	186720978	186749358	protein_coding	ribosomal RNA processing 15 homolog (S. cerevisiae)
ENSMUSG00000001313	Rnd2	2.62046	0.0176939	0.073536	11	101464999	101471853	protein_coding	Rho family GTPase 2
ENSMUSG00000001323	Srr	0.708251	0.0283574	0.103156	11	74906359	74925948	protein_coding	serine racemase
ENSMUSG00000001333	Sync	4.56175	0.0415548	0.136032	4	129287617	129308559	protein_coding	syncoilin
ENSMUSG00000001334	Fndc5	10.0068	2.83266e-05	0.00048387	4	129136999	129144593	protein_coding	fibronectin type III domain containing 5
ENSMUSG00000001348	Acp5	6.76904	0.000824323	0.00735737	9	22126727	22135711	protein_coding	acid phosphatase 5, tartrate resistant
ENSMUSG00000001349	Cnn1	3.9325	0.0593451	0.173795	9	22099216	22109630	protein_coding	calponin 1
ENSMUSG00000001366	Fbxo9	0.609604	0.0258896	0.096258	9	78081499	78109065	protein_coding	f-box protein 9
ENSMUSG00000001376	Vps50	0.916925	0.481675	0.682863	6	3498382	3603531	protein_coding	VPS50 EARP/GARPII complex subunit
ENSMUSG00000001380	Hars	0.957246	0.868646	0.938378	18	36766528	36783205	protein_coding	histidyl-tRNA synthetase
ENSMUSG00000001383	Zmat2	1.24345	0.374922	0.588336	18	36793876	36799666	protein_coding	zinc finger, matrin type 2
ENSMUSG00000001403	Ube2c	1.21605	0.0999693	0.247737	2	164769898	164778822	protein_coding	ubiquitin-conjugating enzyme E2C
ENSMUSG00000001415	Smg5	1.31052	0.220708	0.421502	3	88336260	88362338	protein_coding	Smg-5 homolog, nonsense mediated mRNA decay factor (C. elegans)
ENSMUSG00000001416	Cct3	1.45185	0.0277599	0.101293	3	88297116	88321767	protein_coding	chaperonin containing Tcp1, subunit 3 (gamma)
ENSMUSG00000001418	Glmp	1.64843	0.0293918	0.105862	3	88325023	88331313	protein_coding	glycosylated lysosomal membrane protein
ENSMUSG00000001419	Mef2d	0.946542	0.80499	0.90469	3	88142372	88172086	protein_coding	myocyte enhancer factor 2D
ENSMUSG00000001420	Tmem79	1.86774	0.00147061	0.0114434	3	88328655	88336148	protein_coding	transmembrane protein 79
ENSMUSG00000001424	Snd1	1.19911	0.142136	0.315759	6	28475139	28935162	protein_coding	staphylococcal nuclease and tudor domain containing 1
ENSMUSG00000001435	Col18a1	3.90607	0.0123629	0.0566732	10	77052178	77166548	protein_coding	collagen, type XVIII, alpha 1
ENSMUSG00000001436	Slc19a1	0.935969	0.700802	0.837455	10	77032241	77061002	protein_coding	solute carrier family 19 (folate transporter), member 1
ENSMUSG00000001440	Kpnb1	1.31057	0.000408324	0.00420789	11	97159714	97187881	protein_coding	karyopherin (importin) beta 1
ENSMUSG00000001441	Npepps	0.775726	0.0384786	0.128377	11	97205842	97280638	protein_coding	aminopeptidase puromycin sensitive
ENSMUSG00000001444	Tbx21	2.12586	0.233321		11	97098071	97115331	protein_coding	T-box 21
ENSMUSG00000001445	Mrpl10	1.28583	0.0252074	0.0944164	11	97041560	97049213	protein_coding	mitochondrial ribosomal protein L10
ENSMUSG00000001467	Cyp51	1.03831	0.910856	0.960443	5	4081145	4104746	protein_coding	cytochrome P450, family 51
ENSMUSG00000001472	Tcf25	0.811955	0.131351	0.299226	8	123373753	123403835	protein_coding	transcription factor 25 (basic helix-loop-helix)
ENSMUSG00000001473	Tubb6	7.78661	0.00127878	0.0102407	18	67390717	67402749	protein_coding	tubulin, beta 6 class V
ENSMUSG00000001482	Def8	1.0822	0.734472	0.859555	8	123423527	123463270	protein_coding	differentially expressed in FDCP 8
ENSMUSG00000001497	Pax9	0.916584	0.904235	0.957315	12	56691767	56712822	protein_coding	paired box 9
ENSMUSG00000001506	Col1a1	0.530927	0.382506	0.594993	11	94936224	94953042	protein_coding	collagen, type I, alpha 1
ENSMUSG00000001507	Itga3	3.05185	0.0978584		11	95044474	95076801	protein_coding	integrin alpha 3
ENSMUSG00000001508	Sgca	0.836256	0.771121		11	94962791	94976327	protein_coding	sarcoglycan, alpha (dystrophin-associated glycoprotein)
ENSMUSG00000001517	Foxm1	0.826903	0.0597575	0.174732	6	128362967	128376146	protein_coding	forkhead box M1
ENSMUSG00000001518	Itfg2	0.938283	0.60763	0.775265	6	128409444	128424931	protein_coding	integrin alpha FG-GAP repeat containing 2
ENSMUSG00000001521	Tulp3	5.12824	1.06818e-16	3.98379e-14	6	128321161	128355851	protein_coding	tubby-like protein 3
ENSMUSG00000001524	Gtf2h4	1.37046	0.000937256	0.00807101	17	35667730	35673739	protein_coding	general transcription factor II H, polypeptide 4
ENSMUSG00000001525	Tubb5	1.02203	0.847651	0.927498	17	35833921	35838306	protein_coding	tubulin, beta 5 class I
ENSMUSG00000001542	Ell2	0.818533	0.459236	0.66353	13	75706757	75772364	protein_coding	elongation factor RNA polymerase II 2
ENSMUSG00000001552	Jup	1.77778	0.40882	0.619165	11	100368958	100397763	protein_coding	junction plakoglobin
ENSMUSG00000001555	Fkbp10	2.67145	0.120137		11	100415697	100424824	protein_coding	FK506 binding protein 10
ENSMUSG00000001558	Klhl10	1.83315	0.0991263	0.246502	11	100441917	100457022	protein_coding	kelch-like 10
ENSMUSG00000001569	Nom1	1.20483	0.179652	0.367755	5	29434664	29457843	protein_coding	nucleolar protein with MIF4G domain 1
ENSMUSG00000001576	Ergic1	1.85868	8.22975e-05	0.00115512	17	26561489	26656934	protein_coding	endoplasmic reticulum-golgi intermediate compartment (ERGIC) 1
ENSMUSG00000001583	Tnk1	1.04124	0.94165	0.975053	11	69851005	69858730	protein_coding	tyrosine kinase, non-receptor, 1
ENSMUSG00000001588	Acap1	0.52633	0.295849	0.508301	11	69881567	69895539	protein_coding	ArfGAP with coiled-coil, ankyrin repeat and PH domains 1
ENSMUSG00000001604	Tcea3	7.40794	0.00619487	0.0341933	4	136247729	136274898	protein_coding	transcription elongation factor A (SII), 3
ENSMUSG00000001627	Ifrd1	0.852357	0.360118	0.574479	12	40201567	40248504	protein_coding	interferon-related developmental regulator 1
ENSMUSG00000001630	Stk38l	1.20667	0.505495	0.701873	6	146724995	146778812	protein_coding	serine/threonine kinase 38 like
ENSMUSG00000001632	Brpf1	0.771909	0.00506706	0.0294619	6	113307137	113324860	protein_coding	bromodomain and PHD finger containing, 1
ENSMUSG00000001642	Akr1b3	0.520455	0.0861479	0.224082	6	34302434	34317478	protein_coding	aldo-keto reductase family 1, member B3 (aldose reductase)
ENSMUSG00000001655	Hoxc13	2.55799	0.134109		15	102921103	102928814	protein_coding	homeobox C13
ENSMUSG00000001657	Hoxc8	1.4746	0.528626		15	102990607	102994111	protein_coding	homeobox C8
ENSMUSG00000001661	Hoxc6	2.80089	0.154207		15	102998257	103011881	protein_coding	homeobox C6
ENSMUSG00000001663	Gstt1	1.26684	0.595341	0.767334	10	75783813	75798584	protein_coding	glutathione S-transferase, theta 1
ENSMUSG00000001665	Gstt3	0.793483	0.690179	0.831021	10	75774115	75781414	protein_coding	glutathione S-transferase, theta 3
ENSMUSG00000001666	Ddt	0.997767	0.990187	0.995462	10	75771230	75773414	protein_coding	D-dopachrome tautomerase
ENSMUSG00000001674	Ddx18	1.7701	0.00356372	0.0226275	1	121553835	121567989	protein_coding	DEAD (Asp-Glu-Ala-Asp) box polypeptide 18
ENSMUSG00000001687	Ubl3	1.19356	0.381673	0.594335	5	148504635	148552789	protein_coding	ubiquitin-like 3
ENSMUSG00000001700	Gramd3	3.03063	0.0856778	0.223639	18	56400337	56503792	protein_coding	GRAM domain containing 3
ENSMUSG00000001707	Eef1e1	1.15175	0.518699	0.712024	13	38644207	38659058	protein_coding	eukaryotic translation elongation factor 1 epsilon 1
ENSMUSG00000001729	Akt1	0.588112	0.000909777	0.00790048	12	112653821	112674884	protein_coding	thymoma viral proto-oncogene 1
ENSMUSG00000001739	Cldn15	1.74207	0.255934	0.464483	5	136966616	136975858	protein_coding	claudin 15
ENSMUSG00000001741	Il16	1.86457	0.315102		7	83642825	83745726	protein_coding	interleukin 16
ENSMUSG00000001750	Tcirg1	0.828295	0.503482	0.700532	19	3896050	3907133	protein_coding	T cell, immune regulator 1, ATPase, H+ transporting, lysosomal V0 protein A3
ENSMUSG00000001751	Naglu	1.37936	0.328119	0.542696	11	101070012	101077672	protein_coding	alpha-N-acetylglucosaminidase (Sanfilippo disease IIIB)
ENSMUSG00000001755	Coasy	1.1797	0.345728	0.560972	11	101082565	101086619	protein_coding	Coenzyme A synthase
ENSMUSG00000001761	Smo	2.52437	0.146041	0.321561	6	29735503	29761365	protein_coding	smoothened, frizzled class receptor
ENSMUSG00000001763	Tspan33	1.34216	0.3068	0.520156	6	29694222	29718559	protein_coding	tetraspanin 33
ENSMUSG00000001767	Crnkl1	0.934958	0.643909	0.800809	2	145917479	145935014	protein_coding	crooked neck pre-mRNA splicing factor 1
ENSMUSG00000001774	Chordc1	0.987035	0.943221	0.975721	9	18292125	18317442	protein_coding	cysteine and histidine-rich domain (CHORD)-containing, zinc-binding protein 1
ENSMUSG00000001783	Rtcb	1.09664	0.383486	0.595645	10	85938637	85957823	protein_coding	RNA 2',3'-cyclic phosphate and 5'-OH ligase
ENSMUSG00000001785	Pwp1	1.09809	0.310811	0.524492	10	85829494	85889096	protein_coding	PWP1 homolog, endonuclein
ENSMUSG00000001786	Fbxo7	0.696509	0.00510845	0.0296593	10	86021972	86051873	protein_coding	F-box protein 7
ENSMUSG00000001794	Capns1	0.724698	0.0977386	0.244097	7	30186936	30198811	protein_coding	calpain, small subunit 1
ENSMUSG00000001815	Evx2	0.625884	0.445873		2	74652991	74659557	protein_coding	even-skipped homeobox 2
ENSMUSG00000001819	Hoxd13	0.513051	0.280528		2	74668310	74671599	protein_coding	homeobox D13
ENSMUSG00000001827	Folr1	0.293199	0.0995814	0.24728	7	101858331	101870788	protein_coding	folate receptor 1 (adult)
ENSMUSG00000001829	Clpb	0.825517	0.395095	0.606623	7	101663633	101795506	protein_coding	ClpB caseinolytic peptidase B
ENSMUSG00000001833	Septin7	0.716489	0.136809	0.308077	9	25252439	25308571	protein_coding	septin 7
ENSMUSG00000001844	Zdhhc4	1.29116	0.0293089	0.105661	5	143316489	143329256	protein_coding	zinc finger, DHHC domain containing 4
ENSMUSG00000001847	Rac1	1.26618	0.00131203	0.0104695	5	143503634	143528036	protein_coding	Rac family small GTPase 1
ENSMUSG00000001855	Nup214	0.636199	0.0267392	0.0985744	2	31974436	32053975	protein_coding	nucleoporin 214
ENSMUSG00000001864	Aif1l	3.27908	0.0728699	0.199511	2	31950139	31973442	protein_coding	allograft inflammatory factor 1-like
ENSMUSG00000001865	Cpa3	1.73663	0.436979	0.644512	3	20215620	20242181	protein_coding	carboxypeptidase A3, mast cell
ENSMUSG00000001870	Ltbp1	0.383139	0.0335601	0.116431	17	75005568	75392512	protein_coding	latent transforming growth factor beta binding protein 1
ENSMUSG00000001891	Ugp2	0.630874	0.236472	0.440964	11	21321138	21371201	protein_coding	UDP-glucose pyrophosphorylase 2
ENSMUSG00000001901	Kcnh6	2.84795	0.119524		11	106008124	106034549	protein_coding	potassium voltage-gated channel, subfamily H (eag-related), member 6
ENSMUSG00000001909	Trmt1	0.905399	0.459354	0.66353	8	84686307	84699808	protein_coding	tRNA methyltransferase 1
ENSMUSG00000001910	Nacc1	0.873979	0.470286	0.673161	8	84670479	84687902	protein_coding	nucleus accumbens associated 1, BEN and BTB (POZ) domain containing
ENSMUSG00000001911	Nfix	0.332226	0.000104543	0.00140684	8	84699876	84800344	protein_coding	nuclear factor I/X
ENSMUSG00000001918	Slc1a5	1.461	0.0425426	0.138231	7	16781340	16798274	protein_coding	solute carrier family 1 (neutral amino acid transporter), member 5
ENSMUSG00000001924	Uba1	1.11633	0.359635	0.574185	X	20658326	20683179	protein_coding	ubiquitin-like modifier activating enzyme 1
ENSMUSG00000001930	Vwf	6.25382	2.5135e-05	0.000434564	6	125546774	125686679	protein_coding	Von Willebrand factor
ENSMUSG00000001942	Siae	1.20953	0.430623	0.638455	9	37555698	37649655	protein_coding	sialic acid acetylesterase
ENSMUSG00000001943	Vsig2	2.37942	0.215433		9	37539255	37544205	protein_coding	V-set and immunoglobulin domain containing 2
ENSMUSG00000001946	Esam	2.78016	0.0125917	0.0574986	9	37528078	37538319	protein_coding	endothelial cell-specific adhesion molecule
ENSMUSG00000001948	Spa17	7.7456	3.09664e-09	1.97178e-07	9	37603290	37613722	protein_coding	sperm autoantigenic protein 17
ENSMUSG00000001962	Fam50a	0.787088	0.0802482	0.213617	X	74313033	74320149	protein_coding	family with sequence similarity 50, member A
ENSMUSG00000001964	Emd	0.963395	0.649577	0.804264	X	74254687	74261548	protein_coding	emerin
ENSMUSG00000001983	Taco1	1.59077	0.000323012	0.00349907	11	106066061	106073612	protein_coding	translational activator of mitochondrially encoded cytochrome c oxidase I
ENSMUSG00000001985	Grik3	0.966634	0.955974		4	125490700	125714173	protein_coding	glutamate receptor, ionotropic, kainate 3
ENSMUSG00000001986	Gria3	0.353309	0.13689	0.308125	X	41400854	41678601	protein_coding	glutamate receptor, ionotropic, AMPA3 (alpha 3)
ENSMUSG00000001995	Sipa1l2	1.11734	0.856764		8	125418063	125569808	protein_coding	signal-induced proliferation-associated 1 like 2
ENSMUSG00000001998	Ap4e1	1.084	0.662461	0.812527	2	127008717	127067909	protein_coding	adaptor-related protein complex AP-4, epsilon 1
ENSMUSG00000001999	Blvra	1.43929	0.0711086	0.19635	2	127070665	127097084	protein_coding	biliverdin reductase A
ENSMUSG00000002006	Pdzd4	74.1375	7.74188e-12	9.04991e-10	X	73793359	73824969	protein_coding	PDZ domain containing 4
ENSMUSG00000002007	Srpk3	1.11734	0.856764		X	73774405	73778925	protein_coding	serine/arginine-rich protein specific kinase 3
ENSMUSG00000002010	Idh3g	0.719096	0.018302	0.0752248	X	73778963	73786897	protein_coding	isocitrate dehydrogenase 3 (NAD+), gamma
ENSMUSG00000002012	Pnck	1.86226	0.316049		X	73655994	73660117	protein_coding	pregnancy upregulated non-ubiquitously expressed CaM kinase
ENSMUSG00000002014	Ssr4	0.990791	0.971603	0.988067	X	73787028	73790830	protein_coding	signal sequence receptor, delta
ENSMUSG00000002015	Bcap31	0.805993	0.31731	0.531382	X	73686178	73716175	protein_coding	B cell receptor associated protein 31
ENSMUSG00000002017	Fam98a	0.759682	0.0395867	0.131199	17	75537086	75551946	protein_coding	family with sequence similarity 98, member A
ENSMUSG00000002020	Ltbp2	4.48631	0.00626265	0.0344204	12	84783212	84876532	protein_coding	latent transforming growth factor beta binding protein 2
ENSMUSG00000002028	Kmt2a	0.934194	0.811216	0.907959	9	44803355	44881296	protein_coding	lysine (K)-specific methyltransferase 2A
ENSMUSG00000002031	Ift46	0.804141	0.301463	0.514117	9	44767908	44793447	protein_coding	intraflagellar transport 46
ENSMUSG00000002032	Tmem25	2.57933	0.0722774	0.198677	9	44793769	44799307	protein_coding	transmembrane protein 25
ENSMUSG00000002033	Cd3g	1.08242	0.914677	0.962676	9	44969572	44980431	protein_coding	CD3 antigen, gamma polypeptide
ENSMUSG00000002043	Trappc6a	0.729372	0.112728	0.268885	7	19508395	19516145	protein_coding	trafficking protein particle complex 6A
ENSMUSG00000002052	Supt6	0.831464	0.216047	0.415541	11	78206746	78245987	protein_coding	SPT6, histone chaperone and transcription elongation factor
ENSMUSG00000002055	Spag5	0.856797	0.224153	0.425537	11	78301529	78322457	protein_coding	sperm associated antigen 5
ENSMUSG00000002057	Foxn1	0.966634	0.955974		11	78357577	78386558	protein_coding	forkhead box N1
ENSMUSG00000002058	Unc119	1.15643	0.583283	0.757598	11	78343482	78349164	protein_coding	unc-119 lipid binding chaperone
ENSMUSG00000002059	Rab34	5.5215	0.000242809	0.00276609	11	78188430	78192193	protein_coding	RAB34, member RAS oncogene family
ENSMUSG00000002064	Sdf2	1.04679	0.799251	0.901267	11	78245746	78255496	protein_coding	stromal cell derived factor 2
ENSMUSG00000002068	Ccne1	1.32609	0.283193	0.494751	7	38097984	38107534	protein_coding	cyclin E1
ENSMUSG00000002076	Hsf2bp	10.1749	5.92521e-05	0.000882248	17	31944769	32036349	protein_coding	heat shock transcription factor 2 binding protein
ENSMUSG00000002083	Bbc3	2.03515	2.41086e-07	8.39195e-06	7	16308393	16318205	protein_coding	BCL2 binding component 3
ENSMUSG00000002100	Mybpc3	3.03544	0.0852951	0.223086	2	91118144	91136516	protein_coding	myosin binding protein C, cardiac
ENSMUSG00000002102	Psmc3	1.10393	0.636203	0.795459	2	91054009	91066369	protein_coding	proteasome (prosome, macropain) 26S subunit, ATPase 3
ENSMUSG00000002103	Acp2	0.906776	0.675572	0.821342	2	91202885	91214098	protein_coding	acid phosphatase 2, lysosomal
ENSMUSG00000002104	Rapsn	1.93589	0.37524		2	91035620	91045729	protein_coding	receptor-associated protein of the synapse
ENSMUSG00000002105	Slc39a13	0.751975	0.315536	0.529274	2	91061791	91070417	protein_coding	solute carrier family 39 (metal ion transporter), member 13
ENSMUSG00000002107	Celf2	0.264561	0.0362127	0.123098	2	6539694	7509563	protein_coding	CUGBP, Elav-like family member 2
ENSMUSG00000002108	Nr1h3	4.85621	0.00018554	0.00222254	2	91184061	91202834	protein_coding	nuclear receptor subfamily 1, group H, member 3
ENSMUSG00000002109	Ddb2	0.410392	0.00438087	0.0264439	2	91211572	91236982	protein_coding	damage specific DNA binding protein 2
ENSMUSG00000002111	Spi1	0.484915	0.209383	0.407223	2	91082390	91115756	protein_coding	spleen focus forming virus (SFFV) proviral integration oncogene
ENSMUSG00000002129	Sf3a1	1.16558	0.337437	0.552824	11	4160350	4182541	protein_coding	splicing factor 3a, subunit 1
ENSMUSG00000002147	Stat6	0.517298	0.0223731	0.0867722	10	127642986	127660957	protein_coding	signal transducer and activator of transcription 6
ENSMUSG00000002190	Clgn	2.46896			8	83389867	83428552	protein_coding	calmegin
ENSMUSG00000002204	Napsa	11.4129	0.000883332	0.00775155	7	44572380	44586862	protein_coding	napsin A aspartic peptidase
ENSMUSG00000002205	Vrk3	0.991159	0.928056	0.969202	7	44748413	44777515	protein_coding	vaccinia related kinase 3
ENSMUSG00000002210	Smg9	0.931187	0.646105	0.802012	7	24399619	24422778	protein_coding	smg-9 homolog, nonsense mediated mRNA decay factor (C. elegans)
ENSMUSG00000002221	Paxip1	0.878097	0.561904	0.743697	5	27740080	27791691	protein_coding	PAX interacting (with transcription-activation domain) protein 1
ENSMUSG00000002222	Rmnd5a	0.938669	0.724502	0.852514	6	71388634	71440637	protein_coding	required for meiotic nuclear division 5 homolog A
ENSMUSG00000002227	Mov10	3.73418	9.26747e-05	0.00126782	3	104794836	104818563	protein_coding	Mov10 RISC complex RNA helicase
ENSMUSG00000002228	Ppm1j	17.3337	5.72191e-07	1.73451e-05	3	104781056	104786018	protein_coding	protein phosphatase 1J
ENSMUSG00000002233	Rhoc	24.8885	2.10956e-07	7.52715e-06	3	104788375	104794459	protein_coding	ras homolog family member C
ENSMUSG00000002249	Tead3	5.12131	0.0222617	0.0864636	17	28331671	28350817	protein_coding	TEA domain family member 3
ENSMUSG00000002250	Ppard	1.72604	0.014043	0.0621206	17	28232700	28301474	protein_coding	peroxisome proliferator activator receptor delta
ENSMUSG00000002257	Def6	0.711565	0.256713	0.465232	17	28207778	28228608	protein_coding	differentially expressed in FDCP 6
ENSMUSG00000002274	Metrn	0.824547	0.217754	0.417695	17	25793221	25797136	protein_coding	meteorin, glial cell differentiation regulator
ENSMUSG00000002279	Lmf1	1.00991	0.954948	0.980294	17	25579085	25662826	protein_coding	lipase maturation factor 1
ENSMUSG00000002280	Ciao3	0.733819	0.00601173	0.0333691	17	25773776	25783332	protein_coding	cytosolic iron-sulfur assembly component 3
ENSMUSG00000002289	Angptl4	0.945897	0.740307	0.86383	17	33773750	33781830	protein_coding	angiopoietin-like 4
ENSMUSG00000002297	Dbf4	0.883874	0.157941	0.339079	5	8396973	8422716	protein_coding	DBF4 zinc finger
ENSMUSG00000002307	Daxx	1.12516	0.21428	0.413601	17	33909414	33915590	protein_coding	Fas death domain-associated protein
ENSMUSG00000002308	Cd320	1.48318	0.0177634	0.0737663	17	33843091	33849774	protein_coding	CD320 antigen
ENSMUSG00000002319	Ipo4	1.53022	0.00733883	0.0387577	14	55625400	55635957	protein_coding	importin 4
ENSMUSG00000002320	Tm9sf1	0.734365	0.0303313	0.108096	14	55635965	55643806	protein_coding	transmembrane 9 superfamily member 1
ENSMUSG00000002324	Rec8	0.379694	0.0768822	0.207563	14	55618037	55625395	protein_coding	REC8 meiotic recombination protein
ENSMUSG00000002325	Irf9	0.452378	0.00450807	0.027012	14	55603571	55610030	protein_coding	interferon regulatory factor 9
ENSMUSG00000002326	Gmpr2	1.27201	0.258341	0.467127	14	55671941	55679200	protein_coding	guanosine monophosphate reductase 2
ENSMUSG00000002329	Mdp1	0.646762	0.0420975	0.137244	14	55657879	55660508	protein_coding	magnesium-dependent phosphatase 1
ENSMUSG00000002332	Dhrs1	1.39465	0.123279	0.285827	14	55739020	55745690	protein_coding	dehydrogenase/reductase (SDR family) member 1
ENSMUSG00000002341	Ncan	1.86457	0.315102		8	70093085	70120873	protein_coding	neurocan
ENSMUSG00000002342	Tmem161a	1.08083	0.64339	0.800455	8	70172356	70183681	protein_coding	transmembrane protein 161A
ENSMUSG00000002343	Armc6	0.681083	0.000351997	0.00373051	8	70220172	70234466	protein_coding	armadillo repeat containing 6
ENSMUSG00000002345	Borcs8	0.724334	0.197432	0.391945	8	70139499	70147319	protein_coding	BLOC-1 related complex subunit 8
ENSMUSG00000002346	Slc25a42	0.549607	0.00741032	0.0390038	8	70184340	70212305	protein_coding	solute carrier family 25, member 42
ENSMUSG00000002365	Snx9	1.24162	0.623892	0.78649	17	5841329	5931954	protein_coding	sorting nexin 9
ENSMUSG00000002372	Ranbp3	0.929547	0.599698	0.769532	17	56673294	56711764	protein_coding	RAN binding protein 3
ENSMUSG00000002379	Ndufa11	1.03482	0.803345	0.90367	17	56717767	56722141	protein_coding	NADH:ubiquinone oxidoreductase subunit A11
ENSMUSG00000002384	Bmp8b	0.658971	0.575666		4	123105165	123132099	protein_coding	bone morphogenetic protein 8b
ENSMUSG00000002393	Nr2f6	2.31942	0.0102672	0.0494695	8	71374123	71381960	protein_coding	nuclear receptor subfamily 2, group F, member 6
ENSMUSG00000002395	Use1	0.884343	0.499676	0.697037	8	71366848	71369732	protein_coding	unconventional SNARE in the ER 1 homolog (S. cerevisiae)
ENSMUSG00000002396	Ocel1	0.492689	0.00300347	0.0199096	8	71371298	71379361	protein_coding	occludin/ELL domain containing 1
ENSMUSG00000002409	Dyrk1b	0.813194	0.468837	0.672207	7	28179469	28187294	protein_coding	dual-specificity tyrosine-(Y)-phosphorylation regulated kinase 1b
ENSMUSG00000002413	Braf	1.07049	0.746573	0.868368	6	39603237	39725463	protein_coding	Braf transforming gene
ENSMUSG00000002416	Ndufb2	1.08827	0.59644	0.76793	6	39592574	39603382	protein_coding	NADH:ubiquinone oxidoreductase subunit B2
ENSMUSG00000002428	Hltf	0.578006	0.00343635	0.0220965	3	20057811	20118490	protein_coding	helicase-like transcription factor
ENSMUSG00000002455	Prpf6	1.70463	0.0162098	0.0689943	2	181591868	181655660	protein_coding	pre-mRNA splicing factor 6
ENSMUSG00000002458	Rgs19	1.32463	0.0587713	0.172697	2	181688419	181693977	protein_coding	regulator of G-protein signaling 19
ENSMUSG00000002475	Abhd3	1.54018	0.467108	0.670534	18	10642092	10706771	protein_coding	abhydrolase domain containing 3
ENSMUSG00000002477	Snrpd1	1.49881	0.0144331	0.063381	18	10617775	10642079	protein_coding	small nuclear ribonucleoprotein D1
ENSMUSG00000002486	Tchp	0.675854	0.0273163	0.100164	5	114707760	114722327	protein_coding	trichoplein, keratin filament binding
ENSMUSG00000002489	Tiam1	0.737506	0.286146	0.497422	16	89787111	90143769	protein_coding	T cell lymphoma invasion and metastasis 1
ENSMUSG00000002496	Tsc2	0.758679	0.0067106	0.0361841	17	24595816	24632630	protein_coding	TSC complex subunit 2
ENSMUSG00000002500	Rpl3l	1.87374	0.39838		17	24727820	24736143	protein_coding	ribosomal protein L3-like
ENSMUSG00000002504	Slc9a3r2	5.55009	0.0122418	0.0562995	17	24639286	24650327	protein_coding	solute carrier family 9 (sodium/hydrogen exchanger), member 3 regulator 2
ENSMUSG00000002524	Puf60	0.972773	0.807128	0.905778	15	76070182	76080924	protein_coding	poly-U binding splicing factor 60
ENSMUSG00000002546	Golga2	0.579861	4.23311e-06	9.7943e-05	2	32287384	32307921	protein_coding	golgi autoantigen, golgin subfamily a, 2
ENSMUSG00000002550	Uck1	0.850017	0.330136	0.544916	2	32255002	32260159	protein_coding	uridine-cytidine kinase 1
ENSMUSG00000002565	Scin	0.719518	0.656	0.808401	12	40059769	40134228	protein_coding	scinderin
ENSMUSG00000002578	Ikzf4	1.35035	0.522942	0.71489	10	128630843	128669358	protein_coding	IKAROS family zinc finger 4
ENSMUSG00000002580	Mien1	1.31132	0.0831701	0.219212	11	98437708	98438991	protein_coding	migration and invasion enhancer 1
ENSMUSG00000002588	Pon1	2.86542	0.157071		6	5168090	5193946	protein_coding	paraoxonase 1
ENSMUSG00000002602	Axl	84.6974	1.11689e-12	1.50819e-10	7	25757273	25788705	protein_coding	AXL receptor tyrosine kinase
ENSMUSG00000002603	Tgfb1	0.558691	0.044405	0.142212	7	25687002	25705077	protein_coding	transforming growth factor, beta 1
ENSMUSG00000002608	Ccdc97	0.662891	0.00225933	0.0160011	7	25711106	25719088	protein_coding	coiled-coil domain containing 97
ENSMUSG00000002617	Zfp40	0.808318	0.28819	0.499753	17	23173869	23193252	protein_coding	zinc finger protein 40
ENSMUSG00000002625	Akap8l	0.574546	0.0107708	0.051057	17	32321424	32350607	protein_coding	A kinase (PRKA) anchor protein 8-like
ENSMUSG00000002635	Pdcd2l	1.29449	0.0699687	0.194214	7	34184499	34196661	protein_coding	programmed cell death 2-like
ENSMUSG00000002658	Gtf2f1	0.940803	0.53199	0.721418	17	57003405	57011288	protein_coding	general transcription factor IIF, polypeptide 1
ENSMUSG00000002660	Clpp	0.997327	0.983968	0.992998	17	56990305	56996188	protein_coding	caseinolytic mitochondrial matrix peptidase proteolytic subunit
ENSMUSG00000002661	Alkbh7	0.902815	0.586286	0.75987	17	56997339	56999322	protein_coding	alkB homolog 7
ENSMUSG00000002664	Pspn	0.966634	0.955974		17	56999457	57000018	protein_coding	persephin
ENSMUSG00000002668	Dennd1c	0.537928	0.272139	0.482669	17	57065905	57078514	protein_coding	DENN/MADD domain containing 1C
ENSMUSG00000002679	Med6	1.23002	0.369827	0.583102	12	81573557	81595008	protein_coding	mediator complex subunit 6
ENSMUSG00000002699	Lcp2	0.298516	0.0377803	0.126722	11	34046920	34092295	protein_coding	lymphocyte cytosolic protein 2
ENSMUSG00000002718	Cse1l	2.11657	7.81058e-05	0.00111342	2	166906040	166946389	protein_coding	chromosome segregation 1-like (S. cerevisiae)
ENSMUSG00000002728	Naa20	1.52162	0.0114189	0.0534362	2	145902099	145916425	protein_coding	N(alpha)-acetyltransferase 20, NatB catalytic subunit
ENSMUSG00000002731	Prkra	1.3794	0.181253	0.369984	2	76629898	76648015	protein_coding	protein kinase, interferon inducible double stranded RNA dependent activator
ENSMUSG00000002732	Fkbp7	0.806935	0.552764	0.737734	2	76663044	76673116	protein_coding	FK506 binding protein 7
ENSMUSG00000002733	Plekha3	0.710326	0.0616224	0.178722	2	76675281	76696828	protein_coding	pleckstrin homology domain-containing, family A (phosphoinositide binding specific) member 3
ENSMUSG00000002741	Ykt6	1.15001	0.232342	0.435492	11	5955693	5967780	protein_coding	YKT6 v-SNARE homolog (S. cerevisiae)
ENSMUSG00000002748	Baz1b	0.826739	0.201608	0.397232	5	135187264	135246129	protein_coding	bromodomain adjacent to zinc finger domain, 1B
ENSMUSG00000002763	Pex6	1.14205	0.244751	0.450828	17	46711463	46725541	protein_coding	peroxisomal biogenesis factor 6
ENSMUSG00000002767	Mrpl2	0.923327	0.490833	0.690596	17	46646229	46650139	protein_coding	mitochondrial ribosomal protein L2
ENSMUSG00000002768	Mea1	1.08829	0.445621	0.650896	17	46678793	46683111	protein_coding	male enhanced antigen 1
ENSMUSG00000002769	Gnmt	1.15313	0.807745	0.906276	17	46725664	46729168	protein_coding	glycine N-methyltransferase
ENSMUSG00000002771	Grin2d	2.73899	0.102957	0.252976	7	45831883	45878378	protein_coding	glutamate receptor, ionotropic, NMDA2D (epsilon 4)
ENSMUSG00000002778	Kdelr1	1.21929	0.240189	0.444982	7	45872772	45883732	protein_coding	KDEL (Lys-Asp-Glu-Leu) endoplasmic reticulum protein retention receptor 1
ENSMUSG00000002781	Tmem143	0.884844	0.494034	0.692871	7	45896941	45917413	protein_coding	transmembrane protein 143
ENSMUSG00000002791	Pdxk-ps	0.687929	0.478578	0.680565	17	32076083	32107350	transcribed_unprocessed_pseudogene	pyridoxal (pyridoxine, vitamin B6) kinase, pseudogene
ENSMUSG00000002797	Ggct	1.10942	0.629003	0.789985	6	54982580	54992950	protein_coding	gamma-glutamyl cyclotransferase
ENSMUSG00000002799	Jag2	90.2964	9.17612e-14	1.56233e-11	12	112907819	112929776	protein_coding	jagged 2
ENSMUSG00000002803	Btbd6	1.03167	0.935743	0.972691	12	112976482	112978945	protein_coding	BTB (POZ) domain containing 6
ENSMUSG00000002804	Nudt14	1.9508	0.0608656	0.177149	12	112934291	112942124	protein_coding	nudix (nucleoside diphosphate linked moiety X)-type motif 14
ENSMUSG00000002808	Epdr1	0.263037	0.0115216	0.0538059	13	19591706	19619927	protein_coding	ependymin related protein 1 (zebrafish)
ENSMUSG00000002812	Flii	0.713127	0.00886889	0.0445693	11	60714123	60727263	protein_coding	flightless I actin binding protein
ENSMUSG00000002814	Top3a	0.915925	0.452501	0.657875	11	60740058	60777365	protein_coding	topoisomerase (DNA) III alpha
ENSMUSG00000002820	Atg4d	0.907485	0.597625	0.768633	9	21265293	21277772	protein_coding	autophagy related 4D, cysteine peptidase
ENSMUSG00000002825	Qtrt1	0.608405	0.00889201	0.0446451	9	21411837	21420274	protein_coding	queuine tRNA-ribosyltransferase catalytic subunit 1
ENSMUSG00000002833	Hdgfl2	0.865293	0.343357	0.558557	17	56079634	56100607	protein_coding	HDGF like 2
ENSMUSG00000002835	Chaf1a	0.87165	0.189067	0.380758	17	56040439	56072289	protein_coding	chromatin assembly factor 1, subunit A (p150)
ENSMUSG00000002844	Adprh	1.53152	0.0176937	0.073536	16	38444030	38452703	protein_coding	ADP-ribosylarginine hydrolase
ENSMUSG00000002845	Tmem39a	1.3329	0.0174636	0.0728497	16	38558698	38592162	protein_coding	transmembrane protein 39a
ENSMUSG00000002846	Timmdc1	1.1928	0.148725	0.325719	16	38498347	38522663	protein_coding	translocase of inner mitochondrial membrane domain containing 1
ENSMUSG00000002847	Pla1a	3.11235	0.127107	0.292474	16	38396117	38433145	protein_coding	phospholipase A1 member A
ENSMUSG00000002870	Mcm2	1.04218	0.818793	0.911769	6	88883474	88898780	protein_coding	minichromosome maintenance complex component 2
ENSMUSG00000002871	Tpra1	0.7517	0.0888527	0.22895	6	88902251	88912238	protein_coding	transmembrane protein, adipocyte asscociated 1
ENSMUSG00000002881	Nab1	1.55466	0.00609257	0.0337517	1	52457294	52500679	protein_coding	Ngfi-A binding protein 1
ENSMUSG00000002885	Adgre5	0.503068	0.129773	0.296971	8	83723251	83741326	protein_coding	adhesion G protein-coupled receptor E5
ENSMUSG00000002897	Il17ra	0.319087	0.000352363	0.00373186	6	120463247	120487559	protein_coding	interleukin 17 receptor A
ENSMUSG00000002900	Lamb1	3.10738	0.107469		12	31265234	31329644	protein_coding	laminin B1
ENSMUSG00000002908	Kcnn1	6.17893	0.000494335	0.00488842	8	70842049	70863258	protein_coding	potassium intermediate/small conductance calcium-activated channel, subfamily N, member 1
ENSMUSG00000002910	Arrdc2	0.867484	0.281666	0.493349	8	70835129	70839720	protein_coding	arrestin domain containing 2
ENSMUSG00000002930	Ppp1r17	1.11734	0.856764		6	56017497	56032689	protein_coding	protein phosphatase 1, regulatory subunit 17
ENSMUSG00000002944	Cd36	0.339519	0.117624	0.276273	5	17781690	17888801	protein_coding	CD36 molecule
ENSMUSG00000002948	Map2k7	0.917785	0.478743	0.680565	8	4238740	4247897	protein_coding	mitogen-activated protein kinase kinase 7
ENSMUSG00000002949	Timm44	1.02841	0.774309	0.886479	8	4259731	4275913	protein_coding	translocase of inner mitochondrial membrane 44
ENSMUSG00000002957	Ap2a2	1.72142	0.00401905	0.0247755	7	141562173	141633011	protein_coding	adaptor-related protein complex 2, alpha 2 subunit
ENSMUSG00000002963	Pnkp	0.582715	0.000870376	0.00765931	7	44857139	44862992	protein_coding	polynucleotide kinase 3'- phosphatase
ENSMUSG00000002968	Med25	1.10676	0.488104	0.688364	7	44876765	44892712	protein_coding	mediator complex subunit 25
ENSMUSG00000002980	Bcam	2.94045	0.10451	0.255627	7	19756131	19771016	protein_coding	basal cell adhesion molecule
ENSMUSG00000002981	Clptm1	0.840986	0.170955	0.355909	7	19631571	19665033	protein_coding	cleft lip and palate associated transmembrane protein 1
ENSMUSG00000002983	Relb	2.5268	0.000359339	0.00379803	7	19606217	19629438	protein_coding	avian reticuloendotheliosis viral (v-rel) oncogene related B
ENSMUSG00000002984	Tomm40	1.0255	0.845994	0.926411	7	19701313	19715438	protein_coding	translocase of outer mitochondrial membrane 40
ENSMUSG00000002985	Apoe	2.43234	0.0927465	0.235306	7	19696109	19699188	protein_coding	apolipoprotein E
ENSMUSG00000002996	Hbp1	0.486268	2.4318e-06	6.12407e-05	12	31926254	31950535	protein_coding	high mobility group box transcription factor 1
ENSMUSG00000002997	Prkar2b	1.50755	0.114309	0.271539	12	31958476	32061296	protein_coding	protein kinase, cAMP dependent regulatory, type II beta
ENSMUSG00000003031	Cdkn1b	0.971093	0.871177	0.939556	6	134920401	134925513	protein_coding	cyclin-dependent kinase inhibitor 1B
ENSMUSG00000003032	Klf4	5.73908	0.0175029	0.0729359	4	55527143	55532466	protein_coding	Kruppel-like factor 4 (gut)
ENSMUSG00000003033	Ap1m1	1.08068	0.629894	0.790724	8	72240018	72257385	protein_coding	adaptor-related protein complex AP-1, mu subunit 1
ENSMUSG00000003037	Rab8a	0.852965	0.279079	0.490628	8	72161200	72183904	protein_coding	RAB8A, member RAS oncogene family
ENSMUSG00000003038	Hmgn2	1.69966			4	133964738	133968650	protein_coding	high mobility group nucleosomal binding domain 2
ENSMUSG00000003039	Fam32a	0.692137	0.130385	0.298022	8	72219730	72224418	protein_coding	family with sequence similarity 32, member A
ENSMUSG00000003051	Elf3	1.75293	0.364453		1	135253575	135258568	protein_coding	E74-like factor 3
ENSMUSG00000003062	Stard3nl	0.592348	0.0651357	0.185601	13	19357676	19395795	protein_coding	STARD3 N-terminal like
ENSMUSG00000003068	Stk11	0.468843	1.58145e-06	4.19862e-05	10	80115803	80130682	protein_coding	serine/threonine kinase 11
ENSMUSG00000003070	Efna2	27.7634	3.57505e-07	1.16423e-05	10	80179482	80190010	protein_coding	ephrin A2
ENSMUSG00000003072	Atp5d	1.25075	0.0401258	0.13249	10	80138632	80145818	protein_coding	ATP synthase, H+ transporting, mitochondrial F1 complex, delta subunit
ENSMUSG00000003099	Ppp5c	1.31875	0.0198874	0.0798759	7	17004640	17027924	protein_coding	protein phosphatase 5, catalytic subunit
ENSMUSG00000003119	Cdk12	1.31113	0.238975	0.443683	11	98203059	98278504	protein_coding	cyclin-dependent kinase 12
ENSMUSG00000003123	Lipe	0.455766	0.0051474	0.0298511	7	25379527	25398710	protein_coding	lipase, hormone sensitive
ENSMUSG00000003131	Pafah1b2	1.10334	0.42575	0.634171	9	45962859	46012690	protein_coding	platelet-activating factor acetylhydrolase, isoform 1b, subunit 2
ENSMUSG00000003134	Tbc1d8	3.64654	0.0823651	0.217532	1	39371492	39478755	protein_coding	TBC1 domain family, member 8
ENSMUSG00000003135	Cnot11	1.34367	0.0446912	0.142837	1	39534992	39546889	protein_coding	CCR4-NOT transcription complex, subunit 11
ENSMUSG00000003153	Slc2a3	5.94709	2.24498e-07	7.90233e-06	6	122727809	122801640	protein_coding	solute carrier family 2 (facilitated glucose transporter), member 3
ENSMUSG00000003154	Foxj2	0.743876	0.132218	0.300546	6	122819914	122845366	protein_coding	forkhead box J2
ENSMUSG00000003161	Sri	0.665842	0.0791169	0.211735	5	8046078	8069379	protein_coding	sorcin
ENSMUSG00000003166	Dgcr2	0.974117	0.809208	0.907137	16	17839482	17898562	protein_coding	DiGeorge syndrome critical region gene 2
ENSMUSG00000003184	Irf3	0.490138	3.38295e-07	1.10859e-05	7	44997648	45002848	protein_coding	interferon regulatory factor 3
ENSMUSG00000003190	Bcl2l12	0.710329	0.00907633	0.0453209	7	44991222	44998712	protein_coding	BCL2-like 12 (proline rich)
ENSMUSG00000003198	Zfp959	0.698138	0.00359922	0.0227607	17	55892093	55898928	protein_coding	zinc finger protein 959
ENSMUSG00000003199	Mpnd	1.84346	0.200562	0.396168	17	56005711	56016790	protein_coding	MPN domain containing
ENSMUSG00000003200	Sh3gl1	0.743399	0.00710258	0.0377813	17	56016750	56036635	protein_coding	SH3-domain GRB2-like 1
ENSMUSG00000003206	Ebi3	1.20134	0.805119	0.90469	17	55952640	55957022	protein_coding	Epstein-Barr virus induced gene 3
ENSMUSG00000003208	Yju2	0.862808	0.291118	0.502876	17	55959099	55968285	protein_coding	YJU2 splicing factor
ENSMUSG00000003226	Ranbp2	0.784016	0.14501	0.320089	10	58446920	58494356	protein_coding	RAN binding protein 2
ENSMUSG00000003228	Grk5	2.16243	0.0182096	0.0749857	19	60889749	61095968	protein_coding	G protein-coupled receptor kinase 5
ENSMUSG00000003233	Dvl3	1.2835	0.153099	0.331556	16	20516982	20534010	protein_coding	dishevelled segment polarity protein 3
ENSMUSG00000003234	Abcf3	0.921725	0.343436	0.558627	16	20548577	20561379	protein_coding	ATP-binding cassette, sub-family F (GCN20), member 3
ENSMUSG00000003235	Eif2b5	1.21819	0.0419896	0.136998	16	20498817	20509323	protein_coding	eukaryotic translation initiation factor 2B, subunit 5 epsilon
ENSMUSG00000003269	Cyth2	1.16312	0.216389	0.41584	7	45806637	45814581	protein_coding	cytohesin 2
ENSMUSG00000003271	Sult2b1	1.78315	0.428374	0.636184	7	45729983	45784669	protein_coding	sulfotransferase family, cytosolic, 2B, member 1
ENSMUSG00000003273	Car11	0.394898	0.188919	0.380657	7	45699843	45704682	protein_coding	carbonic anhydrase 11
ENSMUSG00000003279	Dlgap1	0.567153	0.357125		17	69969073	70821413	protein_coding	DLG associated protein 1
ENSMUSG00000003282	Plag1	0.702793	0.219755	0.420188	4	3900996	3938423	protein_coding	pleiomorphic adenoma gene 1
ENSMUSG00000003283	Hck	5.33848	0.0221025	0.0860421	2	153108468	153151441	protein_coding	hemopoietic cell kinase
ENSMUSG00000003299	Mrpl4	0.756432	0.0787111	0.210974	9	21002738	21008839	protein_coding	mitochondrial ribosomal protein L4
ENSMUSG00000003308	Keap1	0.680112	0.00540466	0.030841	9	21229730	21239361	protein_coding	kelch-like ECH-associated protein 1
ENSMUSG00000003309	Ap1m2	0.652301	0.501497	0.698806	9	21294275	21312337	protein_coding	adaptor protein complex AP-1, mu 2 subunit
ENSMUSG00000003316	Glg1	0.550953	0.00410164	0.0251828	8	111154421	111259216	protein_coding	golgi apparatus protein 1
ENSMUSG00000003341	Atp8b3	0.557818	0.373652	0.586697	10	80519584	80539124	protein_coding	ATPase, class I, type 8B, member 3
ENSMUSG00000003344	Btbd2	2.06818	0.00448254	0.0268815	10	80642617	80657071	protein_coding	BTB (POZ) domain containing 2
ENSMUSG00000003345	Csnk1g2	0.875962	0.156413	0.336916	10	80622838	80640749	protein_coding	casein kinase 1, gamma 2
ENSMUSG00000003346	Abhd17a	0.769997	0.037127	0.125201	10	80583654	80590341	protein_coding	abhydrolase domain containing 17A
ENSMUSG00000003348	Mob3a	0.896916	0.733332	0.858893	10	80685253	80701977	protein_coding	MOB kinase activator 3A
ENSMUSG00000003352	Cacnb3	17.0745	1.4192e-07	5.36965e-06	15	98630840	98644529	protein_coding	calcium channel, voltage-dependent, beta 3 subunit
ENSMUSG00000003354	Ccdc65	5.04959	0.0293502		15	98708207	98723336	protein_coding	coiled-coil domain containing 65
ENSMUSG00000003355	Fkbp11	5.85666	1.03728e-06	2.90143e-05	15	98724366	98728198	protein_coding	FK506 binding protein 11
ENSMUSG00000003360	Ddx23	0.92463	0.349204	0.564487	15	98645134	98662894	protein_coding	DEAD (Asp-Glu-Ala-Asp) box polypeptide 23
ENSMUSG00000003363	Pld3	1.19548	0.580118	0.755682	7	27532000	27553218	protein_coding	phospholipase D family, member 3
ENSMUSG00000003378	Grik5	2.81927	0.0204252	0.0813287	7	25009849	25072346	protein_coding	glutamate receptor, ionotropic, kainate 5 (gamma 2)
ENSMUSG00000003379	Cd79a	3.75107	0.0665378		7	24897381	24902197	protein_coding	CD79A antigen (immunoglobulin-associated alpha)
ENSMUSG00000003380	Rabac1	0.963819	0.816428	0.910734	7	24969752	24972754	protein_coding	Rab acceptor 1 (prenylated)
ENSMUSG00000003382	Etv3	1.57616	9.57822e-05	0.00130124	3	87525407	87540156	protein_coding	ets variant 3
ENSMUSG00000003402	Prkcsh	0.792961	0.272689	0.48321	9	22002806	22014222	protein_coding	protein kinase C substrate 80K-H
ENSMUSG00000003410	Elavl3	5.11193	0.0200361		9	22015005	22052023	protein_coding	ELAV like RNA binding protein 3
ENSMUSG00000003411	Rab3b	5.02756	0.025553		4	108879063	108943324	protein_coding	RAB3B, member RAS oncogene family
ENSMUSG00000003418	St8sia6	0.486933	0.327589	0.542369	2	13651021	13794064	protein_coding	ST8 alpha-N-acetyl-neuraminide alpha-2,8-sialyltransferase 6
ENSMUSG00000003420	Fcgrt	0.734902	0.655899		7	45092990	45103851	protein_coding	Fc receptor, IgG, alpha chain transporter
ENSMUSG00000003421	Nosip	0.617435	0.00152063	0.0117697	7	45062429	45078210	protein_coding	nitric oxide synthase interacting protein
ENSMUSG00000003423	Pih1d1	0.996442	0.979477	0.990937	7	45154303	45160065	protein_coding	PIH1 domain containing 1
ENSMUSG00000003429	Rps11	1.24994	0.108326	0.262178	7	45122379	45124439	protein_coding	ribosomal protein S11
ENSMUSG00000003435	Supt5	0.688501	0.000439045	0.00444838	7	28314891	28338746	protein_coding	suppressor of Ty 5, DSIF elongation factor subunit
ENSMUSG00000003436	Dll3	2.63522	0.126458	0.291256	7	28293553	28302238	protein_coding	delta like canonical Notch ligand 3
ENSMUSG00000003437	Paf1	0.961694	0.778211	0.888951	7	28392951	28399388	protein_coding	Paf1, RNA polymerase II complex component
ENSMUSG00000003438	Timm50	0.900286	0.338174	0.553459	7	28305516	28312072	protein_coding	translocase of inner mitochondrial membrane 50
ENSMUSG00000003444	Med29	1.22331	0.129416	0.296355	7	28386146	28392708	protein_coding	mediator complex subunit 29
ENSMUSG00000003452	Bicd1	1.89684	0.307056	0.520533	6	149408886	149563329	protein_coding	BICD cargo adaptor 1
ENSMUSG00000003458	Ncstn	0.893472	0.589028	0.762165	1	172066013	172082795	protein_coding	nicastrin
ENSMUSG00000003464	Pex19	1.15369	0.513977	0.708273	1	172126755	172136493	protein_coding	peroxisomal biogenesis factor 19
ENSMUSG00000003469	Phyhip	0.224608	0.0231494	0.0889848	14	70457476	70468832	protein_coding	phytanoyl-CoA hydroxylase interacting protein
ENSMUSG00000003484	Cyp4f18	0.483836	0.270513	0.480858	8	71988482	72009626	protein_coding	cytochrome P450, family 4, subfamily f, polypeptide 18
ENSMUSG00000003500	Impdh1	1.28227	0.507666	0.703661	6	29200434	29216364	protein_coding	inosine monophosphate dehydrogenase 1
ENSMUSG00000003518	Dusp3	2.21728	0.00914535	0.0455204	11	101971143	101987013	protein_coding	dual specificity phosphatase 3 (vaccinia virus phosphatase VH1-related)
ENSMUSG00000003526	Prodh	19.3498	2.31336e-08	1.12886e-06	16	18060357	18090203	protein_coding	proline dehydrogenase
ENSMUSG00000003527	Ess2	0.848557	0.327953	0.54257	16	17900709	17911348	protein_coding	ess-2 splicing factor
ENSMUSG00000003528	Slc25a1	0.86645	0.587521	0.760842	16	17925223	17928219	protein_coding	solute carrier family 25 (mitochondrial carrier, citrate transporter), member 1
ENSMUSG00000003531	Dgcr6	1.41153	0.131462	0.299435	16	18052860	18071632	protein_coding	DiGeorge syndrome critical region gene 6
ENSMUSG00000003534	Ddr1	11.3762	0.000158631	0.00195192	17	35681567	35704621	protein_coding	discoidin domain receptor family, member 1
ENSMUSG00000003541	Ier3	2.40111	0.0285682	0.10369	17	35821684	35822923	protein_coding	immediate early response 3
ENSMUSG00000003545	Fosb	6.37514	2.2262e-06	5.67012e-05	7	19302696	19310051	protein_coding	FBJ osteosarcoma oncogene B
ENSMUSG00000003546	Klc4	0.648528	0.0925424	0.235111	17	46630624	46646022	protein_coding	kinesin light chain 4
ENSMUSG00000003549	Ercc1	1.28555	0.0981522	0.244662	7	19344778	19356524	protein_coding	excision repair cross-complementing rodent repair deficiency, complementation group 1
ENSMUSG00000003555	Cyp17a1	2.70854	0.168364		19	46667165	46673172	protein_coding	cytochrome P450, family 17, subfamily a, polypeptide 1
ENSMUSG00000003559	As3mt	11.4136	3.40392e-05	0.000560655	19	46707458	46741099	protein_coding	arsenic (+3 oxidation state) methyltransferase
ENSMUSG00000003573	Homer3	1.21027	0.413752	0.623664	8	70282827	70294361	protein_coding	homer scaffolding protein 3
ENSMUSG00000003575	Crtc1	0.69792	0.0417627	0.136486	8	70382355	70439579	protein_coding	CREB regulated transcription coactivator 1
ENSMUSG00000003581	Rnf215	1.008	0.966357	0.985977	11	4135202	4141172	protein_coding	ring finger protein 215
ENSMUSG00000003585	Sec14l2	0.119076	6.99365e-05	0.00101528	11	4097039	4123415	protein_coding	SEC14-like lipid binding 2
ENSMUSG00000003604	Aven	1.32055	0.262199	0.471482	2	112492964	112634573	protein_coding	apoptosis, caspase activation inhibitor
ENSMUSG00000003617	Cp	4.97245	0.0256686	0.0956406	3	19957054	20009145	protein_coding	ceruloplasmin
ENSMUSG00000003623	Crot	0.428842	1.52446e-05	0.000290854	5	8966033	8997324	protein_coding	carnitine O-octanoyltransferase
ENSMUSG00000003644	Rps6ka1	3.26528	0.0119225	0.0552526	4	133847290	133887797	protein_coding	ribosomal protein S6 kinase polypeptide 1
ENSMUSG00000003657	Calb2	1.11734	0.856764		8	110137502	110168210	protein_coding	calbindin 2
ENSMUSG00000003660	Snrnp200	0.668744	0.1544	0.333268	2	127208386	127240451	protein_coding	small nuclear ribonucleoprotein 200 (U5)
ENSMUSG00000003662	Ciao1	1.31708	0.113132	0.26952	2	127240938	127247816	protein_coding	cytosolic iron-sulfur protein assembly 1
ENSMUSG00000003680	Taf6l	1.15072	0.180397	0.368781	19	8774487	8786417	protein_coding	TATA-box binding protein associated factor 6 like
ENSMUSG00000003721	Insig2	1.48721	0.00387601	0.024112	1	121304353	121332589	protein_coding	insulin induced gene 2
ENSMUSG00000003731	Kpna6	0.621858	0.0199885	0.0801729	4	129643980	129672767	protein_coding	karyopherin (importin) alpha 6
ENSMUSG00000003746	Man1a	0.351964	0.000143316	0.00180168	10	53904785	54076609	protein_coding	mannosidase 1, alpha
ENSMUSG00000003752	Itpkc	1.07718	0.613892	0.779887	7	27207172	27228661	protein_coding	inositol 1,4,5-trisphosphate 3-kinase C
ENSMUSG00000003762	Coq8b	0.859389	0.333394	0.54833	7	27233023	27257950	protein_coding	coenzyme Q8B
ENSMUSG00000003778	Brd8	0.939169	0.770221	0.88441	18	34598615	34624601	protein_coding	bromodomain containing 8
ENSMUSG00000003779	Kif20a	1.26904	0.151831	0.329584	18	34624613	34633277	protein_coding	kinesin family member 20A
ENSMUSG00000003808	Farsa	0.660839	0.00345792	0.0221921	8	84856989	84869257	protein_coding	phenylalanyl-tRNA synthetase, alpha subunit
ENSMUSG00000003809	Gcdh	0.690703	0.00011738	0.00152827	8	84886393	84893921	protein_coding	glutaryl-Coenzyme A dehydrogenase
ENSMUSG00000003810	Mast2	0.478661	0.00154866	0.0119457	4	116306762	116464183	protein_coding	microtubule associated serine/threonine kinase 2
ENSMUSG00000003812	Dnase2a	0.387168	8.94217e-05	0.00123193	8	84908560	84922915	protein_coding	deoxyribonuclease II alpha
ENSMUSG00000003813	Rad23a	0.9442	0.716161	0.847628	8	84834019	84840665	protein_coding	RAD23 homolog A, nucleotide excision repair protein
ENSMUSG00000003814	Calr	0.860729	0.442794	0.648824	8	84841850	84846934	protein_coding	calreticulin
ENSMUSG00000003824	Syce2	1.71862	0.00476628	0.0281096	8	84872111	84888221	protein_coding	synaptonemal complex central element protein 2
ENSMUSG00000003847	Nfat5	0.749168	0.317357	0.531382	8	107293470	107379517	protein_coding	nuclear factor of activated T cells 5
ENSMUSG00000003848	Nob1	0.906082	0.462406	0.666341	8	107412486	107425051	protein_coding	NIN1/RPN12 binding protein 1 homolog
ENSMUSG00000003849	Nqo1	0.344842	0.0318637	0.112207	8	107388225	107403206	protein_coding	NAD(P)H dehydrogenase, quinone 1
ENSMUSG00000003863	Ppfia3	4.48926	7.02374e-05	0.0010187	7	45339122	45367019	protein_coding	protein tyrosine phosphatase, receptor type, f polypeptide (PTPRF), interacting protein (liprin), alpha 3
ENSMUSG00000003865	Gys1	2.6993	2.1371e-07	7.60807e-06	7	45434844	45456619	protein_coding	glycogen synthase 1, muscle
ENSMUSG00000003868	Ruvbl2	1.41367	0.0120404	0.0555853	7	45421760	45438096	protein_coding	RuvB-like protein 2
ENSMUSG00000003872	Lin7b	1.68462	0.337651	0.553008	7	45367891	45370583	protein_coding	lin-7 homolog B (C. elegans)
ENSMUSG00000003873	Bax	0.839847	0.30436	0.517531	7	45461697	45466898	protein_coding	BCL2-associated X protein
ENSMUSG00000003882	Il7r	1.69608	0.428671		15	9505788	9530176	protein_coding	interleukin 7 receptor
ENSMUSG00000003923	Tfam	1.5196	0.000271073	0.00302212	10	71225464	71238280	protein_coding	transcription factor A, mitochondrial
ENSMUSG00000003929	Zfp81	1.24438	0.356183	0.571097	17	33329342	33358878	protein_coding	zinc finger protein 81
ENSMUSG00000003934	Efnb3	0.985986	0.982158	0.99223	11	69554092	69560205	protein_coding	ephrin B3
ENSMUSG00000003948	Mmd	0.784956	0.576636	0.753286	11	90249456	90278589	protein_coding	monocyte to macrophage differentiation-associated
ENSMUSG00000003949	Hlf	11.4995	0.000568346	0.00548525	11	90336536	90390895	protein_coding	hepatic leukemia factor
ENSMUSG00000003955	Fam162a	0.631484	0.0662758	0.187696	16	36043761	36071594	protein_coding	family with sequence similarity 162, member A
ENSMUSG00000003970	Rpl8	0.992444	0.955733	0.980586	15	76904078	76906314	protein_coding	ribosomal protein L8
ENSMUSG00000003992	Ssbp2	1.22078	0.456467	0.661408	13	91460283	91703429	protein_coding	single-stranded DNA binding protein 2
ENSMUSG00000004018	Fancl	0.98175	0.906675	0.958806	11	26386135	26471876	protein_coding	Fanconi anemia, complementation group L
ENSMUSG00000004031	Brinp2	0.659247	0.499517		1	158245269	158356326	protein_coding	bone morphogenic protein/retinoic acid inducible neural-specific 2
ENSMUSG00000004032	Gstm5	6.19195	0.00151347	0.0117245	3	107895821	107898686	protein_coding	glutathione S-transferase, mu 5
ENSMUSG00000004035	Gstm7	1.68228	0.482241	0.683357	3	107926334	107931817	protein_coding	glutathione S-transferase, mu 7
ENSMUSG00000004038	Gstm3	0.966634	0.955974		3	107963696	107969283	protein_coding	glutathione S-transferase, mu 3
ENSMUSG00000004040	Stat3	0.948646	0.874686	0.941138	11	100885098	100939540	protein_coding	signal transducer and activator of transcription 3
ENSMUSG00000004043	Stat5a	0.418629	3.45326e-05	0.000565895	11	100859351	100885169	protein_coding	signal transducer and activator of transcription 5A
ENSMUSG00000004044	Cavin1	5.33484	0.00489542	0.0287378	11	100956733	100970887	protein_coding	caveolae associated 1
ENSMUSG00000004054	Map3k11	1.02069	0.901299	0.955465	19	5688742	5702865	protein_coding	mitogen-activated protein kinase kinase kinase 11
ENSMUSG00000004056	Akt2	0.832104	0.303162	0.51611	7	27591552	27640826	protein_coding	thymoma viral proto-oncogene 2
ENSMUSG00000004069	Dnaja3	1.00851	0.95394	0.979932	16	4639989	4707695	protein_coding	DnaJ heat shock protein family (Hsp40) member A3
ENSMUSG00000004070	Hmox2	1.01155	0.930618	0.970326	16	4726361	4766742	protein_coding	heme oxygenase 2
ENSMUSG00000004071	Cdip1	1.94266	0.00583215	0.032622	16	4750348	4790292	protein_coding	cell death inducing Trp53 target 1
ENSMUSG00000004085	Map3k20	0.644478	0.170097	0.354891	2	72285637	72442610	protein_coding	mitogen-activated protein kinase kinase kinase 20
ENSMUSG00000004096	Cwc15	0.897908	0.437124	0.644541	9	14500617	14510577	protein_coding	CWC15 spliceosome-associated protein
ENSMUSG00000004098	Col5a3	0.35359	0.138593	0.310283	9	20770050	20815067	protein_coding	collagen, type V, alpha 3
ENSMUSG00000004099	Dnmt1	0.637929	0.0136106	0.0608265	9	20907209	20959888	protein_coding	DNA methyltransferase (cytosine-5) 1
ENSMUSG00000004100	Ppan	0.777264	0.255037	0.463553	9	20888175	20892178	protein_coding	peter pan homolog
ENSMUSG00000004105	Angptl2	2.92139	0.132157		2	33216069	33247717	protein_coding	angiopoietin-like 2
ENSMUSG00000004110	Cacna1e	0.255838	0.0574371	0.170236	1	154390731	154884501	protein_coding	calcium channel, voltage-dependent, R type, alpha 1E subunit
ENSMUSG00000004113	Cacna1b	1.75954	0.361311		2	24603887	24763152	protein_coding	calcium channel, voltage-dependent, N type, alpha 1B subunit
ENSMUSG00000004127	Trmt10a	2.04803	4.18288e-06	9.71778e-05	3	138143448	138159821	protein_coding	tRNA methyltransferase 10A
ENSMUSG00000004151	Etv1	2.43697	0.2319	0.435197	12	38779380	38870484	protein_coding	ets variant 1
ENSMUSG00000004187	Kifc2	0.822962	0.59764	0.768633	15	76659858	76668196	protein_coding	kinesin family member C2
ENSMUSG00000004207	Psap	0.738905	0.0874251	0.226426	10	60277627	60302597	protein_coding	prosaposin
ENSMUSG00000004221	Ikbkg	0.732838	0.00046286	0.00464461	X	74393290	74453854	protein_coding	inhibitor of kappaB kinase gamma
ENSMUSG00000004233	Wars2	2.3111	0.00412044	0.0252712	3	99141068	99239186	protein_coding	tryptophanyl tRNA synthetase 2 (mitochondrial)
ENSMUSG00000004263	Atn1	2.76831	0.0560564	0.167447	6	124742544	124756524	protein_coding	atrophin 1
ENSMUSG00000004264	Phb2	1.11675	0.422337	0.63161	6	124712336	124716950	protein_coding	prohibitin 2
ENSMUSG00000004266	Ptpn6	0.422786	0.00614635	0.0339719	6	124720707	124738714	protein_coding	protein tyrosine phosphatase, non-receptor type 6
ENSMUSG00000004267	Eno2	6.18835			6	124760053	124769673	protein_coding	enolase 2, gamma neuronal
ENSMUSG00000004268	Emg1	1.12105	0.348413	0.564022	6	124704085	124712178	protein_coding	EMG1 N1-specific pseudouridine methyltransferase
ENSMUSG00000004270	Lpcat3	0.474266	0.0167554	0.0707047	6	124663027	124704418	protein_coding	lysophosphatidylcholine acyltransferase 3
ENSMUSG00000004285	Atp6v1f	1.00253	0.984394	0.992998	6	29467718	29470512	protein_coding	ATPase, H+ transporting, lysosomal V1 subunit F
ENSMUSG00000004317	Clcn5	1.98478	0.000613387	0.00582309	X	7153810	7319358	protein_coding	chloride channel, voltage-sensitive 5
ENSMUSG00000004319	Clcn3	1.06734	0.605177	0.773584	8	60910389	60983300	protein_coding	chloride channel, voltage-sensitive 3
ENSMUSG00000004328	Hif3a	2.133	0.21548	0.414983	7	17031507	17062427	protein_coding	hypoxia inducible factor 3, alpha subunit
ENSMUSG00000004347	Pde1c	4.06318	0.0262714	0.0973539	6	56069804	56652487	protein_coding	phosphodiesterase 1C
ENSMUSG00000004356	Utp20	1.10854	0.691911	0.8321	10	88746607	88826804	protein_coding	UTP20 small subunit processome component
ENSMUSG00000004360	9330159F19Rik	1.62621	0.430712		10	29211606	29230779	protein_coding	RIKEN cDNA 9330159F19 gene
ENSMUSG00000004364	Cul3	1.24953	0.0453039	0.144177	1	80264923	80340480	protein_coding	cullin 3
ENSMUSG00000004371	Il11	4.06886	0.000525699	0.0051469	7	4772373	4782859	protein_coding	interleukin 11
ENSMUSG00000004383	Large1	1.9029	0.299864		8	72814599	73353540	protein_coding	LARGE xylosyl- and glucuronyltransferase 1
ENSMUSG00000004393	Ddx56	0.945322	0.59826	0.76877	11	6258919	6267772	protein_coding	DEAD (Asp-Glu-Ala-Asp) box polypeptide 56
ENSMUSG00000004394	Tmed4	1.51505	0.000797199	0.00717662	11	6270369	6274870	protein_coding	transmembrane p24 trafficking protein 4
ENSMUSG00000004446	Bid	0.877684	0.393692	0.6053	6	120891930	120916853	protein_coding	BH3 interacting domain death agonist
ENSMUSG00000004451	Ralb	2.87314	0.00141603	0.0110904	1	119470305	119504794	protein_coding	v-ral simian leukemia viral oncogene B
ENSMUSG00000004455	Ppp1cc	0.854531	0.43123	0.639053	5	122158278	122175273	protein_coding	protein phosphatase 1 catalytic subunit gamma
ENSMUSG00000004460	Dnajb11	0.905991	0.38831	0.600443	16	22857845	22879634	protein_coding	DnaJ heat shock protein family (Hsp40) member B11
ENSMUSG00000004462	Tbccd1	0.622778	0.00521835	0.0301402	16	22813214	22857669	protein_coding	TBCC domain containing 1
ENSMUSG00000004473	Clec11a	5.37004	0.0148901	0.0648066	7	44302687	44306902	protein_coding	C-type lectin domain family 11, member a
ENSMUSG00000004500	Zfp324	0.659454	0.0366827	0.124318	7	12965838	12974236	protein_coding	zinc finger protein 324
ENSMUSG00000004508	Gab2	0.429457	0.00764267	0.0398783	7	97081586	97308946	protein_coding	growth factor receptor bound protein 2-associated protein 2
ENSMUSG00000004530	Coro1c	1.05562	0.77934	0.889441	5	113842436	113908758	protein_coding	coronin, actin binding protein 1C
ENSMUSG00000004535	Tax1bp1	0.861764	0.313409	0.527113	6	52713729	52766780	protein_coding	Tax1 (human T cell leukemia virus type I) binding protein 1
ENSMUSG00000004540	Psg17	1.11734	0.856764		7	18813937	18821607	protein_coding	pregnancy specific glycoprotein 17
ENSMUSG00000004542	Psg19	0.966634	0.955974		7	18789567	18798520	protein_coding	pregnancy specific glycoprotein 19
ENSMUSG00000004552	Ctse	0.459962	0.0256892	0.0956945	1	131638306	131675505	protein_coding	cathepsin E
ENSMUSG00000004558	Ndrg2	66.6679	8.0831e-13	1.13048e-10	14	51905271	51914158	protein_coding	N-myc downstream regulated gene 2
ENSMUSG00000004561	Mettl17	0.938904	0.720524	0.85064	14	51884842	51893039	protein_coding	methyltransferase like 17
ENSMUSG00000004562	Arhgef40	1.16834	0.693117	0.832566	14	51984719	52006251	protein_coding	Rho guanine nucleotide exchange factor (GEF) 40
ENSMUSG00000004565	Pnpla6	0.437456	2.07792e-05	0.000374983	8	3515384	3544267	protein_coding	patatin-like phospholipase domain containing 6
ENSMUSG00000004567	Mcoln1	0.767073	0.13178	0.299854	8	3500457	3515232	protein_coding	mucolipin 1
ENSMUSG00000004568	Arhgef18	0.424508	0.0848235	0.222224	8	3353415	3456601	protein_coding	rho/rac guanine nucleotide exchange factor (GEF) 18
ENSMUSG00000004591	Pkn2	0.828316	0.246849	0.453192	3	142790902	142882004	protein_coding	protein kinase N2
ENSMUSG00000004609	Cd33	0.836256	0.771121		7	43524216	43544428	protein_coding	CD33 antigen
ENSMUSG00000004610	Etfb	0.565277	0.00696659	0.0372058	7	43444083	43457800	protein_coding	electron transferring flavoprotein, beta polypeptide
ENSMUSG00000004612	Nkg7	2.73636	0.138906		7	43437073	43438249	protein_coding	natural killer cell group 7 sequence
ENSMUSG00000004626	Stxbp2	0.687782	0.0688678	0.192427	8	3630955	3643644	protein_coding	syntaxin binding protein 2
ENSMUSG00000004630	Pcp2	1.11734	0.856764		8	3623371	3625545	protein_coding	Purkinje cell protein 2 (L7)
ENSMUSG00000004631	Sgce	1.13121	0.851198		6	4674350	4747207	protein_coding	sarcoglycan, epsilon
ENSMUSG00000004637	Wwox	1.16375	0.436228	0.644022	8	114439655	115352708	protein_coding	WW domain-containing oxidoreductase
ENSMUSG00000004642	Slbp	0.938714	0.855107	0.931201	5	33634952	33652574	protein_coding	stem-loop binding protein
ENSMUSG00000004654	Ghrhr	0.836256	0.771121		6	55376295	55388530	protein_coding	growth hormone releasing hormone receptor
ENSMUSG00000004655	Aqp1	0.15955	0.00642611	0.0350504	6	55336432	55348555	protein_coding	aquaporin 1
ENSMUSG00000004661	Arid3b	5.88208			9	57790353	57836793	protein_coding	AT rich interactive domain 3B (BRIGHT-like)
ENSMUSG00000004665	Cnn2	0.997538	0.99527	0.997607	10	79988584	79996062	protein_coding	calponin 2
ENSMUSG00000004667	Polr2e	0.954813	0.781144	0.890632	10	80035949	80039795	protein_coding	polymerase (RNA) II (DNA directed) polypeptide E
ENSMUSG00000004668	Abca13	1.36773	0.613591		11	9191942	9684259	protein_coding	ATP-binding cassette, sub-family A (ABC1), member 13
ENSMUSG00000004677	Myo9b	0.552871	4.7103e-05	0.000735939	8	71272714	71360713	protein_coding	myosin IXb
ENSMUSG00000004698	Hdac9	8.91554	0.00320078	0.0209166	12	34047580	34917095	protein_coding	histone deacetylase 9
ENSMUSG00000004707	Ly9	13.554	0.00016523	0.00201571	1	171588624	171607410	protein_coding	lymphocyte antigen 9
ENSMUSG00000004709	Cd244a	1.77309	0.354958		1	171559193	171609746	protein_coding	CD244 molecule A
ENSMUSG00000004730	Adgre1	0.966634	0.955974		17	57358691	57483527	protein_coding	adhesion G protein-coupled receptor E1
ENSMUSG00000004748	Mtfp1	1.72541	0.0165697	0.07011	11	4091480	4095445	protein_coding	mitochondrial fission process 1
ENSMUSG00000004768	Rab23	1.99322	0.00634456	0.0347155	1	33719887	33742564	protein_coding	RAB23, member RAS oncogene family
ENSMUSG00000004771	Rab11a	1.54931	0.000642099	0.00602266	9	64715299	64737758	protein_coding	RAB11A, member RAS oncogene family
ENSMUSG00000004788	Eif2b2	0.796529	0.348626	0.564024	12	85219481	85226628	protein_coding	eukaryotic translation initiation factor 2B, subunit 2 beta
ENSMUSG00000004789	Dlst	0.730241	0.128698	0.295114	12	85110833	85134845	protein_coding	dihydrolipoamide S-succinyltransferase (E2 component of 2-oxo-glutarate complex)
ENSMUSG00000004791	Pgf	1.58805	0.446998	0.65242	12	85166635	85177790	protein_coding	placental growth factor
ENSMUSG00000004798	Ulk2	0.998763	0.996305	0.99795	11	61775649	61855073	protein_coding	unc-51 like kinase 2
ENSMUSG00000004815	Dgkq	0.503334	0.000113058	0.00149136	5	108646693	108669672	protein_coding	diacylglycerol kinase, theta
ENSMUSG00000004837	Grap	3.04206			11	61653265	61672784	protein_coding	GRB2-related adaptor protein
ENSMUSG00000004843	Chmp2b	1.12721	0.257704	0.466464	16	65539128	65562726	protein_coding	charged multivesicular body protein 2B
ENSMUSG00000004846	Plod3	1.69708	0.0011084	0.00918136	5	136987019	136996648	protein_coding	procollagen-lysine, 2-oxoglutarate 5-dioxygenase 3
ENSMUSG00000004849	Ap1s1	0.98856	0.955118	0.98034	5	137034993	137046135	protein_coding	adaptor protein complex AP-1, sigma 1
ENSMUSG00000004865	Srpk1	1.18162	0.0585718	0.172392	17	28587648	28622709	protein_coding	serine/arginine-rich protein specific kinase 1
ENSMUSG00000004872	Pax3	0.836256	0.771121		1	78101267	78197134	protein_coding	paired box 3
ENSMUSG00000004880	Lbr	1.54548	0.0262924	0.0974089	1	181815335	181843046	protein_coding	lamin B receptor
ENSMUSG00000004885	Crabp2	3.5566	0.0390676	0.129982	3	87948666	87953376	protein_coding	cellular retinoic acid binding protein II
ENSMUSG00000004891	Nes	17.2874	0.000126973	0.00163025	3	87971078	87980451	protein_coding	nestin
ENSMUSG00000004892	Bcan	1.86457	0.315102		3	87987531	88000230	protein_coding	brevican
ENSMUSG00000004895	Prcc	1.41504	0.0518276	0.15822	3	87858903	87885608	protein_coding	papillary renal cell carcinoma (translocation-associated)
ENSMUSG00000004896	Rrnad1	1.14128	0.529	0.718933	3	87922601	87930717	protein_coding	ribosomal RNA adenine dimethylase domain containing 1
ENSMUSG00000004897	Hdgf	1.17798	0.320767	0.534464	3	87906321	87916132	protein_coding	heparin binding growth factor
ENSMUSG00000004902	Slc25a18	1.85496	0.318813	0.532852	6	120773578	120794336	protein_coding	solute carrier family 25 (mitochondrial carrier), member 18
ENSMUSG00000004929	Thop1	1.18487	0.113632	0.270384	10	81070035	81082559	protein_coding	thimet oligopeptidase 1
ENSMUSG00000004931	Apba3	1.05965	0.590185	0.763076	10	81266960	81273246	protein_coding	amyloid beta (A4) precursor protein-binding, family A, member 3
ENSMUSG00000004933	Matk	2.22638	0.198992		10	81252935	81263365	protein_coding	megakaryocyte-associated tyrosine kinase
ENSMUSG00000004934	Pias4	0.64651	1.29836e-05	0.000251079	10	81153266	81167923	protein_coding	protein inhibitor of activated STAT 4
ENSMUSG00000004936	Map2k1	1.6517	0.000414069	0.0042531	9	64185770	64253631	protein_coding	mitogen-activated protein kinase kinase 1
ENSMUSG00000004937	Sgta	1.18424	0.125852	0.290297	10	81044075	81060181	protein_coding	small glutamine-rich tetratricopeptide repeat (TPR)-containing, alpha
ENSMUSG00000004939	Nmrk2	1.27498	0.693861		10	81198170	81202051	protein_coding	nicotinamide riboside kinase 2
ENSMUSG00000004945	Tmem242	1.4602	0.00410774	0.0252032	17	5410870	5440259	protein_coding	transmembrane protein 242
ENSMUSG00000004947	Dtx2	1.47565	0.00768009	0.0400469	5	135994800	136032872	protein_coding	deltex 2, E3 ubiquitin ligase
ENSMUSG00000004948	Zp3	1.2789	0.689677		5	135980099	135988624	protein_coding	zona pellucida glycoprotein 3
ENSMUSG00000004951	Hspb1	1.29154	0.677265		5	135887919	135889563	protein_coding	heat shock protein 1
ENSMUSG00000004952	Rasa4	1.07006	0.827076	0.916801	5	136083916	136111860	protein_coding	RAS p21 protein activator 4
ENSMUSG00000004961	Syt5	3.16996	0.0847187	0.222061	7	4539765	4547541	protein_coding	synaptotagmin V
ENSMUSG00000004980	Hnrnpa2b1	1.18449	0.0638313	0.182889	6	51460932	51469894	protein_coding	heterogeneous nuclear ribonucleoprotein A2/B1
ENSMUSG00000004994	Ccdc130	0.829834	0.175913	0.362524	8	84257795	84270380	protein_coding	coiled-coil domain containing 130
ENSMUSG00000004996	Mri1	0.684158	0.0410582	0.135074	8	84249906	84257326	protein_coding	methylthioribose-1-phosphate isomerase 1
ENSMUSG00000005034	Prkacb	0.644535	0.0343172	0.11844	3	146729574	146812990	protein_coding	protein kinase, cAMP dependent, catalytic, beta
ENSMUSG00000005043	Sgsh	0.547566	0.219718	0.420188	11	119343425	119355536	protein_coding	N-sulfoglucosamine sulfohydrolase (sulfamidase)
ENSMUSG00000005045	Chd5	8.13566	5.6503e-05	0.000848575	4	152338651	152390194	protein_coding	chromodomain helicase DNA binding protein 5
ENSMUSG00000005054	Cstb	1.03901	0.864889	0.936191	10	78425669	78427622	protein_coding	cystatin B
ENSMUSG00000005057	Sh2b2	11.1779	0.000225435	0.00260946	5	136218147	136246556	protein_coding	SH2B adaptor protein 2
ENSMUSG00000005069	Pex5	1.15624	0.288003	0.499588	6	124396816	124415067	protein_coding	peroxisomal biogenesis factor 5
ENSMUSG00000005078	Jkamp	1.12088	0.367747	0.581212	12	72085589	72101461	protein_coding	JNK1/MAPK8-associated membrane protein
ENSMUSG00000005087	Cd44	0.601984	0.100875	0.249189	2	102811141	102901665	protein_coding	CD44 antigen
ENSMUSG00000005089	Slc1a2	0.511232	0.278041		2	102658659	102790784	protein_coding	solute carrier family 1 (glial high affinity glutamate transporter), member 2
ENSMUSG00000005102	Eif2ak4	0.725583	0.194893	0.388546	2	118388618	118475234	protein_coding	eukaryotic translation initiation factor 2 alpha kinase 4
ENSMUSG00000005103	Wdr1	0.511996	0.00857899	0.0434469	5	38526813	38563221	protein_coding	WD repeat domain 1
ENSMUSG00000005107	Slc2a9	4.11078	7.2002e-05	0.00103853	5	38349273	38503143	protein_coding	solute carrier family 2 (facilitated glucose transporter), member 9
ENSMUSG00000005124	Ccn4	1.88947	0.305112		15	66891320	66923201	protein_coding	cellular communication network factor 4
ENSMUSG00000005125	Ndrg1	0.428393	0.224708	0.425923	15	66929318	66969640	protein_coding	N-myc downstream regulated gene 1
ENSMUSG00000005131	4930550C14Rik	1.8293	0.300026	0.512666	9	53402325	53434402	protein_coding	RIKEN cDNA 4930550C14 gene
ENSMUSG00000005142	Man2b1	0.434317	0.0138646	0.0616449	8	85083270	85098282	protein_coding	mannosidase 2, alpha B1
ENSMUSG00000005148	Klf5	1.04021	0.924994	0.967723	14	99298691	99315036	protein_coding	Kruppel-like factor 5
ENSMUSG00000005150	Wdr83	0.787791	0.046294	0.146465	8	85075035	85081306	protein_coding	WD repeat domain containing 83
ENSMUSG00000005161	Prdx2	1.02321	0.873272	0.940326	8	84969587	84974834	protein_coding	peroxiredoxin 2
ENSMUSG00000005198	Polr2a	1.08504	0.688601	0.830286	11	69733997	69758637	protein_coding	polymerase (RNA) II (DNA directed) polypeptide A
ENSMUSG00000005204	Senp3	1.44074	0.00132602	0.0105382	11	69673115	69682084	protein_coding	SUMO/sentrin specific peptidase 3
ENSMUSG00000005225	Plekha8	2.3486	0.24553	0.451671	6	54595111	54645839	protein_coding	pleckstrin homology domain containing, family A (phosphoinositide binding specific) member 8
ENSMUSG00000005233	Spc25	1.15508	0.479633	0.681078	2	69193895	69206194	protein_coding	SPC25, NDC80 kinetochore complex component, homolog (S. cerevisiae)
ENSMUSG00000005237	Dnah2	0.458083	0.28433	0.495875	11	69420809	69549110	protein_coding	dynein, axonemal, heavy chain 2
ENSMUSG00000005251	Ripk4	18.2163	9.1498e-05	0.00125611	16	97741933	97763787	protein_coding	receptor-interacting serine-threonine kinase 4
ENSMUSG00000005262	Ufd1	0.749029	0.0253335	0.0947255	16	18811779	18835261	protein_coding	ubiquitin recognition factor in ER-associated degradation 1
ENSMUSG00000005267	Zfp287	1.99885	0.266012		11	62700356	62731905	protein_coding	zinc finger protein 287
ENSMUSG00000005299	Letm1	0.913508	0.761501	0.878815	5	33739673	33782817	protein_coding	leucine zipper-EF-hand containing transmembrane protein 1
ENSMUSG00000005312	Ubqln1	1.02261	0.875716	0.941494	13	58176156	58215653	protein_coding	ubiquilin 1
ENSMUSG00000005320	Fgfr4	1.41646	0.573696		13	55152640	55168759	protein_coding	fibroblast growth factor receptor 4
ENSMUSG00000005338	Cadm3	2.15566	0.255227	0.46379	1	173333258	173367695	protein_coding	cell adhesion molecule 3
ENSMUSG00000005339	Fcer1a	0.687784			1	173221284	173227214	protein_coding	Fc receptor, IgE, high affinity I, alpha polypeptide
ENSMUSG00000005354	Txn2	1.36341	0.0096005	0.0471418	15	77915047	77929006	protein_coding	thioredoxin 2
ENSMUSG00000005360	Slc1a3	2.33152	0.255968	0.46449	15	8634124	8710764	protein_coding	solute carrier family 1 (glial high affinity glutamate transporter), member 3
ENSMUSG00000005362	Crbn	0.659163	0.00296414	0.0197156	6	106780201	106800077	protein_coding	cereblon
ENSMUSG00000005364	Il5ra	1.62445	0.498758	0.696456	6	106710357	106749037	protein_coding	interleukin 5 receptor, alpha
ENSMUSG00000005370	Msh6	1.15362	0.503172	0.700393	17	87975062	87990892	protein_coding	mutS homolog 6
ENSMUSG00000005371	Fbxo11	1.25216	0.0974629	0.243588	17	87990859	88065291	protein_coding	F-box protein 11
ENSMUSG00000005373	Mlxipl	1.93826	0.364402	0.578142	5	135089890	135138382	protein_coding	MLX interacting protein-like
ENSMUSG00000005374	Tbl2	0.919178	0.600922	0.770585	5	135149657	135165760	protein_coding	transducin (beta)-like 2
ENSMUSG00000005378	Bud23	0.891246	0.369227	0.582605	5	135052957	135064959	protein_coding	BUD23, rRNA methyltransferase and ribosome maturation factor
ENSMUSG00000005397	Nid1	33.0455	2.63495e-07	8.98795e-06	13	13437551	13512269	protein_coding	nidogen 1
ENSMUSG00000005410	Mcm5	0.691074	0.0175756	0.0731999	8	75109569	75128439	protein_coding	minichromosome maintenance complex component 5
ENSMUSG00000005413	Hmox1	0.636332	0.130632	0.298227	8	75093621	75100589	protein_coding	heme oxygenase 1
ENSMUSG00000005417	Mprip	1.05558	0.722451	0.851507	11	59661305	59780860	protein_coding	myosin phosphatase Rho interacting protein
ENSMUSG00000005442	Cic	0.745741	0.0382337	0.127777	7	25267704	25294159	protein_coding	capicua transcriptional repressor
ENSMUSG00000005447	Pafah1b3	2.42588	6.56598e-05	0.000966589	7	25295049	25297986	protein_coding	platelet-activating factor acetylhydrolase, isoform 1b, subunit 3
ENSMUSG00000005465	Il27ra	0.381289	0.00267671	0.0182058	8	84030294	84042589	protein_coding	interleukin 27 receptor, alpha
ENSMUSG00000005469	Prkaca	1.15125	0.439836	0.646962	8	83972993	83996443	protein_coding	protein kinase, cAMP dependent, catalytic, alpha
ENSMUSG00000005470	Asf1b	0.928248	0.486596	0.687042	8	83955507	83970197	protein_coding	anti-silencing function 1B histone chaperone
ENSMUSG00000005474	Myl10	0.836256	0.771121		5	136693146	136701094	protein_coding	myosin, light chain 10, regulatory
ENSMUSG00000005481	Ddx39	1.04427	0.65058	0.804952	8	83715177	83726892	protein_coding	DEAD (Asp-Glu-Ala-Asp) box polypeptide 39
ENSMUSG00000005483	Dnajb1	0.680129	0.0083385	0.0426009	8	83608193	83612653	protein_coding	DnaJ heat shock protein family (Hsp40) member B1
ENSMUSG00000005493	Msh4	0.748916	0.693483	0.832705	3	153857149	153906138	protein_coding	mutS homolog 4
ENSMUSG00000005501	Usp40	1.81017	0.00218001	0.0155898	1	87945119	88008551	protein_coding	ubiquitin specific peptidase 40
ENSMUSG00000005505	Kbtbd4	1.12263	0.588736	0.761894	2	90904740	90911626	protein_coding	kelch repeat and BTB (POZ) domain containing 4
ENSMUSG00000005506	Celf1	1.35305	0.164369	0.347037	2	90940382	91019497	protein_coding	CUGBP, Elav-like family member 1
ENSMUSG00000005510	Ndufs3	1.18247	0.54468	0.731595	2	90894634	90904827	protein_coding	NADH:ubiquinone oxidoreductase core subunit S3
ENSMUSG00000005514	Por	1.13978	0.521551	0.713913	5	135670033	135735326	protein_coding	P450 (cytochrome) oxidoreductase
ENSMUSG00000005533	Igf1r	1.00914	0.966891	0.986348	7	67952827	68233668	protein_coding	insulin-like growth factor I receptor
ENSMUSG00000005534	Insr	2.91706	0.148582	0.325554	8	3122061	3279617	protein_coding	insulin receptor
ENSMUSG00000005553	Atp4a	0.429375	0.135243	0.30566	7	30712209	30725534	protein_coding	ATPase, H+/K+ exchanging, gastric, alpha polypeptide
ENSMUSG00000005566	Trim28	1.26491	0.146846	0.322971	7	12999114	13031035	protein_coding	tripartite motif-containing 28
ENSMUSG00000005575	Ube2m	1.03843	0.774141	0.886479	7	13035120	13038275	protein_coding	ubiquitin-conjugating enzyme E2M
ENSMUSG00000005580	Adcy9	1.38841	0.311837	0.525622	16	4287529	4420498	protein_coding	adenylate cyclase 9
ENSMUSG00000005583	Mef2c	0.973802	0.963187	0.984496	13	83504034	83667080	protein_coding	myocyte enhancer factor 2C
ENSMUSG00000005609	Ctr9	0.976514	0.873085	0.940246	7	111028951	111056377	protein_coding	CTR9 homolog, Paf1/RNA polymerase II complex component
ENSMUSG00000005610	Eif4g2	0.582148	0.00150443	0.011666	7	111067750	111083030	protein_coding	eukaryotic translation initiation factor 4, gamma 2
ENSMUSG00000005611	Mrvi1	5.9585	0.000105964	0.00142109	7	110868266	110982461	protein_coding	MRV integration site 1
ENSMUSG00000005615	Pcyt1a	0.585343	0.0263544	0.0976153	16	32430921	32475070	protein_coding	phosphate cytidylyltransferase 1, choline, alpha isoform
ENSMUSG00000005621	Zfp592	0.938754	0.523698	0.715567	7	80993681	81045164	protein_coding	zinc finger protein 592
ENSMUSG00000005625	Psmd4	2.43768	0.00112925	0.00930491	3	95032694	95042614	protein_coding	proteasome (prosome, macropain) 26S subunit, non-ATPase, 4
ENSMUSG00000005628	Tmod4	1.20111	0.630968	0.791643	3	95124476	95129209	protein_coding	tropomodulin 4
ENSMUSG00000005640	Insrr	0.966634	0.955974		3	87796951	87816101	protein_coding	insulin receptor-related receptor
ENSMUSG00000005649	Cabp5	0.4103	0.228078		7	13398132	13408887	protein_coding	calcium binding protein 5
ENSMUSG00000005656	Snx6	1.39677	0.0164595	0.0698134	12	54746349	54795703	protein_coding	sorting nexin 6
ENSMUSG00000005667	Mthfd2	1.49913	0.00686351	0.0368059	6	83305691	83325908	protein_coding	methylenetetrahydrofolate dehydrogenase (NAD+ dependent), methenyltetrahydrofolate cyclohydrolase
ENSMUSG00000005672	Kit	1.37934	0.349425	0.564617	5	75574916	75656722	protein_coding	KIT proto-oncogene receptor tyrosine kinase
ENSMUSG00000005674	Tomm40l	1.16736	0.443486	0.649413	1	171216011	171222514	protein_coding	translocase of outer mitochondrial membrane 40-like
ENSMUSG00000005677	Nr1i3	0.720676	0.65875	0.810578	1	171213970	171220701	protein_coding	nuclear receptor subfamily 1, group I, member 3
ENSMUSG00000005681	Apoa2	1.42749	0.565994		1	171225054	171226379	protein_coding	apolipoprotein A-II
ENSMUSG00000005682	Pan2	1.09019	0.706691	0.841427	10	128303335	128321358	protein_coding	PAN2 poly(A) specific ribonuclease subunit
ENSMUSG00000005683	Cs	0.611832	0.00918377	0.0456392	10	128337734	128362479	protein_coding	citrate synthase
ENSMUSG00000005686	Ampd3	0.451241	4.90707e-06	0.000109338	7	110768206	110812405	protein_coding	adenosine monophosphate deaminase 3
ENSMUSG00000005687	Bcas2	2.75226	0.000145074	0.00181505	3	103171655	103179166	protein_coding	breast carcinoma amplified sequence 2
ENSMUSG00000005698	Ctcf	0.803883	0.0318046	0.112044	8	105636568	105682922	protein_coding	CCCTC-binding factor
ENSMUSG00000005699	Pard6a	1.02816	0.888792	0.947464	8	105701148	105703496	protein_coding	par-6 family cell polarity regulator alpha
ENSMUSG00000005705	Agrp	2.03315	0.323486	0.538135	8	105566698	105637393	protein_coding	agouti related neuropeptide
ENSMUSG00000005718	Tfap4	0.786698	0.150108	0.327661	16	4544661	4559854	protein_coding	transcription factor AP4
ENSMUSG00000005732	Ranbp1	1.15463	0.185887	0.376159	16	18239784	18248732	protein_coding	RAN binding protein 1
ENSMUSG00000005763	Cd247	1.86327	0.364806	0.578548	1	165788681	165877277	protein_coding	CD247 antigen
ENSMUSG00000005774	Rfx5	0.745558	0.151264	0.328992	3	94954075	94961561	protein_coding	regulatory factor X, 5 (influences HLA class II expression)
ENSMUSG00000005779	Psmb4	2.69664	0.000164229	0.00200819	3	94884093	94886961	protein_coding	proteasome (prosome, macropain) subunit, beta type 4
ENSMUSG00000005800	Mmp8	0.966634	0.955974		9	7558456	7568485	protein_coding	matrix metallopeptidase 8
ENSMUSG00000005802	Slc30a4	3.0229	0.08629	0.224303	2	122681233	122702663	protein_coding	solute carrier family 30 (zinc transporter), member 4
ENSMUSG00000005803	Sqor	1.81308	0.403854	0.614709	2	122765237	122809569	protein_coding	sulfide quinone oxidoreductase
ENSMUSG00000005804	Bloc1s6	1.46222	0.0728667	0.199511	2	122738503	122749475	protein_coding	biogenesis of lysosomal organelles complex-1, subunit 6, pallidin
ENSMUSG00000005813	Metap1	1.09231	0.414998	0.62487	3	138458956	138489515	protein_coding	methionyl aminopeptidase 1
ENSMUSG00000005823	Gpr108	0.830186	0.0370186	0.125024	17	57234635	57248446	protein_coding	G protein-coupled receptor 108
ENSMUSG00000005824	Tnfsf14	5.14828	0.0185692	0.0760242	17	57189492	57194177	protein_coding	tumor necrosis factor (ligand) superfamily, member 14
ENSMUSG00000005846	Rsl1d1	1.29607	0.00431573	0.0261818	16	11192970	11203331	protein_coding	ribosomal L1 domain containing 1
ENSMUSG00000005871	Apc	1.72725	0.0629587	0.181151	18	34220924	34322552	protein_coding	APC, WNT signaling pathway regulator
ENSMUSG00000005873	Reep5	1.29964	0.390783	0.602779	18	34344885	34374070	protein_coding	receptor accessory protein 5
ENSMUSG00000005881	Ergic3	1.55755	0.00401837	0.0247755	2	156008045	156018279	protein_coding	ERGIC and golgi 3
ENSMUSG00000005882	Uqcc1	1.61071	0.00762381	0.0397932	2	155846894	155930310	protein_coding	ubiquinol-cytochrome c reductase complex assembly factor 1
ENSMUSG00000005883	Spo11	0.966634	0.955974		2	172977700	172993576	protein_coding	SPO11 meiotic protein covalently bound to DSB
ENSMUSG00000005886	Ncoa2	0.667756	0.0408874	0.134663	1	13139105	13374083	protein_coding	nuclear receptor coactivator 2
ENSMUSG00000005891	Prl4a1	0.723464	0.598463		13	28016212	28023559	protein_coding	prolactin family 4, subfamily a, member 1
ENSMUSG00000005893	Nr2c2	0.617051	0.00634514	0.0347155	6	92091390	92174294	protein_coding	nuclear receptor subfamily 2, group C, member 2
ENSMUSG00000005897	Nr2c1	1.06859	0.714938	0.846962	10	94148023	94197211	protein_coding	nuclear receptor subfamily 2, group C, member 1
ENSMUSG00000005899	Smpd4	1.00531	0.97275	0.98835	16	17619354	17644828	protein_coding	sphingomyelin phosphodiesterase 4
ENSMUSG00000005907	Pex1	0.803813	0.50806	0.703802	5	3596066	3637232	protein_coding	peroxisomal biogenesis factor 1
ENSMUSG00000005917	Otx1	13.8573	0.000406563	0.00419309	11	21994764	22002897	protein_coding	orthodenticle homeobox 1
ENSMUSG00000005936	Kctd20	1.45667	2.48909e-07	8.58791e-06	17	28951950	28969549	protein_coding	potassium channel tetramerisation domain containing 20
ENSMUSG00000005947	Itgae	1.92936	0.234584	0.438382	11	73090583	73147446	protein_coding	integrin alpha E, epithelial-associated
ENSMUSG00000005949	Ctns	0.867828	0.526472	0.717724	11	73183596	73199042	protein_coding	cystinosis, nephropathic
ENSMUSG00000005950	P2rx5	2.47672	0.203643		11	73160421	73172685	protein_coding	purinergic receptor P2X, ligand-gated ion channel, 5
ENSMUSG00000005951	Shpk	0.525924	0.0369405	0.124814	11	73199460	73224511	protein_coding	sedoheptulokinase
ENSMUSG00000005952	Trpv1	1.29154	0.677265		11	73234292	73261242	protein_coding	transient receptor potential cation channel, subfamily V, member 1
ENSMUSG00000005958	Ephb3	6.5131	0.0103057	0.0495559	16	21204755	21223305	protein_coding	Eph receptor B3
ENSMUSG00000005968	Tuft1	3.06608	0.00737679	0.0389189	3	94612757	94658872	protein_coding	tuftelin 1
ENSMUSG00000005973	Rcn1	2.08915	0.258065	0.466808	2	105386291	105399319	protein_coding	reticulocalbin 1
ENSMUSG00000005980	Dnase1	0.966634	0.955974		16	4036942	4040024	protein_coding	deoxyribonuclease I
ENSMUSG00000005981	Trap1	0.889633	0.439618	0.646772	16	4039971	4077827	protein_coding	TNF receptor-associated protein 1
ENSMUSG00000005982	Naa60	0.680897	0.0190481	0.0774019	16	3872375	3904770	protein_coding	N(alpha)-acetyltransferase 60, NatF catalytic subunit
ENSMUSG00000005983	1700037C18Rik	1.35269	0.264442	0.474253	16	3895179	3908689	protein_coding	RIKEN cDNA 1700037C18 gene
ENSMUSG00000005986	Ankrd13d	4.02854	0.000889553	0.00779304	19	4270180	4283137	protein_coding	ankyrin repeat domain 13 family, member D
ENSMUSG00000006005	Tpr	0.967648	0.851812	0.929606	1	150392838	150449935	protein_coding	translocated promoter region, nuclear basket protein
ENSMUSG00000006010	Odr4	1.18917	0.486793	0.687257	1	150361305	150393080	protein_coding	odr4 GPCR localization factor homolog
ENSMUSG00000006014	Prg4	2.74683	0.15385		1	150449412	150466165	protein_coding	proteoglycan 4 (megakaryocyte stimulating factor, articular superficial zone protein)
ENSMUSG00000006019	Dhx34	0.925143	0.533127	0.722084	7	16197147	16222037	protein_coding	DEAH (Asp-Glu-Ala-His) box polypeptide 34
ENSMUSG00000006021	Kptn	0.582106	0.00123332	0.0099581	7	16119895	16127516	protein_coding	kaptin
ENSMUSG00000006024	Napa	0.763674	0.00420298	0.0256668	7	16098458	16117975	protein_coding	N-ethylmaleimide sensitive fusion protein attachment protein alpha
ENSMUSG00000006050	Sra1	1.22039	0.36117	0.575308	18	36666681	36670815	protein_coding	steroid receptor RNA activator 1
ENSMUSG00000006056	Calcoco2	1.65894	0.41245		11	96099326	96111964	protein_coding	calcium binding and coiled-coil domain 2
ENSMUSG00000006057	Atp5g1	1.6053	0.00294394	0.0196062	11	96068852	96075670	protein_coding	ATP synthase, H+ transporting, mitochondrial F0 complex, subunit C1 (subunit 9)
ENSMUSG00000006058	Snf8	0.951113	0.72374	0.852264	11	96034885	96047430	protein_coding	SNF8, ESCRT-II complex subunit, homolog (S. cerevisiae)
ENSMUSG00000006095	Tbcb	0.710793	0.0340517	0.117719	7	30224131	30232272	protein_coding	tubulin folding cofactor B
ENSMUSG00000006127	Inpp5k	0.421943	0.00156942	0.0120342	11	75630988	75648871	protein_coding	inositol polyphosphate 5-phosphatase K
ENSMUSG00000006134	Crkl	0.976545	0.857698	0.932378	16	17451987	17487434	protein_coding	v-crk avian sarcoma virus CT10 oncogene homolog-like
ENSMUSG00000006154	Eps8l1	0.966634	0.955974		7	4460674	4480487	protein_coding	EPS8-like 1
ENSMUSG00000006169	Clint1	0.900871	0.49721	0.695383	11	45851964	45910625	protein_coding	clathrin interactor 1
ENSMUSG00000006179	Prss16	2.77805	0.153366	0.331788	13	22002173	22009742	protein_coding	protease, serine 16 (thymus)
ENSMUSG00000006191	Cdkal1	0.916943	0.570621	0.749598	13	29191746	29855674	protein_coding	CDK5 regulatory subunit associated protein 1-like 1
ENSMUSG00000006200	Rhox6	2.30545	0.180442		X	37826910	37829857	protein_coding	reproductive homeobox 6
ENSMUSG00000006215	Zbtb17	0.818403	0.374591	0.587994	4	141444654	141467930	protein_coding	zinc finger and BTB domain containing 17
ENSMUSG00000006218	Fam131c	2.147	0.219751		4	141368220	141384175	protein_coding	family with sequence similarity 131, member C
ENSMUSG00000006221	Hspb7	1.11734	0.856764		4	141420779	141425311	protein_coding	heat shock protein family, member 7 (cardiovascular)
ENSMUSG00000006235	Epor	0.65892	0.0259155	0.0963315	9	21958897	21963506	protein_coding	erythropoietin receptor
ENSMUSG00000006241	Ccdc159	18.7448	1.76033e-07	6.39763e-06	9	21927471	21935872	protein_coding	coiled-coil domain containing 159
ENSMUSG00000006262	Mob1b	1.6695	0.107544	0.260849	5	88720855	88764220	protein_coding	MOB kinase activator 1B
ENSMUSG00000006270	Vax1	1.11734	0.856764		19	59166187	59170056	protein_coding	ventral anterior homeobox 1
ENSMUSG00000006273	Atp6v1b2	0.953161	0.72782	0.854872	8	69088646	69113711	protein_coding	ATPase, H+ transporting, lysosomal V1 subunit B2
ENSMUSG00000006276	Eps15l1	0.647915	0.00162145	0.0123575	8	72340999	72421460	protein_coding	epidermal growth factor receptor pathway substrate 15-like 1
ENSMUSG00000006281	Tep1	0.734856	0.35321	0.56792	14	50824059	50870560	protein_coding	telomerase associated protein 1
ENSMUSG00000006288	Ttc5	0.554361	0.00124026	0.0100039	14	50765415	50785519	protein_coding	tetratricopeptide repeat domain 5
ENSMUSG00000006289	Osgep	0.610003	0.00122064	0.00987613	14	50906478	50924893	protein_coding	O-sialoglycoprotein endopeptidase
ENSMUSG00000006299	Aamp	1.56788	0.0208263	0.0823587	1	74279840	74284738	protein_coding	angio-associated migratory protein
ENSMUSG00000006301	Tmbim1	1.1603	0.600962	0.770585	1	74288247	74305622	protein_coding	transmembrane BAX inhibitor motif containing 1
ENSMUSG00000006304	Arpc2	0.958281	0.816746	0.910793	1	74236084	74268209	protein_coding	actin related protein 2/3 complex, subunit 2
ENSMUSG00000006307	Kmt2b	0.932312	0.734324	0.859546	7	30568858	30588726	protein_coding	lysine (K)-specific methyltransferase 2B
ENSMUSG00000006310	Zbtb32	2.40037	0.228567	0.430633	7	30589681	30598909	protein_coding	zinc finger and BTB domain containing 32
ENSMUSG00000006311	Etv2	4.82018	0.0337425	0.11696	7	30633616	30635852	protein_coding	ets variant 2
ENSMUSG00000006313	Upk1a	2.04201	0.204792	0.401635	7	30603092	30612847	protein_coding	uroplakin 1A
ENSMUSG00000006315	Tmem147	0.784986	0.203825	0.400089	7	30727701	30729540	protein_coding	transmembrane protein 147
ENSMUSG00000006333	Rps9	1.10748	0.443902	0.649772	7	3703993	3706897	protein_coding	ribosomal protein S9
ENSMUSG00000006335	Tfpt	0.914144	0.424735	0.633624	7	3620324	3629929	protein_coding	TCF3 (E2A) fusion partner
ENSMUSG00000006342	Susd2	0.669952	0.508584	0.704201	10	75636706	75644008	protein_coding	sushi domain containing 2
ENSMUSG00000006344	Ggt5	1.29504	0.674152		10	75589340	75617200	protein_coding	gamma-glutamyltransferase 5
ENSMUSG00000006345	Ggt1	6.92001	0.00938544	0.0464344	10	75561604	75586200	protein_coding	gamma-glutamyltransferase 1
ENSMUSG00000006356	Crip2	0.728742	0.391752	0.603487	12	113140236	113145506	protein_coding	cysteine rich protein 2
ENSMUSG00000006360	Crip1	2.73258	0.0937822	0.236783	12	113146316	113153879	protein_coding	cysteine-rich protein 1 (intestinal)
ENSMUSG00000006362	Cbfa2t3	0.793987	0.167121	0.351171	8	122625141	122699109	protein_coding	CBFA2/RUNX1 translocation partner 3
ENSMUSG00000006373	Pgrmc1	0.707064	0.330742	0.545571	X	36598206	36606079	protein_coding	progesterone receptor membrane component 1
ENSMUSG00000006378	Gcat	3.59823	0.0714221	0.197103	15	79030874	79038353	protein_coding	glycine C-acetyltransferase (2-amino-3-ketobutyrate-coenzyme A ligase)
ENSMUSG00000006386	Tek	1.9969	0.290199	0.50174	4	94739289	94874976	protein_coding	TEK receptor tyrosine kinase
ENSMUSG00000006389	Mpl	6.41331	0.0122647	0.0563551	4	118442415	118457513	protein_coding	myeloproliferative leukemia virus oncogene
ENSMUSG00000006390	Elovl1	0.44845	0.00134242	0.0106308	4	118428093	118432953	protein_coding	elongation of very long chain fatty acids (FEN1/Elo2, SUR4/Elo3, yeast)-like 1
ENSMUSG00000006392	Med8	0.902683	0.389651	0.601534	4	118409337	118415782	protein_coding	mediator complex subunit 8
ENSMUSG00000006395	Hyi	0.630795	0.0613619	0.178094	4	118359990	118362744	polymorphic_pseudogene	hydroxypyruvate isomerase (putative)
ENSMUSG00000006398	Cdc20	1.00738	0.962956	0.984496	4	118432901	118437352	protein_coding	cell division cycle 20
ENSMUSG00000006403	Adamts4	3.19395	0.115002		1	171250421	171260637	protein_coding	a disintegrin-like and metallopeptidase (reprolysin type) with thrombospondin type 1 motif, 4
ENSMUSG00000006411	Nectin4	2.93888	0.106327	0.259022	1	171370099	171388598	protein_coding	nectin cell adhesion molecule 4
ENSMUSG00000006412	Pfdn2	1.65367	0.00197537	0.0145065	1	171345670	171359254	protein_coding	prefoldin 2
ENSMUSG00000006418	Rnf114	1.94073	5.60664e-05	0.000844446	2	167492645	167516173	protein_coding	ring finger protein 114
ENSMUSG00000006423	C330007P06Rik	0.562127	0.000380696	0.00397549	X	36823737	36874111	protein_coding	RIKEN cDNA C330007P06 gene
ENSMUSG00000006442	Srm	1.22504	0.342751	0.557918	4	148591503	148594993	protein_coding	spermidine synthase
ENSMUSG00000006445	Epha2	4.48824	0.0299414	0.107176	4	141301240	141329384	protein_coding	Eph receptor A2
ENSMUSG00000006456	Rbm14	0.960721	0.593195	0.765766	19	4800569	4811634	protein_coding	RNA binding motif protein 14
ENSMUSG00000006457	Actn3	0.559106	0.0386575	0.128809	19	4861216	4877909	protein_coding	actinin alpha 3
ENSMUSG00000006462	A530013C23Rik	2.86179	0.152629		2	167691177	167729172	lincRNA	RIKEN cDNA A530013C23 gene
ENSMUSG00000006463	Zdhhc24	1.24012	0.186977	0.377471	19	4878668	4885397	protein_coding	zinc finger, DHHC domain containing 24
ENSMUSG00000006464	Bbs1	2.92251	0.000147271	0.00184106	19	4886878	4906628	protein_coding	Bardet-Biedl syndrome 1 (human)
ENSMUSG00000006469	Slc34a3	3.1847	0.119898	0.28006	2	25228898	25234364	protein_coding	solute carrier family 34 (sodium phosphate), member 3
ENSMUSG00000006471	Ndor1	0.534831	0.0102398	0.0493984	2	25244821	25256022	protein_coding	NADPH dependent diflavin oxidoreductase 1
ENSMUSG00000006476	Nsmf	1.14306	0.703917	0.839581	2	25054355	25062881	protein_coding	NMDA receptor synaptonuclear signaling and neuronal migration factor
ENSMUSG00000006494	Pdk1	2.99413	0.00214419	0.0154421	2	71873224	71903858	protein_coding	pyruvate dehydrogenase kinase, isoenzyme 1
ENSMUSG00000006498	Ptbp1	0.873679	0.0940495	0.237242	10	79854427	79864771	protein_coding	polypyrimidine tract binding protein 1
ENSMUSG00000006517	Mvd	1.05316	0.693597	0.832705	8	122433601	122443422	protein_coding	mevalonate (diphospho) decarboxylase
ENSMUSG00000006519	Cyba	0.56192	0.371979	0.585125	8	122424776	122432930	protein_coding	cytochrome b-245, alpha polypeptide
ENSMUSG00000006526	Stimate	0.933156	0.728513	0.855325	14	30825590	30877210	protein_coding	STIM activating enhancer
ENSMUSG00000006527	Sfmbt1	0.350266	0.000462358	0.00464461	14	30714849	30822721	protein_coding	Scm-like with four mbt domains 1
ENSMUSG00000006538	Ihh	2.33838	0.152637	0.330784	1	74945315	74951672	protein_coding	Indian hedgehog
ENSMUSG00000006542	Prkag3	1.88985	0.304962		1	74738922	74749221	protein_coding	protein kinase, AMP-activated, gamma 3 non-catalytic subunit
ENSMUSG00000006567	Atp7b	0.397381	0.000665086	0.00618274	8	21992785	22060305	protein_coding	ATPase, Cu++ transporting, beta polypeptide
ENSMUSG00000006574	Slc4a1	0.398453	0.0940291	0.237242	11	102348824	102366203	protein_coding	solute carrier family 4 (anion exchanger), member 1
ENSMUSG00000006575	Rundc3a	4.84375	0.0324654	0.113741	11	102393403	102402555	protein_coding	RUN domain containing 3A
ENSMUSG00000006576	Slc4a3	2.84196			1	75546266	75562172	protein_coding	solute carrier family 4 (anion exchanger), member 3
ENSMUSG00000006585	Cdt1	0.713608	0.0431501	0.139707	8	122568015	122573554	protein_coding	chromatin licensing and DNA replication factor 1
ENSMUSG00000006586	Runx1t1	0.625884	0.445873		4	13743436	13893649	protein_coding	RUNX1 translocation partner 1
ENSMUSG00000006587	Snai3	11.0538	0.00115965	0.00952035	8	122454208	122460733	protein_coding	snail family zinc finger 3
ENSMUSG00000006589	Aprt	1.21946	0.268658	0.478969	8	122574635	122576909	protein_coding	adenine phosphoribosyl transferase
ENSMUSG00000006599	Gtf2h1	0.896497	0.307143	0.520624	7	46796103	46823800	protein_coding	general transcription factor II H, polypeptide 1
ENSMUSG00000006611	Hfe	0.856925	0.719405	0.849895	13	23702034	23710854	protein_coding	homeostatic iron regulator
ENSMUSG00000006638	Abhd1	0.567287	0.0118075	0.0548822	5	30950066	30955091	polymorphic_pseudogene	abhydrolase domain containing 1
ENSMUSG00000006641	Slc5a6	1.56164	0.0563448	0.168047	5	31036036	31048924	protein_coding	solute carrier family 5 (sodium-dependent vitamin transporter), member 6
ENSMUSG00000006642	Tcf23	0.189677	0.0107524	0.0510063	5	30968662	30977018	protein_coding	transcription factor 23
ENSMUSG00000006651	Aplp1	2.7965	0.16112		7	30434982	30445535	protein_coding	amyloid beta (A4) precursor-like protein 1
ENSMUSG00000006673	Qrich1	0.808769	0.0107355	0.0509577	9	108516806	108560163	protein_coding	glutamine-rich 1
ENSMUSG00000006675	P4htm	0.955617	0.944364	0.976146	9	108578862	108597667	protein_coding	prolyl 4-hydroxylase, transmembrane (endoplasmic reticulum)
ENSMUSG00000006676	Usp19	1.00246	0.988618	0.995081	9	108490602	108502337	protein_coding	ubiquitin specific peptidase 19
ENSMUSG00000006678	Pola1	0.609237	4.76178e-05	0.000741734	X	93304767	93632155	protein_coding	polymerase (DNA directed), alpha 1
ENSMUSG00000006699	Cdc42	0.809084	0.410578	0.620762	4	137319696	137357720	protein_coding	cell division cycle 42
ENSMUSG00000006705	Pknox1	0.601794	0.00403748	0.0248597	17	31564734	31607693	protein_coding	Pbx/knotted 1 homeobox
ENSMUSG00000006711	D130043K22Rik	0.3961	0.196471		13	24845135	24901270	protein_coding	RIKEN cDNA D130043K22 gene
ENSMUSG00000006715	Gmnn	1.07315	0.782205	0.891348	13	24751845	24761923	protein_coding	geminin
ENSMUSG00000006717	Acot13	1.06355	0.80402	0.904039	13	24817948	24831540	protein_coding	acyl-CoA thioesterase 13
ENSMUSG00000006720	Zfp184	10.2281	3.4517e-05	0.000565895	13	21945094	21960779	protein_coding	zinc finger protein 184 (Kruppel-like)
ENSMUSG00000006724	Cyp27b1	2.52176	0.041214	0.135256	10	127048250	127053006	protein_coding	cytochrome P450, family 27, subfamily b, polypeptide 1
ENSMUSG00000006728	Cdk4	1.29333	0.0821818	0.217276	10	127063534	127067920	protein_coding	cyclin-dependent kinase 4
ENSMUSG00000006731	B4galnt1	0.727076	0.140988	0.31392	10	127165225	127172330	protein_coding	beta-1,4-N-acetyl-galactosaminyl transferase 1
ENSMUSG00000006732	Mettl1	0.986376	0.93399	0.971784	10	127041414	127046365	protein_coding	methyltransferase like 1
ENSMUSG00000006736	Tspan31	1.06202	0.790967	0.896505	10	127067280	127070264	protein_coding	tetraspanin 31
ENSMUSG00000006740	Kif5b	1.48054	0.0529502	0.16049	18	6201002	6242174	protein_coding	kinesin family member 5B
ENSMUSG00000006763	Saal1	1.50161	0.0071328	0.0379125	7	46686108	46710680	protein_coding	serum amyloid A-like 1
ENSMUSG00000006764	Tph2	0.966634	0.955974		10	115078641	115185022	protein_coding	tryptophan hydroxylase 2
ENSMUSG00000006782	Cnp	0.434729	2.35978e-05	0.000412597	11	100574904	100591729	protein_coding	2',3'-cyclic nucleotide 3' phosphodiesterase
ENSMUSG00000006784	Ttc25	4.26639	0.0214696	0.0844496	11	100545607	100572568	protein_coding	tetratricopeptide repeat domain 25
ENSMUSG00000006800	Sulf2	1.11734	0.856764		2	166073089	166155663	protein_coding	sulfatase 2
ENSMUSG00000006818	Sod2	0.988219	0.915813	0.963159	17	13006846	13040063	protein_coding	superoxide dismutase 2, mitochondrial
ENSMUSG00000006850	Tmco6	0.873249	0.516206	0.710219	18	36735039	36742397	protein_coding	transmembrane and coiled-coil domains 6
ENSMUSG00000006906	Stambp	0.699543	0.0346508	0.119341	6	83543211	83572729	protein_coding	STAM binding protein
ENSMUSG00000006920	Ezh1	0.367445	2.51785e-06	6.31034e-05	11	101191115	101226463	protein_coding	enhancer of zeste 1 polycomb repressive complex 2 subunit
ENSMUSG00000006930	Hap1	141.62	4.33395e-14	8.27891e-12	11	100347327	100356128	protein_coding	huntingtin-associated protein 1
ENSMUSG00000006931	P3h4	23.9186	1.70056e-05	0.000317872	11	100408456	100414836	protein_coding	prolyl 3-hydroxylase family member 4 (non-enzymatic)
ENSMUSG00000006932	Ctnnb1	1.41383	0.0230623	0.0887371	9	120929216	120960507	protein_coding	catenin (cadherin associated protein), beta 1
ENSMUSG00000006941	Eif1b	0.995651	0.969979	0.987567	9	120492232	120495330	protein_coding	eukaryotic translation initiation factor 1B
ENSMUSG00000006958	Chrd	1.62808	0.429649		16	20733127	20742384	protein_coding	chordin
ENSMUSG00000006998	Psmd2	1.17467	0.0572014	0.169762	16	20651652	20663414	protein_coding	proteasome (prosome, macropain) 26S subunit, non-ATPase, 2
ENSMUSG00000007021	Syngr3	2.23853	0.115104	0.272601	17	24685092	24689955	protein_coding	synaptogyrin 3
ENSMUSG00000007029	Vars	0.783196	0.0877601	0.226994	17	35000987	35016322	protein_coding	valyl-tRNA synthetase
ENSMUSG00000007030	Vwa7	1.4744	0.250981	0.458735	17	35016579	35026741	protein_coding	von Willebrand factor A domain containing 7
ENSMUSG00000007033	Hspa1l	1.11398	0.86065		17	34972703	34979285	protein_coding	heat shock protein 1-like
ENSMUSG00000007035	Msh5	0.725126	0.386836	0.59911	17	35028605	35046745	protein_coding	mutS homolog 5
ENSMUSG00000007036	Abhd16a	0.717316	0.0284019	0.103246	17	35089263	35102987	protein_coding	abhydrolase domain containing 16A
ENSMUSG00000007038	Neu1	0.702145	0.138283	0.309969	17	34931253	34935953	protein_coding	neuraminidase 1
ENSMUSG00000007039	Ddah2	3.63449	5.88192e-06	0.000128679	17	35059035	35062095	protein_coding	dimethylarginine dimethylaminohydrolase 2
ENSMUSG00000007041	Clic1	1.12922	0.490762	0.690596	17	35049966	35058749	protein_coding	chloride intracellular channel 1
ENSMUSG00000007050	Lsm2	1.59433	4.13594e-05	0.000661075	17	34981862	34985891	protein_coding	LSM2 homolog, U6 small nuclear RNA and mRNA degradation associated
ENSMUSG00000007080	Pole	0.53447	0.000462571	0.00464461	5	110286306	110337474	protein_coding	polymerase (DNA directed), epsilon
ENSMUSG00000007097	Atp1a2	3.01644			1	172271709	172298064	protein_coding	ATPase, Na+/K+ transporting, alpha 2 polypeptide
ENSMUSG00000007122	Casq1	2.43196	0.154864		1	172209894	172219868	protein_coding	calsequestrin 1
ENSMUSG00000007207	Stx1a	2.33183	0.0244092	0.0923455	5	135023482	135051100	protein_coding	syntaxin 1A (brain)
ENSMUSG00000007216	Zfp775	3.76311	0.0717165	0.197637	6	48602063	48623227	protein_coding	zinc finger protein 775
ENSMUSG00000007279	Scube2	3.32715			7	109798676	109865679	protein_coding	signal peptide, CUB domain, EGF-like 2
ENSMUSG00000007338	Mrpl49	1.17377	0.4394	0.646572	19	6053622	6057785	protein_coding	mitochondrial ribosomal protein L49
ENSMUSG00000007379	Dennd2c	1.48889	0.199303	0.394476	3	103102604	103169769	protein_coding	DENN/MADD domain containing 2C
ENSMUSG00000007411	Mark3	0.971158	0.807576	0.906209	12	111574523	111656221	protein_coding	MAP/microtubule affinity regulating kinase 3
ENSMUSG00000007415	Gatad1	1.4533	0.214148	0.413411	5	3632932	3657185	protein_coding	GATA zinc finger domain containing 1
ENSMUSG00000007458	M6pr	0.600916	0.00299107	0.019861	6	122308720	122317680	protein_coding	mannose-6-phosphate receptor, cation dependent
ENSMUSG00000007476	Lrrc8a	1.15373	0.467181	0.670534	2	30237715	30263790	protein_coding	leucine rich repeat containing 8A VRAC subunit A
ENSMUSG00000007480	Mc5r	0.443769	0.230421	0.433309	18	68337596	68342446	protein_coding	melanocortin 5 receptor
ENSMUSG00000007564	Ppp2r1a	1.13996	0.318163	0.532298	17	20945311	20965916	protein_coding	protein phosphatase 2, regulatory subunit A, alpha
ENSMUSG00000007570	Fance	1.16046	0.56425	0.745229	17	28313519	28326572	protein_coding	Fanconi anemia, complementation group E
ENSMUSG00000007589	Tinf2	0.802357	0.1502	0.327769	14	55674689	55681820	protein_coding	Terf1 (TRF1)-interacting nuclear factor 2
ENSMUSG00000007591	Tssk4	1.24661	0.559193	0.742129	14	55650184	55652539	protein_coding	testis-specific serine kinase 4
ENSMUSG00000007594	Hapln4	4.48906			8	70083457	70090862	protein_coding	hyaluronan and proteoglycan link protein 4
ENSMUSG00000007603	Dus3l	1.04399	0.816296	0.910734	17	56764757	56770093	protein_coding	dihydrouridine synthase 3-like (S. cerevisiae)
ENSMUSG00000007610	Gtpbp3	0.788281	0.0812841	0.215776	8	71488103	71499583	protein_coding	GTP binding protein 3
ENSMUSG00000007613	Tgfbr1	2.32882	0.0386989	0.128865	4	47353222	47414931	protein_coding	transforming growth factor, beta receptor I
ENSMUSG00000007617	Homer1	0.492972	3.71066e-07	1.19351e-05	13	93299635	93405129	protein_coding	homer scaffolding protein 1
ENSMUSG00000007646	Rad51c	0.888235	0.633334	0.793326	11	87376645	87404954	protein_coding	RAD51 paralog C
ENSMUSG00000007656	Arpp19	1.21156	0.0292126	0.105473	9	75037614	75060313	protein_coding	cAMP-regulated phosphoprotein 19
ENSMUSG00000007659	Bcl2l1	2.09749	0.00366886	0.02308	2	152780668	152831728	protein_coding	BCL2-like 1
ENSMUSG00000007670	Khsrp	0.81617	0.123551	0.286279	17	57021051	57031522	protein_coding	KH-type splicing regulatory protein
ENSMUSG00000007682	Dio2	1.01342	0.985726		12	90724552	90738438	protein_coding	deiodinase, iodothyronine, type II
ENSMUSG00000007721	Ccdc124	1.22908	0.158471	0.339622	8	70868227	70873935	protein_coding	coiled-coil domain containing 124
ENSMUSG00000007739	Cct4	1.04582	0.73203	0.857758	11	22990519	23003780	protein_coding	chaperonin containing Tcp1, subunit 4 (delta)
ENSMUSG00000007777	0610009B22Rik	0.982014	0.898533	0.953436	11	51685386	51688874	protein_coding	RIKEN cDNA 0610009B22 gene
ENSMUSG00000007783	Cpt1c	0.115145	3.16785e-06	7.71714e-05	7	44959372	44974851	protein_coding	carnitine palmitoyltransferase 1c
ENSMUSG00000007805	Twist2	0.836256	0.771121		1	91801461	91848028	protein_coding	twist basic helix-loop-helix transcription factor 2
ENSMUSG00000007812	Zfp655	0.978551	0.917095	0.964054	5	145231715	145247302	protein_coding	zinc finger protein 655
ENSMUSG00000007815	Rhoa	1.05499	0.658378	0.810248	9	108306129	108337934	protein_coding	ras homolog family member A
ENSMUSG00000007817	Zmiz1	0.587512	0.031593	0.111416	14	25459185	25666743	protein_coding	zinc finger, MIZ-type containing 1
ENSMUSG00000007827	Ankrd26	0.911104	0.628165	0.789693	6	118501308	118562226	protein_coding	ankyrin repeat domain 26
ENSMUSG00000007833	Aldh16a1	0.735462	0.129577	0.296608	7	45140684	45154584	protein_coding	aldehyde dehydrogenase 16 family, member A1
ENSMUSG00000007836	Hnrnpa0	1.14168	0.493098	0.692231	13	58125879	58128556	protein_coding	heterogeneous nuclear ribonucleoprotein A0
ENSMUSG00000007837	Prrg2	0.768192	0.232309	0.435482	7	45053584	45062677	protein_coding	proline-rich Gla (G-carboxyglutamic acid) polypeptide 2
ENSMUSG00000007850	Hnrnph1	1.04901	0.751994	0.872084	11	50376990	50386528	protein_coding	heterogeneous nuclear ribonucleoprotein H1
ENSMUSG00000007867	Ift43	17.3215	4.69681e-07	1.47142e-05	12	86082541	86162459	protein_coding	intraflagellar transport 43
ENSMUSG00000007872	Id3	4.91525	0.0290646	0.105197	4	136143497	136145755	protein_coding	inhibitor of DNA binding 3
ENSMUSG00000007877	Tcap	1.2981	0.709145		11	98383811	98384953	protein_coding	titin-cap
ENSMUSG00000007880	Arid1a	1.12864	0.566885	0.746922	4	133679008	133756769	protein_coding	AT rich interactive domain 1A (SWI-like)
ENSMUSG00000007888	Crlf1	1.65086	0.495767	0.69426	8	70493158	70504081	protein_coding	cytokine receptor-like factor 1
ENSMUSG00000007891	Ctsd	0.78683	0.327203	0.541844	7	142375911	142388038	protein_coding	cathepsin D
ENSMUSG00000007892	Rplp1	1.29625	0.0607367	0.176902	9	61913284	61914542	protein_coding	ribosomal protein, large, P1
ENSMUSG00000007908	Hmgcll1	0.363485			9	76014855	76136350	protein_coding	3-hydroxymethyl-3-methylglutaryl-Coenzyme A lyase-like 1
ENSMUSG00000007946	Phox2a	1.11734	0.856764		7	101818313	101822726	protein_coding	paired-like homeobox 2a
ENSMUSG00000007950	Abhd8	1.64335	0.0438007	0.14123	8	71456705	71463655	protein_coding	abhydrolase domain containing 8
ENSMUSG00000007987	Ift22	1.47238	0.0442444	0.141988	5	136908150	136915404	protein_coding	intraflagellar transport 22
ENSMUSG00000007989	Fzd3	1.87474	0.272843	0.483353	14	65192449	65262463	protein_coding	frizzled class receptor 3
ENSMUSG00000008028	1700008O03Rik	1.90905	0.383443	0.595645	7	44360043	44385820	protein_coding	RIKEN cDNA 1700008O03 gene
ENSMUSG00000008035	Mid1ip1	0.575284	0.012609	0.0575343	X	10715013	10719690	protein_coding	Mid1 interacting protein 1 (gastrulation specific G12-like (zebrafish))
ENSMUSG00000008036	Ap2s1	1.1211	0.343769	0.559053	7	16738410	16749294	protein_coding	adaptor-related protein complex 2, sigma 1 subunit
ENSMUSG00000008090	Fgfrl1	0.823724	0.312627	0.526332	5	108692382	108706924	protein_coding	fibroblast growth factor receptor-like 1
ENSMUSG00000008129	4930432K21Rik	0.794197	0.637319	0.796117	8	84148025	84172590	protein_coding	RIKEN cDNA 4930432K21 gene
ENSMUSG00000008140	Emc10	1.04896	0.764913	0.880353	7	44489937	44496529	protein_coding	ER membrane protein complex subunit 10
ENSMUSG00000008153	Clstn3	1.18629	0.774424	0.886479	6	124430581	124464794	protein_coding	calsyntenin 3
ENSMUSG00000008167	Fbxw9	0.921221	0.771135	0.884798	8	85060055	85067124	protein_coding	F-box and WD-40 domain protein 9
ENSMUSG00000008193	Spib	11.1827	1.75818e-06	4.59003e-05	7	44525993	44532071	protein_coding	Spi-B transcription factor (Spi-1/PU.1 related)
ENSMUSG00000008200	Fnbp4	0.792685	0.137798	0.309276	2	90745370	90781021	protein_coding	formin binding protein 4
ENSMUSG00000008206	Cers4	28.7158	9.03646e-09	5.00166e-07	8	4493026	4531680	protein_coding	ceramide synthase 4
ENSMUSG00000008226	Scrn3	0.598388	0.0677554	0.190508	2	73312601	73337818	protein_coding	secernin 3
ENSMUSG00000008301	Phax	1.48861	0.0763868	0.206477	18	56562443	56587712	protein_coding	phosphorylated adaptor for RNA export
ENSMUSG00000008305	Tle1	1.34187	0.257176	0.465934	4	72117142	72200919	protein_coding	transducin-like enhancer of split 1
ENSMUSG00000008307	1700109H08Rik	0.843353	0.6799	0.823981	5	3571566	3584356	protein_coding	RIKEN cDNA 1700109H08 gene
ENSMUSG00000008318	Relt	1.00573	0.987423	0.994598	7	100845847	100863446	protein_coding	RELT tumor necrosis factor receptor
ENSMUSG00000008333	Snrpb2	1.4872	0.0221412	0.0861665	2	143063039	143072853	protein_coding	U2 small nuclear ribonucleoprotein B
ENSMUSG00000008348	Ubc	0.936789	0.641252	0.799282	5	125385965	125390202	protein_coding	ubiquitin C
ENSMUSG00000008373	Prpf31	0.860231	0.313747	0.527171	7	3629985	3642486	protein_coding	pre-mRNA processing factor 31
ENSMUSG00000008384	Sertad1	1.0535	0.839346	0.923023	7	27486910	27490316	protein_coding	SERTA domain containing 1
ENSMUSG00000008393	Carhsp1	0.679643	0.0741444	0.202148	16	8658580	8672155	protein_coding	calcium regulated heat stable protein 1
ENSMUSG00000008398	Elk3	1.5241	0.410605	0.620762	10	93247414	93311135	protein_coding	ELK3, member of ETS oncogene family
ENSMUSG00000008429	Herpud2	0.66235	0.00564147	0.0317996	9	25108132	25151820	protein_coding	HERPUD family member 2
ENSMUSG00000008435	Rdh13	1.62882	0.0781541	0.210064	7	4424770	4445649	protein_coding	retinol dehydrogenase 13 (all-trans and 9-cis)
ENSMUSG00000008438	Adam21	0.658985	0.487377	0.687672	12	81558584	81568474	protein_coding	a disintegrin and metallopeptidase domain 21
ENSMUSG00000008450	Nutf2	0.775511	0.334514	0.549747	8	105860580	105879330	protein_coding	nuclear transport factor 2
ENSMUSG00000008461	Fut1	0.941576	0.923245		7	45617289	45621059	protein_coding	fucosyltransferase 1
ENSMUSG00000008475	Arpc5	0.658916	0.208457	0.406207	1	152766542	152775597	protein_coding	actin related protein 2/3 complex, subunit 5
ENSMUSG00000008482	Rnf151	1.96107	0.0451544	0.143877	17	24715839	24718063	protein_coding	ring finger protein 151
ENSMUSG00000008489	Elavl2	3.59003	0.0756542		4	91250763	91400785	protein_coding	ELAV like RNA binding protein 1
ENSMUSG00000008496	Pou2f2	6.34709	0.00161439	0.0123276	7	25087344	25179726	protein_coding	POU domain, class 2, transcription factor 2
ENSMUSG00000008575	Nfib	1.28948	0.679225		4	82290173	82705750	protein_coding	nuclear factor I/B
ENSMUSG00000008590	Htr3b	1.11734	0.856764		9	48935008	48964990	protein_coding	5-hydroxytryptamine (serotonin) receptor 3B
ENSMUSG00000008601	Rab25	0.750256	0.580005	0.755682	3	88542029	88548300	protein_coding	RAB25, member RAS oncogene family
ENSMUSG00000008604	Ubqln4	1.22927	0.203181	0.399327	3	88553758	88569725	protein_coding	ubiquilin 4
ENSMUSG00000008668	Rps18	0.544179	0.0665643	0.188178	17	33951999	33956001	protein_coding	ribosomal protein S18
ENSMUSG00000008682	Rpl10	0.950845	0.862027	0.93476	X	74270812	74273135	protein_coding	ribosomal protein L10
ENSMUSG00000008683	Rps15a	1.2074	0.16001	0.34171	7	118104372	118116188	protein_coding	ribosomal protein S15A
ENSMUSG00000008690	Ncaph2	0.671836	0.00689049	0.036938	15	89355719	89372826	protein_coding	non-SMC condensin II complex, subunit H2
ENSMUSG00000008730	Hipk1	2.15342	0.00540203	0.0308373	3	103739815	103791563	protein_coding	homeodomain interacting protein kinase 1
ENSMUSG00000008763	Man1a2	2.36943	6.92538e-05	0.00100723	3	100562208	100685503	protein_coding	mannosidase, alpha, class 1A, member 2
ENSMUSG00000008813	Tppp2	1.52033	0.500042		14	51918425	51920700	protein_coding	tubulin polymerization-promoting protein family member 2
ENSMUSG00000008822	Acyp1	0.629448	0.0942792	0.237704	12	85272398	85288438	protein_coding	acylphosphatase 1, erythrocyte (common) type
ENSMUSG00000008843	Cldn13	0.262793	9.54706e-10	6.76675e-08	5	134914249	134915526	protein_coding	claudin 13
ENSMUSG00000008845	Cd163	0.303309	0.0962113	0.241283	6	124304656	124330527	protein_coding	CD163 antigen
ENSMUSG00000008855	Hdac5	2.00008	0.0709353	0.196105	11	102194432	102230166	protein_coding	histone deacetylase 5
ENSMUSG00000008859	Rala	2.40803	0.00013732	0.00173466	13	17880571	17944239	protein_coding	v-ral simian leukemia viral oncogene A (ras related)
ENSMUSG00000008892	Vdac3	1.09739	0.466794	0.670444	8	22577075	22593813	protein_coding	voltage-dependent anion channel 3
ENSMUSG00000008932	Slc1a7	1.67343	0.406796		4	107968332	108013532	protein_coding	solute carrier family 1 (glutamate transporter), member 7
ENSMUSG00000008958	Vps72	2.35786	0.00454439	0.0271796	3	95111022	95123051	protein_coding	vacuolar protein sorting 72
ENSMUSG00000008976	Gabpa	0.890663	0.214035	0.413324	16	84834925	84863779	protein_coding	GA repeat binding protein, alpha
ENSMUSG00000008999	Bmp7	1.29154	0.677265		2	172868012	172940321	protein_coding	bone morphogenetic protein 7
ENSMUSG00000009013	Dynll1	0.909164	0.556753	0.740195	5	115297110	115300999	protein_coding	dynein light chain LC8-type 1
ENSMUSG00000009030	Pdcl	0.802559	0.123663	0.286419	2	37350074	37359332	protein_coding	phosducin-like
ENSMUSG00000009035	Tmem184b	1.07505	0.69718	0.83491	15	79360684	79403569	protein_coding	transmembrane protein 184b
ENSMUSG00000009070	Rsph14	2.43241	0.154779		10	74957477	75032586	protein_coding	radial spoke head homolog 14 (Chlamydomonas)
ENSMUSG00000009073	Nf2	1.36602	0.0670269	0.188849	11	4765845	4849536	protein_coding	neurofibromin 2
ENSMUSG00000009075	Cabp7	0.966634	0.955974		11	4736892	4746778	protein_coding	calcium binding protein 7
ENSMUSG00000009076	Zmat5	1.08707	0.529094	0.718985	11	4704678	4737669	protein_coding	zinc finger, matrin type 5
ENSMUSG00000009079	Ewsr1	0.861232	0.275721	0.486454	11	5069689	5099266	protein_coding	Ewing sarcoma breakpoint region 1
ENSMUSG00000009090	Ap1b1	0.65102	0.045272	0.144134	11	4986824	5042791	protein_coding	adaptor protein complex AP-1, beta 1 subunit
ENSMUSG00000009092	Derl3	0.735647	0.498641	0.696452	10	75893413	75895941	protein_coding	Der1-like domain family, member 3
ENSMUSG00000009093	Gstt4	1.71796	0.425067		10	75814943	75822543	protein_coding	glutathione S-transferase, theta 4
ENSMUSG00000009097	Tbx1	3.50761	0.061087	0.177526	16	18580979	18590671	protein_coding	T-box 1
ENSMUSG00000009108	Gnat2	3.0166	0.000124221	0.00160148	3	108092789	108101432	protein_coding	guanine nucleotide binding protein, alpha transducing 2
ENSMUSG00000009112	Bcl2l13	0.825069	0.254337	0.462496	6	120836212	120892842	protein_coding	BCL2-like 13 (apoptosis facilitator)
ENSMUSG00000009114	2610028H24Rik	0.966634	0.955974		10	76449081	76461110	protein_coding	RIKEN cDNA 2610028H24 gene
ENSMUSG00000009115	Spatc1l	0.729221	0.647059	0.802687	10	76562272	76570201	protein_coding	spermatogenesis and centriole associated 1 like
ENSMUSG00000009145	Dqx1	0.327827	0.000138354	0.00174491	6	83057844	83067318	protein_coding	DEAQ RNA-dependent ATPase
ENSMUSG00000009207	Lnpk	0.777846	0.246432	0.452799	2	74520291	74579435	protein_coding	lunapark, ER junction formation factor
ENSMUSG00000009246	Trpm5	0.376911	0.116819	0.275042	7	143069153	143094642	protein_coding	transient receptor potential cation channel, subfamily M, member 5
ENSMUSG00000009248	Ascl2	18.3409	3.14998e-05	0.00052715	7	142966829	142969264	protein_coding	achaete-scute family bHLH transcription factor 2
ENSMUSG00000009291	Pttg1ip	1.00631	0.977412	0.990138	10	77581720	77598732	protein_coding	pituitary tumor-transforming 1 interacting protein
ENSMUSG00000009292	Trpm2	1.11734	0.856764		10	77907722	77970563	protein_coding	transient receptor potential cation channel, subfamily M, member 2
ENSMUSG00000009293	Ube2g2	1.01279	0.921719	0.965992	10	77622275	77645993	protein_coding	ubiquitin-conjugating enzyme E2G 2
ENSMUSG00000009350	Mpo	1.26175	0.737571		11	87793581	87804413	protein_coding	myeloperoxidase
ENSMUSG00000009376	Met	1.29154	0.677265		6	17463800	17573980	protein_coding	met proto-oncogene
ENSMUSG00000009378	Slc16a12	0.890119	0.852248	0.929768	19	34668403	34747289	protein_coding	solute carrier family 16 (monocarboxylic acid transporters), member 12
ENSMUSG00000009394	Syn2	1.38385	0.662559	0.812584	6	115134902	115282006	protein_coding	synapsin II
ENSMUSG00000009406	Elk1	1.39669	0.071029	0.19626	X	20933395	20950608	protein_coding	ELK1, member of ETS oncogene family
ENSMUSG00000009418	Nav1	6.91159	0.0083596	0.0426947	1	135434580	135688105	protein_coding	neuron navigator 1
ENSMUSG00000009470	Tnpo1	0.998158	0.988632	0.995081	13	98839019	98926384	protein_coding	transportin 1
ENSMUSG00000009487	Otog	0.966634	0.955974		7	46240987	46311434	protein_coding	otogelin
ENSMUSG00000009535	Rnmt	1.53834	0.00957647	0.0470533	18	68300355	68324852	protein_coding	RNA (guanine-7-) methyltransferase
ENSMUSG00000009545	Kcnq1	4.37181	0.0476532	0.149587	7	143106362	143427042	protein_coding	potassium voltage-gated channel, subfamily Q, member 1
ENSMUSG00000009549	Srp14	1.17511	0.470188	0.673161	2	118475850	118479711	protein_coding	signal recognition particle 14
ENSMUSG00000009555	Cdk9	1.09016	0.413759	0.623664	2	32705784	32713076	protein_coding	cyclin-dependent kinase 9 (CDC2-related kinase)
ENSMUSG00000009563	Tor2a	0.84907	0.350683	0.565657	2	32757234	32762244	protein_coding	torsin family 2, member A
ENSMUSG00000009566	Fpgs	1.01969	0.931563	0.970987	2	32682609	32704145	protein_coding	folylpolyglutamyl synthetase
ENSMUSG00000009569	Mrtfb	1.01794	0.952527	0.979411	16	13256481	13417529	protein_coding	myocardin related transcription factor B
ENSMUSG00000009575	Cbx5	1.12662	0.425617	0.634154	15	103191544	103239816	protein_coding	chromobox 5
ENSMUSG00000009585	Apobec3	0.277802	0.0233245	0.0894164	15	79891659	79915906	protein_coding	apolipoprotein B mRNA editing enzyme, catalytic polypeptide 3
ENSMUSG00000009588	St6galnac1	0.966634	0.955974		11	116765025	116775507	protein_coding	ST6 (alpha-N-acetyl-neuraminyl-2,3-beta-galactosyl-1,3)-N-acetylgalactosaminide alpha-2,6-sialyltransferase 1
ENSMUSG00000009596	Taf7l	3.58932	0.0785056	0.210685	X	134460118	134476490	protein_coding	TATA-box binding protein associated factor 7 like
ENSMUSG00000009614	Sardh	2.57575	0.131806		2	27188393	27248337	protein_coding	sarcosine dehydrogenase
ENSMUSG00000009621	Vav2	1.25242	0.267638	0.47797	2	27262104	27427033	protein_coding	vav 2 oncogene
ENSMUSG00000009628	Tex15	0.371044	0.182759	0.371607	8	33516738	33585582	protein_coding	testis expressed gene 15
ENSMUSG00000009630	Ppp2cb	1.07929	0.66699	0.815719	8	33599625	33619441	protein_coding	protein phosphatase 2 (formerly 2A), catalytic subunit, beta isoform
ENSMUSG00000009633	G0s2	2.22877	0.198402		1	193272161	193273217	protein_coding	G0/G1 switch gene 2
ENSMUSG00000009640	Dmap1	0.737525	0.0717525	0.197682	4	117674681	117682273	protein_coding	DNA methyltransferase 1-associated protein 1
ENSMUSG00000009647	Mcu	0.900901	0.413898	0.623707	10	59446984	59616692	protein_coding	mitochondrial calcium uniporter
ENSMUSG00000009654	Oit3	3.38938	0.0964044		10	59422958	59441778	protein_coding	oncoprotein induced transcript 3
ENSMUSG00000009681	Bcr	2.70188	0.116675		10	75060592	75184921	protein_coding	BCR activator of RhoGEF and GTPase
ENSMUSG00000009687	Fxyd5	9.59451	0.00122691	0.00991657	7	31032722	31042481	protein_coding	FXYD domain-containing ion transport regulator 5
ENSMUSG00000009731	Kcnd1	0.901169	0.786906	0.894427	X	7822289	7838280	protein_coding	potassium voltage-gated channel, Shal-related family, member 1
ENSMUSG00000009733	Tfcp2	0.872432	0.49503	0.69376	15	100498012	100552008	protein_coding	transcription factor CP2
ENSMUSG00000009739	Pou6f1	2.44518	0.0578143	0.170933	15	100575318	100599984	protein_coding	POU domain, class 6, transcription factor 1
ENSMUSG00000009741	Ubp1	1.34078	0.140844	0.31369	9	113930934	113977202	protein_coding	upstream binding protein 1
ENSMUSG00000009772	Nuak2	54.0831	1.53977e-13	2.46112e-11	1	132316126	132333488	protein_coding	NUAK family, SNF1-like kinase, 2
ENSMUSG00000009828	Cilk1	0.88324	0.476774	0.679297	9	78109192	78172107	protein_coding	ciliogenesis associated kinase 1
ENSMUSG00000009863	Sdhb	1.12619	0.615318	0.780812	4	140961203	140979193	protein_coding	succinate dehydrogenase complex, subunit B, iron sulfur (Ip)
ENSMUSG00000009876	Cox4i2	1.47091	0.600392		2	152754173	152765037	protein_coding	cytochrome c oxidase subunit 4I2
ENSMUSG00000009894	Snap47	2.39035	5.82497e-05	0.000871544	11	59407134	59451186	protein_coding	synaptosomal-associated protein, 47
ENSMUSG00000009900	Wnt3a	1.29154	0.677265		11	59248033	59290752	protein_coding	wingless-type MMTV integration site family, member 3A
ENSMUSG00000009905	Kdsr	1.51473	0.0857811	0.223722	1	106720459	106759727	protein_coding	3-ketodihydrosphingosine reductase
ENSMUSG00000009907	Vps4b	0.910912	0.579819	0.755534	1	106764071	106796728	protein_coding	vacuolar protein sorting 4B
ENSMUSG00000009927	Rps25	0.923084	0.50497	0.701613	9	44407139	44410427	protein_coding	ribosomal protein S25
ENSMUSG00000009941	Nxf2	0.657096	0.570746		X	134944526	134964754	protein_coding	nuclear RNA export factor 2
ENSMUSG00000009995	Taz	0.513089	6.56328e-06	0.000141608	X	74281912	74290151	protein_coding	tafazzin
ENSMUSG00000010021	Kif19a	7.77263	0.0058071	0.032533	11	114765388	114790739	protein_coding	kinesin family member 19A
ENSMUSG00000010025	Aldh3a2	0.465061	0.000659524	0.00614197	11	61223417	61267464	protein_coding	aldehyde dehydrogenase family 3, subfamily A2
ENSMUSG00000010044	Zmynd10	0.924229			9	107547298	107551319	protein_coding	zinc finger, MYND domain containing 10
ENSMUSG00000010045	Tmem115	1.05584	0.626546	0.788587	9	107533945	107538673	protein_coding	transmembrane protein 115
ENSMUSG00000010047	Hyal2	1.26329	0.230431	0.433309	9	107567945	107572779	protein_coding	hyaluronoglucosaminidase 2
ENSMUSG00000010048	Ifrd2	0.589548	4.82329e-06	0.000107931	9	107587642	107593385	protein_coding	interferon-related developmental regulator 2
ENSMUSG00000010051	Hyal1	1.08943	0.833212	0.920086	9	107576927	107581710	protein_coding	hyaluronoglucosaminidase 1
ENSMUSG00000010054	Tusc2	1.39686	0.00727049	0.0384876	9	107563255	107566112	protein_coding	tumor suppressor 2, mitochondrial calcium regulator
ENSMUSG00000010057	Nprl2	1.01408	0.936355	0.972817	9	107542226	107545706	protein_coding	NPR2 like, GATOR1 complex subunit
ENSMUSG00000010064	Slc38a3	1.81384	0.337647		9	107650634	107669530	protein_coding	solute carrier family 38, member 3
ENSMUSG00000010066	Cacna2d2	5.10926	0.0138999	0.0617144	9	107399612	107529343	protein_coding	calcium channel, voltage-dependent, alpha 2/delta subunit 2
ENSMUSG00000010067	Rassf1	1.21714	0.107015	0.260117	9	107551555	107562267	protein_coding	Ras association (RalGDS/AF-6) domain family member 1
ENSMUSG00000010095	Slc3a2	1.26567	0.0364338	0.123662	19	8706882	8723369	protein_coding	solute carrier family 3 (activators of dibasic and neutral amino acid transport), member 2
ENSMUSG00000010097	Nxf1	0.970509	0.844653	0.925708	19	8757073	8770922	protein_coding	nuclear RNA export factor 1
ENSMUSG00000010110	Stx5a	0.912181	0.570791	0.749758	19	8741413	8756069	protein_coding	syntaxin 5A
ENSMUSG00000010122	Slc47a1	1.78098	0.413907	0.623707	11	61343401	61378345	protein_coding	solute carrier family 47, member 1
ENSMUSG00000010142	Tnfrsf13b	2.70314	0.140415	0.313097	11	61126755	61149372	protein_coding	tumor necrosis factor receptor superfamily, member 13b
ENSMUSG00000010154	Spire2	2.30012			8	123332713	123369515	protein_coding	spire type actin nucleation factor 2
ENSMUSG00000010277	2610507B11Rik	0.832686	0.199617	0.394964	11	78261752	78290623	protein_coding	RIKEN cDNA 2610507B11 gene
ENSMUSG00000010290	AI597479	1.13792	0.420789	0.630379	1	43098710	43115947	protein_coding	expressed sequence AI597479
ENSMUSG00000010307	Tmem86a	2.02815	0.313325	0.527053	7	47050601	47054777	protein_coding	transmembrane protein 86A
ENSMUSG00000010311	Optc	1.03464	0.94266	0.975509	1	133897199	133907999	protein_coding	opticin
ENSMUSG00000010342	Tex14	0.374767	0.066579	0.188178	11	87405065	87555823	protein_coding	testis expressed gene 14
ENSMUSG00000010358	Ifi35	0.69661	0.0661911	0.187524	11	101448407	101458698	protein_coding	interferon-induced protein 35
ENSMUSG00000010362	Rdm1	1.42593	0.109253	0.263405	11	101627195	101636100	protein_coding	RAD52 motif 1
ENSMUSG00000010376	Nedd8	1.08878	0.585253	0.758828	14	55662263	55672124	protein_coding	neural precursor cell expressed, developmentally down-regulated gene 8
ENSMUSG00000010392	Gosr1	0.880686	0.176775	0.363621	11	76726602	76763579	protein_coding	golgi SNAP receptor complex member 1
ENSMUSG00000010406	Mrpl52	0.605771	0.00505942	0.0294284	14	54426909	54429756	protein_coding	mitochondrial ribosomal protein L52
ENSMUSG00000010453	Kansl3	1.00733	0.971525	0.988067	1	36335730	36369181	protein_coding	KAT8 regulatory NSL complex subunit 3
ENSMUSG00000010461	Eya4	0.0868917	0.00067276	0.00624296	10	23102963	23350786	protein_coding	EYA transcriptional coactivator and phosphatase 4
ENSMUSG00000010476	Ebf3	1.29154	0.677265		7	137193673	137314445	protein_coding	early B cell factor 3
ENSMUSG00000010492	Uckl1os	0.696165	0.622927		2	181578480	181585170	antisense	uridine-cytidine kinase 1-like 1, opposite strand
ENSMUSG00000010505	Myt1	2.83208	0.149316		2	181763332	181827797	protein_coding	myelin transcription factor 1
ENSMUSG00000010517	Faf1	0.781089	0.136775	0.308044	4	109676588	109963960	protein_coding	Fas-associated factor 1
ENSMUSG00000010538	Tsacc	2.51081	0.005173	0.0299778	3	88282757	88296999	protein_coding	TSSK6 activating co-chaperone
ENSMUSG00000010554	Mettl16	0.796688	0.024704	0.0931945	11	74770830	74828525	protein_coding	methyltransferase like 16
ENSMUSG00000010592	Dazl	0.348459	0.0570755	0.169485	17	50279395	50293636	protein_coding	deleted in azoospermia-like
ENSMUSG00000010607	Pigyl	0.784019	0.115338	0.27295	9	22156846	22158358	protein_coding	phosphatidylinositol glycan anchor biosynthesis, class Y-like
ENSMUSG00000010608	Rbm25	0.852678	0.214552	0.413884	12	83631236	83683123	protein_coding	RNA binding motif protein 25
ENSMUSG00000010609	Psen2	0.8058	0.510279	0.705348	1	180227004	180263438	protein_coding	presenilin 2
ENSMUSG00000010651	Acaa1b	0.551746	0.050096	0.154752	9	119148023	119157093	protein_coding	acetyl-Coenzyme A acyltransferase 1B
ENSMUSG00000010660	Plcd1	1.62808	0.429649		9	119071527	119093502	protein_coding	phospholipase C, delta 1
ENSMUSG00000010663	Fads1	1.86796	0.0120619	0.0556679	19	10182888	10196877	protein_coding	fatty acid desaturase 1
ENSMUSG00000010721	Lmbr1	7.93741	0.00470801	0.0278498	5	29229802	29378390	protein_coding	limb region 1
ENSMUSG00000010751	Tnfrsf22	6.19862	0.0142048	0.0626596	7	143634806	143649661	protein_coding	tumor necrosis factor receptor superfamily, member 22
ENSMUSG00000010755	Cars	0.890983	0.182896	0.371773	7	143557230	143600090	protein_coding	cysteinyl-tRNA synthetase
ENSMUSG00000010760	Phlda2	0.26761	0.0212835	0.0838283	7	143501545	143503150	protein_coding	pleckstrin homology like domain, family A, member 2
ENSMUSG00000010796	Asz1	2.14668	0.219838		6	18050964	18109061	protein_coding	ankyrin repeat, SAM and basic leucine zipper domain containing 1
ENSMUSG00000010797	Wnt2	15.846	0.000156631	0.00193304	6	17988940	18030585	protein_coding	wingless-type MMTV integration site family, member 2
ENSMUSG00000010830	Kdelr3	46.618	9.12211e-11	8.25947e-09	15	79516411	79527739	protein_coding	KDEL (Lys-Asp-Glu-Leu) endoplasmic reticulum protein retention receptor 3
ENSMUSG00000010841	Cfap97d1	1.11734	0.856764		11	101984279	101992264	protein_coding	CFAP97 domain containing 1
ENSMUSG00000010911	Apip	0.55989	0.0406217	0.133873	2	103073675	103092644	protein_coding	APAF1 interacting protein
ENSMUSG00000010914	Pdhx	0.980027	0.923581	0.966887	2	103021075	103073513	protein_coding	pyruvate dehydrogenase complex, component X
ENSMUSG00000010936	Vac14	0.582602	0.00102194	0.00864345	8	110618585	110720398	protein_coding	Vac14 homolog (S. cerevisiae)
ENSMUSG00000011008	Mcoln2	3.83029	0.0644101		3	146149833	146195513	protein_coding	mucolipin 2
ENSMUSG00000011096	Akt1s1	1.38628	0.111474	0.266789	7	44848991	44855421	protein_coding	AKT1 substrate 1 (proline-rich)
ENSMUSG00000011114	Tbrg1	1.07998	0.59643	0.76793	9	37648763	37657312	protein_coding	transforming growth factor beta regulated gene 1
ENSMUSG00000011148	Adssl1	19.8898	1.65381e-06	4.35382e-05	12	112620045	112641360	protein_coding	adenylosuccinate synthetase like 1
ENSMUSG00000011154	Cfap161	1.48831	0.517807		7	83774101	83794880	protein_coding	cilia and flagella associated protein 161
ENSMUSG00000011158	Brf1	0.373233	3.2723e-10	2.57574e-08	12	112960085	113000704	protein_coding	BRF1, RNA polymerase III transcription initiation factor 90 kDa subunit
ENSMUSG00000011171	Vipr2	0.966634	0.955974		12	116077726	116146261	protein_coding	vasoactive intestinal peptide receptor 2
ENSMUSG00000011179	Odc1	1.7791	0.00109625	0.00909999	12	17544794	17551505	protein_coding	ornithine decarboxylase, structural 1
ENSMUSG00000011254	Thg1l	1.32359	0.0180733	0.0747163	11	45946843	45955494	protein_coding	tRNA-histidine guanylyltransferase 1-like (S. cerevisiae)
ENSMUSG00000011256	Adam19	5.08095	0.0271309	0.0995967	11	46055992	46147343	protein_coding	a disintegrin and metallopeptidase domain 19 (meltrin beta)
ENSMUSG00000011257	Pabpc4	0.989843	0.964755	0.984927	4	123262351	123298925	protein_coding	poly(A) binding protein, cytoplasmic 4
ENSMUSG00000011263	Exoc3l2	3.7395	0.0496968	0.153966	7	19463331	19496762	protein_coding	exocyst complex component 3-like 2
ENSMUSG00000011267	Zfp296	1.21716	0.237205	0.441878	7	19577287	19580656	protein_coding	zinc finger protein 296
ENSMUSG00000011305	Plin5	2.31357	0.193838		17	56111601	56117596	protein_coding	perilipin 5
ENSMUSG00000011306	Sugp1	0.79871	0.0268764	0.0989404	8	70042813	70072347	protein_coding	SURP and G patch domain containing 1
ENSMUSG00000011382	Dhdh	0.317401	0.0339773	0.117592	7	45470987	45488805	protein_coding	dihydrodiol dehydrogenase (dimeric)
ENSMUSG00000011427	Zfp790	1.1555	0.335956	0.551327	7	29816114	29831005	protein_coding	zinc finger protein 790
ENSMUSG00000011486	Slc25a41	1.50217	0.483707	0.684212	17	57032773	57041654	protein_coding	solute carrier family 25, member 41
ENSMUSG00000011658	Fuz	0.374182	3.44373e-12	4.28116e-10	7	44896079	44902631	protein_coding	fuzzy planar cell polarity protein
ENSMUSG00000011751	Sptbn4	1.55577	0.220815	0.421531	7	27356383	27447686	protein_coding	spectrin beta, non-erythrocytic 4
ENSMUSG00000011752	Pgam1	3.12063	0.000294796	0.00325419	19	41911923	41918660	protein_coding	phosphoglycerate mutase 1
ENSMUSG00000011831	Evi5	0.87368	0.553772	0.738362	5	107744795	107875107	protein_coding	ecotropic viral integration site 5
ENSMUSG00000011832	Evi5l	0.398186	8.42347e-06	0.0001743	8	4166567	4211257	protein_coding	ecotropic viral integration site 5 like
ENSMUSG00000011837	Snapc2	0.989753	0.942942	0.975534	8	4253080	4256220	protein_coding	small nuclear RNA activating complex, polypeptide 2
ENSMUSG00000011877	Git1	1.05032	0.711489	0.844876	11	77493562	77507786	protein_coding	GIT ArfGAP 1
ENSMUSG00000011884	Gltp	0.811657	0.117574	0.276201	5	114669398	114690984	protein_coding	glycolipid transfer protein
ENSMUSG00000011958	Bnip2	0.683042	0.0301214	0.107624	9	69989466	70008317	protein_coding	BCL2/adenovirus E1B interacting protein 2
ENSMUSG00000011960	Ccnt1	1.12633	0.467641	0.670861	15	98538689	98570923	protein_coding	cyclin T1
ENSMUSG00000012017	Scarf2	5.19792	0.0267873	0.0987052	16	17797282	17808293	protein_coding	scavenger receptor class F, member 2
ENSMUSG00000012076	Brms1l	0.877569	0.289015	0.500653	12	55836324	55869736	protein_coding	breast cancer metastasis-suppressor 1-like
ENSMUSG00000012114	Med15	0.894366	0.309299	0.52309	16	17651208	17732891	protein_coding	mediator complex subunit 15
ENSMUSG00000012117	Dhdds	1.15313	0.595034	0.767087	4	133969028	134000918	protein_coding	dehydrodolichyl diphosphate synthase
ENSMUSG00000012123	Crybg2	11.771	0.000133089	0.00169076	4	134060815	134092504	protein_coding	crystallin beta-gamma domain containing 2
ENSMUSG00000012126	Ubxn11	1.96478	0.11187	0.267367	4	134102570	134127593	protein_coding	UBX domain protein 11
ENSMUSG00000012187	Mogat1	0.836256	0.771121		1	78510991	78538173	protein_coding	monoacylglycerol O-acyltransferase 1
ENSMUSG00000012211	Tex22	0.836256	0.771121		12	113074502	113088917	protein_coding	testis expressed gene 22
ENSMUSG00000012296	Tjap1	1.07787	0.459845	0.663994	17	46257851	46283026	protein_coding	tight junction associated protein 1
ENSMUSG00000012350	Ehf	9.43726	0.000254244	0.00286384	2	103263433	103303278	protein_coding	ets homologous factor
ENSMUSG00000012396	Nanog	0.966634	0.955974		6	122707489	122714633	protein_coding	Nanog homeobox
ENSMUSG00000012405	Rpl15	0.898107	0.576133	0.752987	14	18267823	18271391	protein_coding	ribosomal protein L15
ENSMUSG00000012422	Tmem167	1.12804	0.440999	0.647512	13	90089123	90143907	protein_coding	transmembrane protein 167
ENSMUSG00000012428	Steap4	2.10415	0.231932		5	7960457	7982213	protein_coding	STEAP family member 4
ENSMUSG00000012429	Mplkip	1.12945	0.628692	0.789847	13	17695192	17699748	protein_coding	M-phase specific PLK1 intereacting protein
ENSMUSG00000012443	Kif11	1.05699	0.684363	0.827562	19	37376403	37421859	protein_coding	kinesin family member 11
ENSMUSG00000012483	Rpa3	1.08216	0.510422	0.705422	6	8255936	8259173	protein_coding	replication protein A3
ENSMUSG00000012519	Mlkl	0.243063	3.09841e-06	7.58509e-05	8	111311797	111338177	protein_coding	mixed lineage kinase domain-like
ENSMUSG00000012535	Tnpo3	1.1083	0.0664043	0.187924	6	29540827	29609887	protein_coding	transportin 3
ENSMUSG00000012609	Ttll5	0.692614	0.137781	0.309276	12	85824659	86061893	protein_coding	tubulin tyrosine ligase-like family, member 5
ENSMUSG00000012640	Zfp715	0.808582	0.284215	0.495875	7	43296197	43313294	protein_coding	zinc finger protein 715
ENSMUSG00000012705	Retn	0.580618	0.454101		8	3655770	3660110	protein_coding	resistin
ENSMUSG00000012819	Cdh23	1.11485	0.859658		10	60302748	60696490	protein_coding	cadherin 23 (otocadherin)
ENSMUSG00000012848	Rps5	1.06295	0.624211	0.78649	7	12922290	12926686	protein_coding	ribosomal protein S5
ENSMUSG00000012889	Podnl1	1.11734	0.856764		8	84125989	84132527	protein_coding	podocan-like 1
ENSMUSG00000013033	Adgrl1	2.76607	0.0740129	0.201905	8	83900105	83941954	protein_coding	adhesion G protein-coupled receptor L1
ENSMUSG00000013076	Amotl1	0.667024	0.53176	0.721292	9	14541966	14645056	protein_coding	angiomotin-like 1
ENSMUSG00000013083	2200002J24Rik	1.49852	0.519322		7	30698926	30700536	protein_coding	RIKEN cDNA 2200002J24 gene
ENSMUSG00000013089	Etv5	2.45683	0.0228312	0.0880858	16	22381309	22439719	protein_coding	ets variant 5
ENSMUSG00000013091	Tmem190	2.48493	0.162993		7	4782937	4784341	protein_coding	transmembrane protein 190
ENSMUSG00000013150	Gfod2	1.32368	0.18228	0.371141	8	105713854	105758664	protein_coding	glucose-fructose oxidoreductase domain containing 2
ENSMUSG00000013155	Enkd1	1.16323	0.569804	0.74921	8	105703651	105708210	protein_coding	enkurin domain containing 1
ENSMUSG00000013158	4933405L10Rik	3.16709	0.113835		8	105707655	105710246	protein_coding	RIKEN cDNA 4933405L10 gene
ENSMUSG00000013160	Atp6v0d1	0.882456	0.609517	0.776849	8	105524465	105566047	protein_coding	ATPase, H+ transporting, lysosomal V0 subunit D1
ENSMUSG00000013236	Ptprs	2.26028	0.117129	0.275522	17	56412426	56476483	protein_coding	protein tyrosine phosphatase, receptor type, S
ENSMUSG00000013275	Slc41a1	2.26285	0.0452348	0.144045	1	131827493	131848865	protein_coding	solute carrier family 41, member 1
ENSMUSG00000013338	Fer1l4	1.20735	0.785146		2	156019139	156052947	protein_coding	fer-1-like 4 (C. elegans)
ENSMUSG00000013367	Iglon5	1.62668	0.430446		7	43472904	43490075	protein_coding	IgLON family member 5
ENSMUSG00000013415	Igf2bp1	3277.28	2.59904e-57	2.03556e-53	11	95957163	96005940	protein_coding	insulin-like growth factor 2 mRNA binding protein 1
ENSMUSG00000013418	B4galnt2	8.44144	0.00176503	0.0132538	11	95865943	95914891	protein_coding	beta-1,4-N-acetyl-galactosaminyl transferase 2
ENSMUSG00000013419	Zfp651	38.1886	4.50471e-11	4.27647e-09	9	121759330	121771742	protein_coding	zinc finger protein 651
ENSMUSG00000013465	Nelfb	0.821314	0.0784289	0.210578	2	25199712	25211489	protein_coding	negative elongation factor complex member B
ENSMUSG00000013483	Card14	0.836256	0.771121		11	119307768	119345375	protein_coding	caspase recruitment domain family, member 14
ENSMUSG00000013495	Tmem175	0.77089	0.26822	0.478683	5	108629770	108648782	protein_coding	transmembrane protein 175
ENSMUSG00000013523	Bcas1	1.29154	0.677265		2	170346991	170427845	protein_coding	breast carcinoma amplified sequence 1
ENSMUSG00000013539	Tango2	0.647145	0.00312996	0.0205395	16	18300825	18348103	protein_coding	transport and golgi organization 2
ENSMUSG00000013562	4833413E03Rik	0.966634	0.955974		17	31557126	31559113	lincRNA	RIKEN cDNA 4833413E03 gene
ENSMUSG00000013584	Aldh1a2	1.6605	0.493309	0.692338	9	71215789	71296243	protein_coding	aldehyde dehydrogenase family 1, subfamily A2
ENSMUSG00000013593	Ndufs2	1.64171	0.000258203	0.00290344	1	171234853	171251388	protein_coding	NADH:ubiquinone oxidoreductase core subunit S2
ENSMUSG00000013611	Snx31	0.11928			15	36504062	36555573	protein_coding	sorting nexin 31
ENSMUSG00000013622	Atraid	0.861192	0.39533	0.606865	5	31048312	31054623	protein_coding	all-trans retinoic acid induced differentiation factor
ENSMUSG00000013629	Cad	0.773673	0.209452	0.407308	5	31054780	31078479	protein_coding	carbamoyl-phosphate synthetase 2, aspartate transcarbamylase, and dihydroorotase
ENSMUSG00000013643	Lypd8	1.74107	0.425727	0.634171	11	58379043	58390728	protein_coding	LY6/PLAUR domain containing 8
ENSMUSG00000013646	Sh3bp5l	1.35563	0.0239822	0.0912454	11	58330724	58347728	protein_coding	SH3 binding domain protein 5 like
ENSMUSG00000013662	Atad1	1.24045	0.330025	0.54479	19	32671638	32739786	protein_coding	ATPase family, AAA domain containing 1
ENSMUSG00000013663	Pten	0.571512	0.0104559	0.0500859	19	32757497	32826160	protein_coding	phosphatase and tensin homolog
ENSMUSG00000013698	Pea15a	3.63428	0.0489789	0.152647	1	172196728	172206804	protein_coding	phosphoprotein enriched in astrocytes 15A
ENSMUSG00000013701	Timm23	0.998632	0.994557	0.997486	14	32180162	32201898	protein_coding	translocase of inner mitochondrial membrane 23
ENSMUSG00000013707	Tnfaip8l2	1.40675	0.643057	0.800131	3	95139521	95142360	protein_coding	tumor necrosis factor, alpha-induced protein 8-like 2
ENSMUSG00000013736	Trnt1	1.2582	0.0441226	0.141742	6	106769120	106782474	protein_coding	tRNA nucleotidyl transferase, CCA-adding, 1
ENSMUSG00000013787	Ehmt2	0.785829	0.0586494	0.172458	17	34898469	34914052	protein_coding	euchromatic histone lysine N-methyltransferase 2
ENSMUSG00000013822	Elof1	1.52583	0.0436439	0.140898	9	22112989	22117172	protein_coding	ELF1 homolog, elongation factor 1
ENSMUSG00000013833	Med16	0.71774	0.0646733	0.184525	10	79894708	79908923	protein_coding	mediator complex subunit 16
ENSMUSG00000013846	St3gal1	0.736597	0.0962569	0.241359	15	67102875	67176830	protein_coding	ST3 beta-galactoside alpha-2,3-sialyltransferase 1
ENSMUSG00000013858	Tmem259	0.707238	0.00658314	0.0356687	10	79974948	79984330	protein_coding	transmembrane protein 259
ENSMUSG00000013878	Rnf170	0.492879	2.86363e-07	9.70906e-06	8	26119368	26151790	protein_coding	ring finger protein 170
ENSMUSG00000013921	Clip3	6.87465	0.0092714	0.0459871	7	30291728	30308367	protein_coding	CAP-GLY domain containing linker protein 3
ENSMUSG00000013928	Thap8	1.0972	0.899741		7	30280094	30290237	protein_coding	THAP domain containing 8
ENSMUSG00000013973	Dedd	1.08985	0.64493	0.801401	1	171329145	171342331	protein_coding	death effector domain-containing
ENSMUSG00000013974	Mcemp1	1.78776	0.348216		8	3665754	3669259	protein_coding	mast cell expressed membrane protein 1
ENSMUSG00000013997	Nit1	1.16427	0.542233	0.729561	1	171338008	171345646	protein_coding	nitrilase 1
ENSMUSG00000014030	Pax5	2.08213	0.238475		4	44524757	44710487	protein_coding	paired box 5
ENSMUSG00000014039	Prdm15	0.827453	0.256375	0.464814	16	97791467	97851850	protein_coding	PR domain containing 15
ENSMUSG00000014074	Rnf168	1.19034	0.341294	0.556703	16	32277459	32301434	protein_coding	ring finger protein 168
ENSMUSG00000014075	Tctex1d2	0.766987	0.291187	0.502938	16	32419702	32429099	protein_coding	Tctex1 domain containing 2
ENSMUSG00000014077	Chp1	0.900493	0.581032	0.756172	2	119547697	119587027	protein_coding	calcineurin-like EF hand protein 1
ENSMUSG00000014158	Trpv4	0.80735	0.724173	0.852514	5	114622152	114658421	protein_coding	transient receptor potential cation channel, subfamily V, member 4
ENSMUSG00000014164	Klhl3	1.29154	0.677265		13	58000228	58113592	protein_coding	kelch-like 3
ENSMUSG00000014177	Tvp23b	1.2417	0.0699909	0.194214	11	62879455	62916780	protein_coding	trans-golgi network vesicle protein 23B
ENSMUSG00000014195	Dnajc7	0.98212	0.86728	0.937483	11	100582818	100620188	protein_coding	DnaJ heat shock protein family (Hsp40) member C7
ENSMUSG00000014198	Zfp385c	0.431812	0.255695		11	100627543	100692455	protein_coding	zinc finger protein 385C
ENSMUSG00000014226	Cacybp	1.75391	0.000741764	0.00675522	1	160202367	160212875	protein_coding	calcyclin binding protein
ENSMUSG00000014232	Cluap1	0.736998	0.113522	0.27023	16	3908801	3941147	protein_coding	clusterin associated protein 1
ENSMUSG00000014243	Zswim7	1.50098	0.0878383	0.227121	11	62267224	62281375	protein_coding	zinc finger SWIM-type containing 7
ENSMUSG00000014245	Pigl	1.70739	4.46419e-05	0.000706335	11	62458460	62514417	protein_coding	phosphatidylinositol glycan anchor biosynthesis, class L
ENSMUSG00000014294	Ndufa2	1.14876	0.554804	0.739047	18	36742332	36744557	protein_coding	NADH:ubiquinone oxidoreductase subunit A2
ENSMUSG00000014301	Pam16	0.443458	0.0174729	0.0728689	16	4616464	4624988	protein_coding	presequence translocase-asssociated motor 16 homolog (S. cerevisiae)
ENSMUSG00000014303	Glis2	5.92264	0.014728	0.0643152	16	4594713	4624924	protein_coding	GLIS family zinc finger 2
ENSMUSG00000014313	Cox6c	1.02426	0.799259	0.901267	15	35925886	35938246	protein_coding	cytochrome c oxidase subunit 6C
ENSMUSG00000014329	Bicc1	0.966634	0.955974		10	70922832	71159700	protein_coding	BicC family RNA binding protein 1
ENSMUSG00000014349	Ube2z	0.91379	0.465493	0.669311	11	96047432	96065388	protein_coding	ubiquitin-conjugating enzyme E2Z
ENSMUSG00000014351	Gip	3.55297	0.0231095	0.0888747	11	96024545	96030831	protein_coding	gastric inhibitory polypeptide
ENSMUSG00000014353	Tmem87b	1.77164	0.0117733	0.0547555	2	128818118	128854261	protein_coding	transmembrane protein 87B
ENSMUSG00000014355	Anapc1	1.19179	0.396804	0.608295	2	128610104	128687391	protein_coding	anaphase promoting complex subunit 1
ENSMUSG00000014361	Mertk	4.21932	0.0385605	0.128595	2	128698956	128802894	protein_coding	MER proto-oncogene tyrosine kinase
ENSMUSG00000014402	Tsg101	0.889287	0.187877	0.379045	7	46888949	46919969	protein_coding	tumor susceptibility gene 101
ENSMUSG00000014418	Hps5	0.404964	1.83324e-05	0.000338401	7	46760466	46796064	protein_coding	HPS5, biogenesis of lysosomal organelles complex 2 subunit 2
ENSMUSG00000014426	Map3k4	0.911487	0.708061	0.842177	17	12227621	12318796	protein_coding	mitogen-activated protein kinase kinase kinase 4
ENSMUSG00000014444	Piezo1	0.531705	0.000262742	0.00294181	8	122481698	122551329	protein_coding	piezo-type mechanosensitive ion channel component 1
ENSMUSG00000014470	Rnf166	0.69891	0.0100304	0.0487333	8	122466147	122476064	protein_coding	ring finger protein 166
ENSMUSG00000014496	Ankrd28	1.02214	0.825423	0.915871	14	31698768	31830651	protein_coding	ankyrin repeat domain 28
ENSMUSG00000014498	Ankrd52	0.496468	0.000135479	0.00171695	10	128377115	128408704	protein_coding	ankyrin repeat domain 52
ENSMUSG00000014503	Pkd2l2	0.929197	0.816361	0.910734	18	34408489	34444116	protein_coding	polycystic kidney disease 2-like 2
ENSMUSG00000014504	Srp19	1.3904	0.0712841	0.196757	18	34330847	34336599	protein_coding	signal recognition particle 19
ENSMUSG00000014529	Tmbim7	0.966634	0.955974		5	3651181	3680325	protein_coding	transmembrane BAX inhibitor motif containing 7
ENSMUSG00000014543	Klra17	2.97235			6	129831154	129876672	protein_coding	killer cell lectin-like receptor, subfamily A, member 17
ENSMUSG00000014547	Wdfy2	1.2628	0.0953223	0.239629	14	62837678	62961509	protein_coding	WD repeat and FYVE domain containing 2
ENSMUSG00000014550	Rbsn	1.14561	0.126824	0.291971	6	92186712	92214925	protein_coding	rabenosyn, RAB effector
ENSMUSG00000014551	Mrps25	1.03642	0.705798	0.841051	6	92169525	92184033	protein_coding	mitochondrial ribosomal protein S25
ENSMUSG00000014554	Dguok	0.443907	9.59944e-05	0.00130299	6	83480217	83506969	protein_coding	deoxyguanosine kinase
ENSMUSG00000014592	Camta1	0.912641	0.716158	0.847628	4	150917322	151861876	protein_coding	calmodulin binding transcription activator 1
ENSMUSG00000014599	Csf1	39.9061			3	107741048	107760469	protein_coding	colony stimulating factor 1 (macrophage)
ENSMUSG00000014601	Strip1	0.957497	0.80371	0.903851	3	107612532	107631694	protein_coding	striatin interacting protein 1
ENSMUSG00000014602	Kif1a	3.58828	0.0559131	0.16711	1	93015464	93101951	protein_coding	kinesin family member 1A
ENSMUSG00000014606	Slc25a11	0.970836	0.908492	0.95912	11	70644196	70647479	protein_coding	solute carrier family 25 (mitochondrial carrier oxoglutarate carrier), member 11
ENSMUSG00000014609	Chrne	0.194312	0.0135207	0.0604771	11	70614883	70619216	protein_coding	cholinergic receptor, nicotinic, epsilon polypeptide
ENSMUSG00000014633	Cmc2	0.982441	0.89018	0.948492	8	116888685	116921455	protein_coding	COX assembly mitochondrial protein 2
ENSMUSG00000014668	Chfr	0.74621	0.00993408	0.0483732	5	110135842	110171972	protein_coding	checkpoint with forkhead and ring finger domains
ENSMUSG00000014686	Ceacam16	3.28346	0.100497	0.248475	7	19852097	19861299	protein_coding	carcinoembryonic antigen-related cell adhesion molecule 16
ENSMUSG00000014748	Tex261	0.819738	0.100624	0.248687	6	83768885	83775813	protein_coding	testis expressed gene 261
ENSMUSG00000014763	Fam120b	0.756921	0.0303635	0.108119	17	15396202	15433583	protein_coding	family with sequence similarity 120, member B
ENSMUSG00000014767	Tbp	1.01272	0.89561	0.951688	17	15499888	15528379	protein_coding	TATA box binding protein
ENSMUSG00000014769	Psmb1	1.0066	0.945901	0.977283	17	15475021	15499751	protein_coding	proteasome (prosome, macropain) subunit, beta type 1
ENSMUSG00000014771	Pdcd2	0.93852	0.563331	0.744586	17	15519208	15527301	protein_coding	programmed cell death 2
ENSMUSG00000014773	Dll1	0.966634	0.955974		17	15367354	15376872	protein_coding	delta like canonical Notch ligand 1
ENSMUSG00000014776	Nol3	5.18556	0.000985706	0.00840964	8	105276140	105281939	protein_coding	nucleolar protein 3 (apoptosis repressor with CARD domain)
ENSMUSG00000014778	Fhod1	1.04667	0.814003	0.909688	8	105329163	105347953	protein_coding	formin homology 2 domain containing 1
ENSMUSG00000014782	Plekhg4	3.60326	0.0840488	0.220674	8	105373274	105382862	protein_coding	pleckstrin homology domain containing, family G (with RhoGef domain) member 4
ENSMUSG00000014786	Slc9a5	3.21096	0.0292165	0.105473	8	105348843	105369881	protein_coding	solute carrier family 9 (sodium/hydrogen exchanger), member 5
ENSMUSG00000014791	Elmo3	0.367656	0.00377248	0.0235957	8	105305601	105310760	protein_coding	engulfment and cell motility 3
ENSMUSG00000014813	Stc1	0.836256	0.771121		14	69029238	69041804	protein_coding	stanniocalcin 1
ENSMUSG00000014837	4931428F04Rik	1.29574	0.250547	0.458211	8	105280409	105289864	protein_coding	RIKEN cDNA 4931428F04 gene
ENSMUSG00000014846	Tppp3	1.69066	0.317655	0.531768	8	105467493	105471526	protein_coding	tubulin polymerization-promoting protein family member 3
ENSMUSG00000014850	Msh3	0.614536	0.0215651	0.0846458	13	92211872	92355003	protein_coding	mutS homolog 3
ENSMUSG00000014852	Adamts13	0.61606			2	26973416	27009628	protein_coding	a disintegrin-like and metallopeptidase (reprolysin type) with thrombospondin type 1 motif, 13
ENSMUSG00000014856	Tmem208	1.04236	0.751393	0.871709	8	105326354	105335219	protein_coding	transmembrane protein 208
ENSMUSG00000014859	E2f4	0.794685	0.00469808	0.0278121	8	105297663	105305370	protein_coding	E2F transcription factor 4
ENSMUSG00000014867	Surf4	1.32035	0.00338603	0.0218446	2	26920040	26933928	protein_coding	surfeit gene 4
ENSMUSG00000014873	Surf2	0.520884	0.000884045	0.00775346	2	26916367	26920183	protein_coding	surfeit gene 2
ENSMUSG00000014905	Dnajb9	0.577599	0.0204474	0.0813552	12	44205559	44210326	protein_coding	DnaJ heat shock protein family (Hsp40) member B9
ENSMUSG00000014907	Naf1	0.99031	0.95695	0.981064	8	66860217	66890564	protein_coding	nuclear assembly factor 1 ribonucleoprotein
ENSMUSG00000014932	Yes1	26.3404	4.70607e-08	2.10617e-06	5	32611171	32687057	protein_coding	YES proto-oncogene 1, Src family tyrosine kinase
ENSMUSG00000014956	Ppp1cb	0.834642	0.574781	0.752089	5	32458843	32517433	protein_coding	protein phosphatase 1 catalytic subunit beta
ENSMUSG00000014959	Gorasp2	1.0532	0.789797	0.896142	2	70661576	70712636	protein_coding	golgi reassembly stacking protein 2
ENSMUSG00000014980	Tsen15	1.4022	0.107529	0.260849	1	152370735	152386688	protein_coding	tRNA splicing endonuclease subunit 15
ENSMUSG00000015002	Efr3a	0.407353	2.91696e-07	9.86851e-06	15	65787034	65873816	protein_coding	EFR3 homolog A
ENSMUSG00000015013	Trappc2l	0.915625	0.710425	0.844061	8	122611640	122616660	protein_coding	trafficking protein particle complex 2-like
ENSMUSG00000015016	Acsf3	0.930376	0.687699	0.829646	8	122775486	122817880	protein_coding	acyl-CoA synthetase family member 3
ENSMUSG00000015023	Ddx19a	0.936053	0.651336	0.805233	8	110974996	110997800	protein_coding	DEAD (Asp-Glu-Ala-Asp) box polypeptide 19a
ENSMUSG00000015027	Galns	1.25327	0.336288	0.551641	8	122578242	122611463	protein_coding	galactosamine (N-acetyl)-6-sulfate sulfatase
ENSMUSG00000015053	Gata2	3.15006	0.0824535	0.217689	6	88193891	88207032	protein_coding	GATA binding protein 2
ENSMUSG00000015083	C8g	2.11971	0.0288989	0.104761	2	25498651	25501719	protein_coding	complement component 8, gamma polypeptide
ENSMUSG00000015085	Entpd2	3.15599	0.0796661	0.21253	2	25395874	25401321	protein_coding	ectonucleoside triphosphate diphosphohydrolase 2
ENSMUSG00000015087	Rabl6	0.952288	0.65153	0.805237	2	25583018	25608521	protein_coding	RAB, member RAS oncogene family-like 6
ENSMUSG00000015090	Ptgds	1.43353	0.559752		2	25466709	25470046	protein_coding	prostaglandin D2 synthase (brain)
ENSMUSG00000015092	Edf1	0.894053	0.324038	0.53867	2	25557847	25562082	protein_coding	endothelial differentiation-related factor 1
ENSMUSG00000015093	Clic3	1.29154	0.677265		2	25456838	25458776	protein_coding	chloride intracellular channel 3
ENSMUSG00000015094	Npdc1	1.86457	0.315102		2	25399351	25409494	protein_coding	neural proliferation, differentiation and control 1
ENSMUSG00000015095	Fbxw5	0.550811	1.86489e-06	4.8204e-05	2	25500750	25505471	protein_coding	F-box and WD-40 domain protein 5
ENSMUSG00000015112	Slc25a13	1.25155	0.362236	0.57634	6	6041218	6217173	protein_coding	solute carrier family 25 (mitochondrial carrier, adenine nucleotide translocator), member 13
ENSMUSG00000015120	Ube2i	0.897495	0.749872	0.87059	17	25261916	25274622	protein_coding	ubiquitin-conjugating enzyme E2I
ENSMUSG00000015126	Tsr3	0.986249	0.902049	0.955936	17	25240170	25242798	protein_coding	TSR3 20S rRNA accumulation
ENSMUSG00000015127	Unkl	1.50191	0.0571465	0.169663	17	25188397	25234443	protein_coding	unkempt family like zinc finger
ENSMUSG00000015133	Lrrk1	0.355438	1.62275e-05	0.000305147	7	66226912	66388350	protein_coding	leucine-rich repeat kinase 1
ENSMUSG00000015134	Aldh1a3	2.60804	0.127731		7	66390890	66427517	protein_coding	aldehyde dehydrogenase family 1, subfamily A3
ENSMUSG00000015143	Actn1	25.5515	1.11661e-08	6.0521e-07	12	80167547	80260371	protein_coding	actinin, alpha 1
ENSMUSG00000015149	Sirt2	0.621266	0.000899682	0.00784667	7	28766735	28788661	protein_coding	sirtuin 2
ENSMUSG00000015165	Hnrnpl	0.958301	0.622353	0.785554	7	28808541	28822266	protein_coding	heterogeneous nuclear ribonucleoprotein L
ENSMUSG00000015176	Nolc1	1.17824	0.124194	0.28731	19	46075863	46085530	protein_coding	nucleolar and coiled-body phosphoprotein 1
ENSMUSG00000015189	Casd1	1.00271	0.985646	0.993831	6	4600839	4643355	protein_coding	CAS1 domain containing 1
ENSMUSG00000015202	Cnksr3	1.77309	0.354958		10	7119063	7212237	protein_coding	Cnksr family member 3
ENSMUSG00000015214	Mtmr1	0.549054	0.00270818	0.0183323	X	71364760	71419196	protein_coding	myotubularin related protein 1
ENSMUSG00000015217	Hmgb3	0.996393	0.980847	0.991899	X	71555918	71560676	protein_coding	high mobility group box 3
ENSMUSG00000015222	Map2	1.11734	0.856764		1	66175273	66442583	protein_coding	microtubule-associated protein 2
ENSMUSG00000015243	Abca1	0.90604	0.795248	0.898821	4	53030787	53159895	protein_coding	ATP-binding cassette, sub-family A (ABC1), member 1
ENSMUSG00000015247	Nipsnap3b	0.657276	0.0727576	0.199461	4	53011880	53022060	protein_coding	nipsnap homolog 3B
ENSMUSG00000015289	Lage3	1.09296	0.493436	0.692455	X	74351276	74353618	protein_coding	L antigen family, member 3
ENSMUSG00000015290	Ubl4a	0.818264	0.136121	0.306938	X	74365718	74373218	protein_coding	ubiquitin-like 4A
ENSMUSG00000015291	Gdi1	1.00824	0.974202	0.988796	X	74304998	74311862	protein_coding	guanosine diphosphate (GDP) dissociation inhibitor 1
ENSMUSG00000015305	Sash1	1.59206	0.452		10	8722219	8886070	protein_coding	SAM and SH3 domain containing 1
ENSMUSG00000015312	Gadd45b	11.0853	7.7712e-10	5.63556e-08	10	80930073	80932204	protein_coding	growth arrest and DNA-damage-inducible 45 beta
ENSMUSG00000015314	Slamf6	1.65894	0.41245		1	171917515	171953170	protein_coding	SLAM family member 6
ENSMUSG00000015316	Slamf1	0.423326	0.163426	0.346167	1	171767127	171801184	protein_coding	signaling lymphocytic activation molecule family member 1
ENSMUSG00000015335	Zdhhc12	1.79348	0.0318091	0.112044	2	30090944	30093648	protein_coding	zinc finger, DHHC domain containing 12
ENSMUSG00000015337	Endog	1.20611	0.382257	0.594724	2	30171493	30174069	protein_coding	endonuclease G
ENSMUSG00000015341	Golga7	0.894723	0.436514	0.644262	8	23241346	23257074	protein_coding	golgi autoantigen, golgin subfamily a, 7
ENSMUSG00000015342	Xk	0.709789	0.042358	0.137855	X	9272756	9313250	protein_coding	X-linked Kx blood group
ENSMUSG00000015354	Pcolce2	12.5242	0.000452876	0.0045649	9	95637601	95698096	protein_coding	procollagen C-endopeptidase enhancer 2
ENSMUSG00000015355	Cd48	0.0656752	5.11163e-05	0.000786528	1	171682009	171705258	protein_coding	CD48 antigen
ENSMUSG00000015357	Clpx	0.997355	0.976538	0.989722	9	65294260	65330658	protein_coding	caseinolytic mitochondrial matrix peptidase chaperone subunit
ENSMUSG00000015363	Trabd	0.98966	0.932037	0.971065	15	89075124	89087077	protein_coding	TraB domain containing
ENSMUSG00000015365	Mov10l1	2.43332	0.154611		15	88982909	89055152	protein_coding	Mov10 like RISC complex RNA helicase 1
ENSMUSG00000015377	Dennd6b	0.682298	0.260358	0.469408	15	89182213	89196496	protein_coding	DENN/MADD domain containing 6B
ENSMUSG00000015401	Cltrn	1.51069	0.381906	0.594413	X	164088830	164118860	protein_coding	collectrin, amino acid transport regulator
ENSMUSG00000015405	Ace2	1.16974	0.817585	0.910986	X	164139332	164188420	protein_coding	angiotensin I converting enzyme (peptidyl-dipeptidase A) 2
ENSMUSG00000015437	Gzmb	1.94595	0.371571	0.584836	14	56258838	56262260	protein_coding	granzyme B
ENSMUSG00000015441	Gzmf	0.836256	0.771121		14	56205263	56211417	protein_coding	granzyme F
ENSMUSG00000015443	Gzmn	0.966634	0.955974		14	56165797	56174599	protein_coding	granzyme N
ENSMUSG00000015451	C4a	0.922217	0.877361	0.942165	17	34809092	34823464	processed_transcript	complement component 4A (Rodgers blood group)
ENSMUSG00000015452	Ager	3.57119	0.00753608	0.0395024	17	34597862	34600936	protein_coding	advanced glycosylation end product-specific receptor
ENSMUSG00000015461	Atf6b	0.634931	0.0266093	0.0983967	17	34647146	34655074	protein_coding	activating transcription factor 6 beta
ENSMUSG00000015467	Egfl8	0.841902	0.792737	0.898087	17	34613349	34615971	protein_coding	EGF-like domain 8
ENSMUSG00000015468	Notch4	1.18046	0.709857	0.843668	17	34564268	34588503	protein_coding	notch 4
ENSMUSG00000015474	Ppt2	1.54733	0.130809	0.298469	17	34616662	34628510	protein_coding	palmitoyl-protein thioesterase 2
ENSMUSG00000015476	Prrt1	1.31474	0.70596		17	34629533	34633126	protein_coding	proline-rich transmembrane protein 1
ENSMUSG00000015478	Rnf5	1.2577	0.108073	0.261646	17	34601091	34603690	protein_coding	ring finger protein 5
ENSMUSG00000015484	Fam163a	2.21441	0.285725		1	156075966	156205026	protein_coding	family with sequence similarity 163, member A
ENSMUSG00000015488	Cacfd1	0.952992	0.815643	0.910312	2	27009926	27021089	protein_coding	calcium channel flower domain containing 1
ENSMUSG00000015501	Hivep2	6.0368	0.0133972		10	13966075	14151374	protein_coding	human immunodeficiency virus type I enhancer binding protein 2
ENSMUSG00000015522	Arnt	3.18744	4.22872e-25	4.41591e-22	3	95434388	95497240	protein_coding	aryl hydrocarbon receptor nuclear translocator
ENSMUSG00000015533	Itga2	2.39804	0.177316		13	114833081	114932100	protein_coding	integrin alpha 2
ENSMUSG00000015536	Mocs2	1.00799	0.968533	0.986931	13	114818236	114832275	protein_coding	molybdenum cofactor synthesis 2
ENSMUSG00000015542	Nat9	0.835896	0.527841	0.718658	11	115182832	115187859	protein_coding	N-acetyltransferase 9 (GCN5-related, putative)
ENSMUSG00000015568	Lpl	3.21376	0.116164	0.274134	8	68880491	68907448	protein_coding	lipoprotein lipase
ENSMUSG00000015575	Atp6v0e	0.653256	0.0996282	0.247321	17	26663231	26699647	protein_coding	ATPase, H+ transporting, lysosomal V0 subunit E
ENSMUSG00000015579	Nkx2-5	0.723464	0.598463		17	26838664	26845009	protein_coding	NK2 homeobox 5
ENSMUSG00000015597	Zfp318	1.29747	0.400829	0.611948	17	46383731	46420920	protein_coding	zinc finger protein 318
ENSMUSG00000015599	Ttbk1	3.78978	0.0568207	0.168897	17	46442448	46487675	protein_coding	tau tubulin kinase 1
ENSMUSG00000015605	Srf	1.09923	0.498214	0.696069	17	46548329	46556175	protein_coding	serum response factor
ENSMUSG00000015619	Gata3	2.91398	0.136297	0.307277	2	9857078	9890034	protein_coding	GATA binding protein 3
ENSMUSG00000015647	Lama5	3.0686	0.106498	0.259276	2	180176373	180225859	protein_coding	laminin, alpha 5
ENSMUSG00000015652	Steap1	2.9683	0.103572		5	5736317	5749326	protein_coding	six transmembrane epithelial antigen of the prostate 1
ENSMUSG00000015653	Steap2	1.11734	0.856764		5	5664829	5694578	protein_coding	six transmembrane epithelial antigen of prostate 2
ENSMUSG00000015656	Hspa8	1.067	0.346988	0.562186	9	40800984	40810087	protein_coding	heat shock protein 8
ENSMUSG00000015659	Serac1	1.27214	0.153941	0.332552	17	6042196	6079741	protein_coding	serine active site containing 1
ENSMUSG00000015668	Pdzd11	1.09478	0.603454	0.772469	X	100622883	100626568	protein_coding	PDZ domain containing 11
ENSMUSG00000015671	Psma2	1.02678	0.900973	0.955378	13	14613240	14674236	protein_coding	proteasome subunit alpha 2
ENSMUSG00000015672	Mrpl32	1.03977	0.863672	0.935547	13	14608184	14613165	protein_coding	mitochondrial ribosomal protein L32
ENSMUSG00000015697	Setdb1	3.13619	1.84838e-07	6.67121e-06	3	95323525	95357202	protein_coding	SET domain, bifurcated 1
ENSMUSG00000015702	Anxa9	0.659911	0.260772	0.469941	3	95296096	95307176	protein_coding	annexin A9
ENSMUSG00000015709	Arnt2	1.29154	0.677265		7	84246278	84410176	protein_coding	aryl hydrocarbon receptor nuclear translocator 2
ENSMUSG00000015711	Prune1	1.63746	0.00431476	0.0261818	3	95253674	95282076	protein_coding	prune exopolyphosphatase
ENSMUSG00000015714	Cers2	1.59877	0.0730529	0.199843	3	95314791	95323599	protein_coding	ceramide synthase 2
ENSMUSG00000015733	Capza2	0.989316	0.9259	0.968307	6	17636234	17666972	protein_coding	capping protein (actin filament) muscle Z-line, alpha 2
ENSMUSG00000015745	Plekho1	3.68272	0.00135443	0.0106988	3	95988429	95996001	protein_coding	pleckstrin homology domain containing, family O member 1
ENSMUSG00000015747	Vps45	3.27248	2.19261e-13	3.33447e-11	3	95999832	96058466	protein_coding	vacuolar protein sorting 45
ENSMUSG00000015748	Prpf3	2.27002	0.000218629	0.00254996	3	95830124	95855885	protein_coding	pre-mRNA processing factor 3
ENSMUSG00000015749	Anp32e	2.87652	3.64824e-07	1.1807e-05	3	95929246	95947390	protein_coding	acidic (leucine-rich) nuclear phosphoprotein 32 family, member E
ENSMUSG00000015750	Aph1a	3.5902	1.53423e-26	2.18475e-23	3	95893969	95898288	protein_coding	aph1 homolog A, gamma secretase subunit
ENSMUSG00000015755	Tab2	0.774319	0.261848	0.471121	10	7905653	7956230	protein_coding	TGF-beta activated kinase 1/MAP3K7 binding protein 2
ENSMUSG00000015757	Ppil4	0.711517	0.00952018	0.0468956	10	7792891	7823135	protein_coding	peptidylprolyl isomerase (cyclophilin)-like 4
ENSMUSG00000015759	Cnih1	0.990324	0.958653	0.982161	14	46775567	46788411	protein_coding	cornichon family AMPA receptor auxiliary protein 1
ENSMUSG00000015766	Eps8	0.361277	0.162289	0.344776	6	137477245	137654876	protein_coding	epidermal growth factor receptor pathway substrate 8
ENSMUSG00000015776	Med22	0.822855	0.359934	0.574479	2	26905262	26910677	protein_coding	mediator complex subunit 22
ENSMUSG00000015787	Abo	0.966634	0.955974		2	26842503	26864979	protein_coding	ABO blood group (transferase A, alpha 1-3-N-acetylgalactosaminyltransferase, transferase B, alpha 1-3-galactosyltransferase)
ENSMUSG00000015790	Surf1	0.690364	0.0351221	0.120554	2	26913381	26916530	protein_coding	surfeit gene 1
ENSMUSG00000015804	Med28	0.978999	0.790189	0.896142	5	45520229	45529276	protein_coding	mediator complex subunit 28
ENSMUSG00000015806	Qdpr	0.793976	0.219593	0.420188	5	45434021	45450236	protein_coding	quinoid dihydropteridine reductase
ENSMUSG00000015812	Gnrh1	0.761714	0.502098	0.699175	14	67745181	67749439	protein_coding	gonadotropin releasing hormone 1
ENSMUSG00000015829	Tnr	0.718085	0.652223		1	159523769	159931729	protein_coding	tenascin R
ENSMUSG00000015837	Sqstm1	0.796077	0.292611	0.504398	11	50199366	50210827	protein_coding	sequestosome 1
ENSMUSG00000015839	Nfe2l2	0.95399	0.773566	0.886403	2	75675513	75704641	protein_coding	nuclear factor, erythroid derived 2, like 2
ENSMUSG00000015843	Rxrg	2.71871	0.11481		1	167598384	167639623	protein_coding	retinoid X receptor gamma
ENSMUSG00000015846	Rxra	3.61098	0.0814489	0.215932	2	27676440	27762957	protein_coding	retinoid X receptor alpha
ENSMUSG00000015850	Adamtsl4	0.838759	0.794517	0.898617	3	95676201	95687917	protein_coding	ADAMTS-like 4
ENSMUSG00000015852	Fcrls	1.11734	0.856764		3	87250758	87263738	protein_coding	Fc receptor-like S, scavenger receptor
ENSMUSG00000015869	Prpsap1	0.512341	0.0149491	0.0650089	11	116470845	116494202	protein_coding	phosphoribosyl pyrophosphate synthetase-associated protein 1
ENSMUSG00000015879	Fam184b	0.602524	0.489897		5	45529705	45639614	protein_coding	family with sequence similarity 184, member B
ENSMUSG00000015880	Ncapg	0.848134	0.143797	0.318382	5	45669919	45700546	protein_coding	non-SMC condensin I complex, subunit G
ENSMUSG00000015882	Lcorl	0.500699	0.000698595	0.00644831	5	45697181	45857615	protein_coding	ligand dependent nuclear receptor corepressor-like
ENSMUSG00000015889	Lta4h	0.713674	0.0666024	0.188178	10	93453411	93484875	protein_coding	leukotriene A4 hydrolase
ENSMUSG00000015890	Amdhd1	0.835946	0.770669		10	93523338	93540033	protein_coding	amidohydrolase domain containing 1
ENSMUSG00000015932	Dstn	2.16623	0.00722062	0.0382754	2	143915320	143943324	protein_coding	destrin
ENSMUSG00000015937	Macroh2a1	1.23158	0.288659	0.500322	13	56073619	56136361	protein_coding	macroH2A.1 histone
ENSMUSG00000015942	Gtf2ird2	0.783195	0.291093	0.502876	5	134184019	134224355	protein_coding	GTF2I repeat domain containing 2
ENSMUSG00000015943	Bola1	4.31942	5.88821e-19	3.29403e-16	3	96196588	96219709	protein_coding	bolA-like 1 (E. coli)
ENSMUSG00000015944	Castor2	10.8793	0.000260019	0.00291967	5	134099711	134144343	protein_coding	cytosolic arginine sensor for mTORC1 subunit 2
ENSMUSG00000015947	Fcgr1	5.34747	0.017778	0.0737946	3	96282909	96293969	protein_coding	Fc receptor, IgG, high affinity I
ENSMUSG00000015950	Ncf1	2.73581	0.17114	0.356103	5	134220053	134229625	protein_coding	neutrophil cytosolic factor 1
ENSMUSG00000015961	Adss	0.621307	0.0579955	0.171113	1	177762962	177796511	protein_coding	adenylosuccinate synthetase, non muscle
ENSMUSG00000015962	1700016C15Rik	0.966634	0.955974		1	177729814	177753324	protein_coding	RIKEN cDNA 1700016C15 gene
ENSMUSG00000015968	Cacna1d	1.70726	0.388176		14	30039939	30491455	protein_coding	calcium channel, voltage-dependent, L type, alpha 1D subunit
ENSMUSG00000015971	Actr8	1.24689	0.0428213	0.138901	14	29978337	30006354	protein_coding	ARP8 actin-related protein 8
ENSMUSG00000015980	Lrrc27	4.51337	0.00514924	0.0298511	7	139212988	139242979	protein_coding	leucine rich repeat containing 27
ENSMUSG00000015981	Stk32c	0.0931638	0.000484264	0.0048162	7	139103638	139213307	protein_coding	serine/threonine kinase 32C
ENSMUSG00000015994	Fnta	0.916651	0.405754	0.616463	8	25998722	26015650	protein_coding	farnesyltransferase, CAAX box, alpha
ENSMUSG00000016018	Mtrex	1.08004	0.669906	0.817618	13	112867418	112927398	protein_coding	Mtr4 exosome RNA helicase
ENSMUSG00000016024	Lbp	2.48926	0.144652		2	158306493	158332852	protein_coding	lipopolysaccharide binding protein
ENSMUSG00000016028	Celsr1	0.785517	0.732264	0.857905	15	85898929	86034203	protein_coding	cadherin, EGF LAG seven-pass G-type receptor 1
ENSMUSG00000016087	Fli1	0.676118	0.308665	0.522525	9	32422204	32542861	protein_coding	Friend leukemia integration 1
ENSMUSG00000016128	Stard13	5.94462	0.0159645	0.0682686	5	151037510	151233836	protein_coding	StAR-related lipid transfer (START) domain containing 13
ENSMUSG00000016181	Utp25	1.74082	0.00826342	0.0423277	1	193091104	193130272	protein_coding	UTP25 small subunit processome component
ENSMUSG00000016194	Hsd11b1	1.11734	0.856764		1	193221634	193264075	protein_coding	hydroxysteroid 11-beta dehydrogenase 1
ENSMUSG00000016200	Syt14	0.819629	0.788262	0.895567	1	192891233	193035775	protein_coding	synaptotagmin XIV
ENSMUSG00000016206	H2-M3	0.891927	0.78627	0.893964	17	37270220	37274484	protein_coding	histocompatibility 2, M region locus 3
ENSMUSG00000016239	Lonrf3	1.63585	0.425246		X	36328353	36362341	protein_coding	LON peptidase N-terminal domain and ring finger 3
ENSMUSG00000016252	Atp5e	0.906155	0.698383	0.835747	2	174461072	174464105	protein_coding	ATP synthase, H+ transporting, mitochondrial F1 complex, epsilon subunit
ENSMUSG00000016253	Nelfcd	1.51711	0.0252526	0.0945631	2	174415804	174427502	protein_coding	negative elongation factor complex member C/D, Th1l
ENSMUSG00000016255	Tubb1	3.3836	0.0319427	0.112363	2	174450695	174457882	protein_coding	tubulin, beta 1 class VI
ENSMUSG00000016256	Ctsz	1.39796	0.254725	0.46304	2	174427493	174439039	protein_coding	cathepsin Z
ENSMUSG00000016257	Prelid3b	1.37031	0.000254316	0.00286384	2	174465067	174473081	protein_coding	PRELI domain containing 3B
ENSMUSG00000016283	H2-M2	0.529336	0.390762		17	37480851	37483552	protein_coding	histocompatibility 2, M region locus 2
ENSMUSG00000016308	Ube2a	0.847886	0.237363	0.441942	X	36873900	36884222	protein_coding	ubiquitin-conjugating enzyme E2A
ENSMUSG00000016319	Slc25a5	1.00105	0.992684	0.996693	X	36795651	36798807	protein_coding	solute carrier family 25 (mitochondrial carrier, adenine nucleotide translocator), member 5
ENSMUSG00000016344	Ppdpf	2.88293	1.47797e-09	9.97887e-08	2	181187247	181188771	protein_coding	pancreatic progenitor cell differentiation and proliferation factor
ENSMUSG00000016346	Kcnq2	1.28177	0.709328		2	181075579	181135300	protein_coding	potassium voltage-gated channel, subfamily Q, member 2
ENSMUSG00000016349	Eef1a2	1.11734	0.856764		2	181147653	181157014	protein_coding	eukaryotic translation elongation factor 1 alpha 2
ENSMUSG00000016356	Col20a1	1.67817	0.335387	0.550832	2	180986535	181018363	protein_coding	collagen, type XX, alpha 1
ENSMUSG00000016382	Pls3	18.8106	5.51844e-05	0.000833606	X	75785654	75875182	protein_coding	plastin 3 (T-isoform)
ENSMUSG00000016386	Mpped2	0.747372	0.691758	0.832059	2	106693269	106868356	protein_coding	metallophosphoesterase domain containing 2
ENSMUSG00000016409	Nkap	1.1058	0.511658	0.706445	X	37126795	37150746	protein_coding	NFKB activating protein
ENSMUSG00000016427	Ndufa1	0.740801	0.0292476	0.105548	X	37187588	37191163	protein_coding	NADH:ubiquinone oxidoreductase subunit A1
ENSMUSG00000016458	Wt1	1.29504	0.674152		2	105126529	105173616	protein_coding	Wilms tumor 1 homolog
ENSMUSG00000016477	E2f3	1.14651	0.473519	0.676381	13	29906575	29986063	protein_coding	E2F transcription factor 3
ENSMUSG00000016481	Cr1l	1.03912	0.87451	0.941013	1	195097382	195131586	protein_coding	complement component (3b/4b) receptor 1-like
ENSMUSG00000016487	Ppfibp1	1.81889	0.168469	0.352801	6	146888487	147032025	protein_coding	PTPRF interacting protein, binding protein 1 (liprin beta 1)
ENSMUSG00000016493	Cd46	1.85092	0.0655832	0.186404	1	195036826	195092249	protein_coding	CD46 antigen, complement regulatory protein
ENSMUSG00000016494	Cd34	2.5552	0.170892	0.35587	1	194938819	194961279	protein_coding	CD34 antigen
ENSMUSG00000016495	Plgrkt	1.09643	0.714473	0.846687	19	29348599	29367390	protein_coding	plasminogen receptor, C-terminal lysine transmembrane protein
ENSMUSG00000016496	Cd274	1.83713	0.150976	0.328635	19	29367455	29388095	protein_coding	CD274 antigen
ENSMUSG00000016498	Pdcd1lg2	0.862669	0.84229	0.924183	19	29410919	29471161	protein_coding	programmed cell death 1 ligand 2
ENSMUSG00000016503	Gtf3a	1.08174	0.65009	0.804599	5	146948657	146955614	protein_coding	general transcription factor III A
ENSMUSG00000016510	Mtif3	0.601111	0.00078547	0.00709141	5	146951573	146963800	protein_coding	mitochondrial translational initiation factor 3
ENSMUSG00000016520	Lnx2	0.533003	8.03662e-06	0.000166736	5	147016655	147076586	protein_coding	ligand of numb-protein X 2
ENSMUSG00000016524	Il19	1.18637	0.803942		1	130932656	130940115	protein_coding	interleukin 19
ENSMUSG00000016526	Dyrk3	2.07436	0.0138821	0.0616865	1	131127455	131138340	protein_coding	dual-specificity tyrosine-(Y)-phosphorylation regulated kinase 3
ENSMUSG00000016528	Mapkapk2	1.40969	0.0114822	0.0536509	1	131053700	131097826	protein_coding	MAP kinase-activated protein kinase 2
ENSMUSG00000016529	Il10	2.52246	0.139365		1	131019845	131024974	protein_coding	interleukin 10
ENSMUSG00000016534	Lamp2	0.735417	0.0624256	0.18022	X	38401357	38456454	protein_coding	lysosomal-associated membrane protein 2
ENSMUSG00000016541	Atxn10	2.76359	5.63563e-06	0.00012381	15	85336245	85463212	protein_coding	ataxin 10
ENSMUSG00000016552	Foxred2	1.61557	0.254143	0.462251	15	77940522	77956722	protein_coding	FAD-dependent oxidoreductase domain containing 2
ENSMUSG00000016554	Eif3d	1.12099	0.263523	0.473048	15	77958998	77970813	protein_coding	eukaryotic translation initiation factor 3, subunit D
ENSMUSG00000016559	H3f3b	1.0973	0.488412	0.688638	11	116021912	116027962	protein_coding	H3.3 histone B
ENSMUSG00000016619	Nup50	1.1155	0.233569	0.437062	15	84923411	84942963	protein_coding	nucleoporin 50
ENSMUSG00000016624	Phf21b	4.13436	0.0383593	0.128061	15	84785381	84856049	protein_coding	PHD finger protein 21B
ENSMUSG00000016637	Ift27	0.65283	0.000412828	0.00424314	15	78159463	78174107	protein_coding	intraflagellar transport 27
ENSMUSG00000016664	Pacsin2	0.835673	0.162943	0.345725	15	83375607	83464606	protein_coding	protein kinase C and casein kinase substrate in neurons 2
ENSMUSG00000016756	Cmah	0.14371	0.00653627	0.0354627	13	24327404	24477377	protein_coding	cytidine monophospho-N-acetylneuraminic acid hydroxylase
ENSMUSG00000016757	Ttll12	0.577461	4.10575e-08	1.875e-06	15	83575090	83595157	protein_coding	tubulin tyrosine ligase-like family, member 12
ENSMUSG00000016758	Bik	2.73208	0.0871379	0.225819	15	83526862	83544634	protein_coding	BCL2-interacting killer
ENSMUSG00000016763	Scube1	1.48971	0.516825		15	83604999	83725021	protein_coding	signal peptide, CUB domain, EGF-like 1
ENSMUSG00000016831	Tox4	0.828727	0.207522	0.404911	14	52279146	52296401	protein_coding	TOX high mobility group box family member 4
ENSMUSG00000016833	Mrps18c	1.13857	0.195788	0.389735	5	100798627	100804471	protein_coding	mitochondrial ribosomal protein S18C
ENSMUSG00000016918	Sulf1	1.11734	0.856764		1	12692277	12861192	protein_coding	sulfatase 1
ENSMUSG00000016921	Srsf6	1.0027	0.989859	0.995324	2	162931528	162937121	protein_coding	serine and arginine-rich splicing factor 6
ENSMUSG00000016933	Plcg1	1.73653	0.0980752	0.244523	2	160731300	160775760	protein_coding	phospholipase C, gamma 1
ENSMUSG00000016940	Kctd2	1.40093	0.071001	0.196217	11	115420128	115431274	protein_coding	potassium channel tetramerisation domain containing 2
ENSMUSG00000016942	Tmprss6	0.619447	0.478039		15	78439667	78468634	protein_coding	transmembrane serine protease 6
ENSMUSG00000016946	Kctd5	1.59034	2.5166e-05	0.000434619	17	24047734	24073485	protein_coding	potassium channel tetramerisation domain containing 5
ENSMUSG00000016982	Pom121l2	0.836256	0.771121		13	21981194	21988734	protein_coding	POM121 membrane glycoprotein-like 2 (rat)
ENSMUSG00000016984	Etaa1	1.2213	0.0763874	0.206477	11	17938756	17953875	protein_coding	Ewing tumor-associated antigen 1
ENSMUSG00000017007	Rbpjl	1.78505	0.357454		2	164403141	164415448	protein_coding	recombination signal binding protein for immunoglobulin kappa J region-like
ENSMUSG00000017009	Sdc4	3.03231			2	164424247	164443887	protein_coding	syndecan 4
ENSMUSG00000017057	Il13ra1	1.4067	0.581878		X	36112110	36171259	protein_coding	interleukin 13 receptor, alpha 1
ENSMUSG00000017119	Nbr1	1.13521	0.388011	0.60004	11	101552149	101581951	protein_coding	NBR1, autophagy cargo receptor
ENSMUSG00000017132	Cyth1	0.860735	0.445825	0.651122	11	118132019	118248592	protein_coding	cytohesin 1
ENSMUSG00000017146	Brca1	1.01603	0.941166	0.975024	11	101488764	101551955	protein_coding	breast cancer 1, early onset
ENSMUSG00000017167	Cntnap1	2.76816	0.109995	0.264704	11	101170523	101190724	protein_coding	contactin associated protein-like 1
ENSMUSG00000017176	Nt5c3b	1.32744	0.0734197	0.200741	11	100422321	100441808	protein_coding	5'-nucleotidase, cytosolic IIIB
ENSMUSG00000017188	Coa3	0.934762	0.778851	0.889129	11	101277968	101279114	protein_coding	cytochrome C oxidase assembly factor 3
ENSMUSG00000017195	Zpbp2	0.389591	0.00851891	0.0432265	11	98551097	98558665	protein_coding	zona pellucida binding protein 2
ENSMUSG00000017204	Gsdma	0.131593	2.03332e-05	0.00036906	11	98664351	98677708	protein_coding	gasdermin A
ENSMUSG00000017210	Med24	0.931538	0.555433	0.739456	11	98704591	98729435	protein_coding	mediator complex subunit 24
ENSMUSG00000017211	Gsdma2	1.11734	0.856764		11	98646759	98657964	protein_coding	gasdermin A2
ENSMUSG00000017221	Psmd3	1.23969	0.0192418	0.0779425	11	98682554	98695979	protein_coding	proteasome (prosome, macropain) 26S subunit, non-ATPase, 3
ENSMUSG00000017264	Exosc10	0.808917	0.32479	0.5395	4	148558429	148582401	protein_coding	exosome component 10
ENSMUSG00000017286	Glod4	0.775947	0.0937711	0.236783	11	76120987	76243725	protein_coding	glyoxalase domain containing 4
ENSMUSG00000017288	Vps53	0.681002	0.081034	0.215284	11	76046226	76179647	protein_coding	VPS53 GARP complex subunit
ENSMUSG00000017291	Taok1	0.819922	0.19948	0.394777	11	77529162	77607815	protein_coding	TAO kinase 1
ENSMUSG00000017299	Dnttip1	1.10725	0.603735	0.772609	2	164745983	164768607	protein_coding	deoxynucleotidyltransferase, terminal, interacting protein 1
ENSMUSG00000017300	Tnnc2	0.367423	0.174445		2	164777161	164779967	protein_coding	troponin C2, fast
ENSMUSG00000017307	Acot8	0.61929	0.00571109	0.03211	2	164792765	164804882	protein_coding	acyl-CoA thioesterase 8
ENSMUSG00000017309	Cd300lg	1.8763	0.310351		11	102041509	102055620	protein_coding	CD300 molecule like family member G
ENSMUSG00000017311	Pyy	5.90077	0.0170771	0.0716956	11	102106676	102107832	protein_coding	peptide YY
ENSMUSG00000017314	Mpp2	6.23167	1.34455e-06	3.61252e-05	11	102057015	102088515	protein_coding	membrane protein, palmitoylated 2 (MAGUK p55 subfamily member 2)
ENSMUSG00000017316	Ppy	0.966634	0.955974		11	102099930	102101319	protein_coding	pancreatic polypeptide
ENSMUSG00000017376	Nlk	1.17608	0.251064	0.458834	11	78567168	78697373	protein_coding	nemo like kinase
ENSMUSG00000017386	Traf4	3.12988	9.28935e-06	0.000188727	11	78158499	78165589	protein_coding	TNF receptor associated factor 4
ENSMUSG00000017390	Aldoc	0.638535	0.244865	0.450883	11	78322968	78327781	protein_coding	aldolase C, fructose-bisphosphate
ENSMUSG00000017400	Stac2	1.29154	0.677265		11	98036623	98053462	protein_coding	SH3 and cysteine rich domain 2
ENSMUSG00000017404	Rpl19	1.15371	0.515792	0.710009	11	98026710	98030492	protein_coding	ribosomal protein L19
ENSMUSG00000017405	Nek8	1.04622	0.782459	0.89152	11	78166106	78176675	protein_coding	NIMA (never in mitosis gene a)-related expressed kinase 8
ENSMUSG00000017412	Cacnb4	11.0409	0.000924122	0.00798425	2	52428320	52676831	protein_coding	calcium channel, voltage-dependent, beta 4 subunit
ENSMUSG00000017417	Plxdc1	0.0578271	1.1479e-06	3.16005e-05	11	97923238	97986444	protein_coding	plexin domain containing 1
ENSMUSG00000017418	Arl5b	1.96283	8.0549e-05	0.00113874	2	15049395	15082456	protein_coding	ADP-ribosylation factor-like 5B
ENSMUSG00000017421	Zfp207	0.937789	0.581202	0.756267	11	80383279	80405733	protein_coding	zinc finger protein 207
ENSMUSG00000017428	Psmd11	0.95651	0.635627	0.795014	11	80428615	80473248	protein_coding	proteasome (prosome, macropain) 26S subunit, non-ATPase, 11
ENSMUSG00000017446	C1qtnf1	6.07681	0.0105785	0.0504442	11	118428203	118449963	protein_coding	C1q and tumor necrosis factor related protein 1
ENSMUSG00000017466	Timp2	2.98258	0.089564	0.229989	11	118301069	118355740	protein_coding	tissue inhibitor of metalloproteinase 2
ENSMUSG00000017478	Zc3h18	0.824653	0.179606	0.36771	8	122376609	122417360	protein_coding	zinc finger CCCH-type containing 18
ENSMUSG00000017485	Top2b	0.632357	0.00353796	0.0225279	14	16365179	16435462	protein_coding	topoisomerase (DNA) II beta
ENSMUSG00000017493	Igfbp4	16.2402			11	99041244	99054392	protein_coding	insulin-like growth factor binding protein 4
ENSMUSG00000017499	Cdc6	1.01157	0.915047	0.962906	11	98907801	98923940	protein_coding	cell division cycle 6
ENSMUSG00000017548	Suz12	0.587021	0.000307124	0.00337099	11	79993106	80034123	protein_coding	SUZ12 polycomb repressive complex 2 subunit
ENSMUSG00000017550	Atad5	0.902011	0.320596	0.534293	11	80089400	80135794	protein_coding	ATPase family, AAA domain containing 5
ENSMUSG00000017561	Crlf3	1.26886	0.398387	0.609586	11	80046493	80080991	protein_coding	cytokine receptor-like factor 3
ENSMUSG00000017607	Tns4	0.625884	0.445873		11	99065678	99089306	protein_coding	tensin 4
ENSMUSG00000017615	Tnfaip1	2.77594	0.000952559	0.00818031	11	78522850	78536332	protein_coding	tumor necrosis factor, alpha-induced protein 1 (endothelial)
ENSMUSG00000017631	Abr	28.5842	5.53406e-06	0.000121749	11	76416734	76623558	protein_coding	active BCR-related gene
ENSMUSG00000017639	Rab11fip4	0.597536			11	79591212	79698023	protein_coding	RAB11 family interacting protein 4 (class II)
ENSMUSG00000017652	Cd40	0.966634	0.955974		2	165055627	165072948	protein_coding	CD40 antigen
ENSMUSG00000017664	Slc35c2	1.92578	5.69473e-08	2.48e-06	2	165276554	165287869	protein_coding	solute carrier family 35, member C2
ENSMUSG00000017667	Zfp334	18.6239	8.52511e-05	0.00118489	2	165374264	165388259	protein_coding	zinc finger protein 334
ENSMUSG00000017670	Elmo2	1.72285	0.00323932	0.021098	2	165288031	165326479	protein_coding	engulfment and cell motility 2
ENSMUSG00000017677	Wsb1	1.75053	0.000114543	0.00150175	11	79239372	79254671	protein_coding	WD repeat and SOCS box-containing 1
ENSMUSG00000017679	Ttpal	1.37034	0.0340464	0.117719	2	163602314	163619013	protein_coding	tocopherol (alpha) transfer protein-like
ENSMUSG00000017686	Rhot1	1.0415	0.581121	0.756225	11	80209019	80267907	protein_coding	ras homolog family member T1
ENSMUSG00000017692	Rhbdl3	0.62928	0.463153		11	80300912	80355955	protein_coding	rhomboid like 3
ENSMUSG00000017697	Ada	0.627157	0.252442	0.460386	2	163726584	163750239	protein_coding	adenosine deaminase
ENSMUSG00000017707	Serinc3	0.936441	0.770923	0.884798	2	163623272	163645131	protein_coding	serine incorporator 3
ENSMUSG00000017713	Tha1	10.7973	0.00126519	0.0101578	11	117867952	117873481	protein_coding	threonine aldolase 1
ENSMUSG00000017715	Pgs1	1.58808	0.0122749	0.056369	11	117986292	118024011	protein_coding	phosphatidylglycerophosphate synthase 1
ENSMUSG00000017716	Birc5	1.06385	0.630475	0.791263	11	117849251	117855743	protein_coding	baculoviral IAP repeat-containing 5
ENSMUSG00000017718	Afmid	0.808539	0.463483	0.667525	11	117825924	117839908	protein_coding	arylformamidase
ENSMUSG00000017721	Pigt	0.892419	0.47693	0.679334	2	164497520	164508301	protein_coding	phosphatidylinositol glycan anchor biosynthesis, class T
ENSMUSG00000017724	Etv4	8.50458	0.000350597	0.00372828	11	101769742	101785371	protein_coding	ets variant 4
ENSMUSG00000017734	Dbndd2	0.699408	0.467133	0.670534	2	164486106	164493319	protein_coding	dysbindin (dystrobrevin binding protein 1) domain containing 2
ENSMUSG00000017737	Mmp9	2.68202	0.171002	0.355909	2	164940780	164955850	protein_coding	matrix metallopeptidase 9
ENSMUSG00000017740	Slc12a5	3.54932	0.0140164	0.062038	2	164960802	164999731	protein_coding	solute carrier family 12, member 5
ENSMUSG00000017747	Ghdc	0.802543	0.512843	0.707581	11	100766032	100770957	protein_coding	GH3 domain containing
ENSMUSG00000017754	Pltp	7.91376	0.00401201	0.0247515	2	164839518	164857711	protein_coding	phospholipid transfer protein
ENSMUSG00000017756	Slc12a7	159.018	2.01837e-16	6.98034e-14	13	73733094	73816754	protein_coding	solute carrier family 12, member 7
ENSMUSG00000017760	Ctsa	0.770932	0.310854	0.524492	2	164832873	164841032	protein_coding	cathepsin A
ENSMUSG00000017764	Zswim1	1.02925	0.850451	0.928981	2	164822686	164826871	protein_coding	zinc finger SWIM-type containing 1
ENSMUSG00000017765	Slc12a4	1.24098	0.505999	0.702283	8	105943590	105966097	protein_coding	solute carrier family 12, member 4
ENSMUSG00000017767	Spata25	1.74552	0.405009		2	164826389	164828537	protein_coding	spermatogenesis associated 25
ENSMUSG00000017774	Myo1c	0.791536	0.266129	0.47609	11	75650504	75673910	protein_coding	myosin IC
ENSMUSG00000017776	Crk	2.27642	4.62152e-05	0.000726094	11	75679259	75706908	protein_coding	v-crk avian sarcoma virus CT10 oncogene homolog
ENSMUSG00000017778	Cox7c	0.813043	0.576097	0.752987	13	86044816	86046904	protein_coding	cytochrome c oxidase subunit 7C
ENSMUSG00000017781	Pitpna	1.08325	0.571692	0.749999	11	75588097	75628804	protein_coding	phosphatidylinositol transfer protein, alpha
ENSMUSG00000017801	Mlx	0.984945	0.934064	0.971784	11	101087277	101092207	protein_coding	MAX-like protein X
ENSMUSG00000017802	Retreg3	1.04046	0.738466	0.862455	11	101096322	101119893	protein_coding	reticulophagy regulator family member 3
ENSMUSG00000017817	Jph2	1.81311	0.337969		2	163336242	163397993	protein_coding	junctophilin 2
ENSMUSG00000017830	Dhx58	0.370814	0.00550878	0.0312304	11	100694884	100704271	protein_coding	DEXH (Asp-Glu-X-His) box polypeptide 58
ENSMUSG00000017831	Rab5a	0.956151	0.728682	0.855342	17	53479234	53507680	protein_coding	RAB5A, member RAS oncogene family
ENSMUSG00000017832	Hspb9	1.59162	0.452266		11	100713850	100714575	protein_coding	heat shock protein, alpha-crystallin-related, B9
ENSMUSG00000017837	Nkiras2	1.298	0.35009	0.565225	11	100619244	100627607	protein_coding	NFKB inhibitor interacting Ras-like protein 2
ENSMUSG00000017843	Ppp2r5c	0.70839	0.0115244	0.0538059	12	110447120	110583062	protein_coding	protein phosphatase 2, regulatory subunit B', gamma
ENSMUSG00000017858	Ift52	1.24274	0.143993	0.31851	2	163017354	163046141	protein_coding	intraflagellar transport 52
ENSMUSG00000017861	Mybl2	0.715118	0.0359087	0.122343	2	163054687	163084688	protein_coding	myeloblastosis oncogene-like 2
ENSMUSG00000017868	Sgk2	1.75293	0.364453		2	162987330	163014127	protein_coding	serum/glucocorticoid regulated kinase 2
ENSMUSG00000017897	Eya2	0.966634	0.955974		2	165595032	165771727	protein_coding	EYA transcriptional coactivator and phosphatase 2
ENSMUSG00000017929	B4galt5	1383.61	1.18561e-34	2.83417e-31	2	167298444	167349183	protein_coding	UDP-Gal:betaGlcNAc beta 1,4-galactosyltransferase, polypeptide 5
ENSMUSG00000017943	Gdap1l1	1.48831	0.517807		2	163438476	163455324	protein_coding	ganglioside-induced differentiation-associated protein 1-like 1
ENSMUSG00000017950	Hnf4a	13.0461	3.54678e-05	0.00057932	2	163506808	163572910	protein_coding	hepatic nuclear factor 4, alpha
ENSMUSG00000017969	Ptgis	2.37035	0.166775		2	167191805	167240604	protein_coding	prostaglandin I2 (prostacyclin) synthase
ENSMUSG00000017978	Cadps2	1.48831	0.517807		6	23262773	23839421	protein_coding	Ca2+-dependent activator protein for secretion 2
ENSMUSG00000017999	Ddx27	1.48787	0.025072	0.0940441	2	167015193	167034947	protein_coding	DEAD (Asp-Glu-Ala-Asp) box polypeptide 27
ENSMUSG00000018001	Cyth3	0.493567	3.77045e-05	0.000610127	5	143622447	143710250	protein_coding	cytohesin 3
ENSMUSG00000018008	Cyth4	6.95596	0.00161493	0.0123276	15	78597047	78622019	protein_coding	cytohesin 4
ENSMUSG00000018012	Rac3	2.78322	0.0536864	0.162027	11	120721470	120723969	protein_coding	Rac family small GTPase 3
ENSMUSG00000018040	Rrp7a	0.903609	0.525825	0.717092	15	83113433	83122801	protein_coding	ribosomal RNA processing 7 homolog A (S. cerevisiae)
ENSMUSG00000018042	Cyb5r3	2.29991	0.0139083	0.0617307	15	83153494	83172592	protein_coding	cytochrome b5 reductase 3
ENSMUSG00000018068	Ints2	1.10083	0.5616	0.743481	11	86210681	86257575	protein_coding	integrator complex subunit 2
ENSMUSG00000018076	Med13l	0.706838	0.241967	0.447183	5	118560679	118765438	protein_coding	mediator complex subunit 13-like
ENSMUSG00000018102	H2bc4	2.0512	0.0802168	0.213584	13	23684199	23692908	protein_coding	H2B clustered histone 4
ENSMUSG00000018126	Baiap2l2	0.822535	0.738488	0.862455	15	79258195	79285537	protein_coding	BAI1-associated protein 2-like 2
ENSMUSG00000018143	Mafk	0.685617	0.0368258	0.124587	5	139791513	139802653	protein_coding	v-maf musculoaponeurotic fibrosarcoma oncogene family, protein K (avian)
ENSMUSG00000018160	Med1	1.02305	0.895424	0.95162	11	98152154	98193293	protein_coding	mediator complex subunit 1
ENSMUSG00000018166	Erbb3	6.37083	0.00653832	0.0354627	10	128567523	128589652	protein_coding	erb-b2 receptor tyrosine kinase 3
ENSMUSG00000018167	Stard3	1.37408	0.000686426	0.00635472	11	98358368	98381112	protein_coding	START domain containing 3
ENSMUSG00000018168	Ikzf3	3.38494	0.0988828	0.246013	11	98464902	98546031	protein_coding	IKAROS family zinc finger 3
ENSMUSG00000018169	Mfng	0.283948			15	78755882	78773475	protein_coding	MFNG O-fucosylpeptide 3-beta-N-acetylglucosaminyltransferase
ENSMUSG00000018171	Vmp1	0.992217	0.963253	0.984496	11	86583865	86683836	protein_coding	vacuole membrane protein 1
ENSMUSG00000018189	Uchl5	1.50304	0.172574	0.357709	1	143777272	143807466	protein_coding	ubiquitin carboxyl-terminal esterase L5
ENSMUSG00000018196	Glrx2	0.964138	0.901545	0.955646	1	143716338	143749676	protein_coding	glutaredoxin 2 (thioltransferase)
ENSMUSG00000018199	Ro60	5.38022	5.68275e-08	2.48e-06	1	143750790	143777068	protein_coding	Ro60, Y RNA binding protein
ENSMUSG00000018209	Stk4	1.24902	0.160875	0.34285	2	164070322	164155524	protein_coding	serine/threonine kinase 4
ENSMUSG00000018217	Pmp22	2.56885	0.143621	0.31811	11	63128982	63159547	protein_coding	peripheral myelin protein 22
ENSMUSG00000018238	Gdf9	1.75427	0.0928121	0.235358	11	53431023	53437904	protein_coding	growth differentiation factor 9
ENSMUSG00000018239	Zcchc10	0.981188	0.907946	0.95912	11	53324679	53333301	protein_coding	zinc finger, CCHC domain containing 10
ENSMUSG00000018263	Tbx5	5.34699	0.0176713	0.07352	5	119832668	119885219	protein_coding	T-box 5
ENSMUSG00000018286	Psmb6	1.24396	0.0782218	0.210202	11	70525367	70527858	protein_coding	proteasome (prosome, macropain) subunit, beta type 6
ENSMUSG00000018287	Spag7	1.5435	0.00391996	0.0243274	11	70663771	70669416	protein_coding	sperm associated antigen 7
ENSMUSG00000018293	Pfn1	1.09887	0.562804	0.744428	11	70651850	70654644	protein_coding	profilin 1
ENSMUSG00000018322	Tomm34	0.969638	0.872687	0.940106	2	164053540	164071169	protein_coding	translocase of outer mitochondrial membrane 34
ENSMUSG00000018326	Ywhab	1.4566	0.000120128	0.0015564	2	163994960	164018588	protein_coding	tyrosine 3-monooxygenase/tryptophan 5-monooxygenase activation protein, beta polypeptide
ENSMUSG00000018334	Ksr1	2.02208	0.016108	0.0687084	11	79013440	79146407	protein_coding	kinase suppressor of ras 1
ENSMUSG00000018339	Gpx3	0.723464	0.598463		11	54902453	54910377	protein_coding	glutathione peroxidase 3
ENSMUSG00000018340	Anxa6	2.04908	0.173405	0.358528	11	54979108	55033445	protein_coding	annexin A6
ENSMUSG00000018341	Il12rb2	1.12919	0.869156	0.938539	6	67291318	67376188	protein_coding	interleukin 12 receptor, beta 2
ENSMUSG00000018347	Zkscan6	0.735219	0.144215	0.318873	11	65807175	65829239	protein_coding	zinc finger with KRAB and SCAN domains 6
ENSMUSG00000018362	Kpna2	0.783554	0.645616	0.801659	11	106988629	106999541	protein_coding	karyopherin (importin) alpha 2
ENSMUSG00000018363	Smurf2	1.50119	0.00537492	0.0307273	11	106820066	106920715	protein_coding	SMAD specific E3 ubiquitin protein ligase 2
ENSMUSG00000018372	Cep95	0.962964	0.735125	0.860099	11	106789252	106819930	protein_coding	centrosomal protein 95
ENSMUSG00000018377	Vezf1	1.82861	0.000287001	0.00317933	11	88068279	88084729	protein_coding	vascular endothelial zinc finger 1
ENSMUSG00000018378	Cuedc1	68.2767	1.87574e-17	8.16157e-15	11	88098058	88194140	protein_coding	CUE domain containing 1
ENSMUSG00000018379	Srsf1	1.10495	0.332327	0.547026	11	88047373	88053755	protein_coding	serine and arginine-rich splicing factor 1
ENSMUSG00000018381	Abi3	0.205395	0.00698858	0.0372978	11	95830074	95842476	protein_coding	ABI gene family, member 3
ENSMUSG00000018387	Shroom1	9.87069	0.00170562	0.012857	11	53457205	53467766	protein_coding	shroom family member 1
ENSMUSG00000018395	Kif3a	2.36417	0.018965	0.0772004	11	53567379	53601967	protein_coding	kinesin family member 3A
ENSMUSG00000018398	Septin8	0.545224	0.0181749	0.0749181	11	53519257	53549565	protein_coding	septin 8
ENSMUSG00000018401	Mtmr4	1.06048	0.764375	0.879948	11	87592162	87616302	protein_coding	myotubularin related protein 4
ENSMUSG00000018405	Mrm1	1.0214	0.906716	0.958806	11	84813061	84819515	protein_coding	mitochondrial rRNA methyltransferase 1
ENSMUSG00000018411	Mapt	1.22892	0.754552	0.873938	11	104231390	104332090	protein_coding	microtubule-associated protein tau
ENSMUSG00000018412	Kansl1	1.08161	0.368071	0.581587	11	104333229	104468861	protein_coding	KAT8 regulatory NSL complex subunit 1
ENSMUSG00000018415	Gid4	0.94246	0.654388	0.807318	11	60417145	60450927	protein_coding	GID complex subunit 4, VID24 homolog
ENSMUSG00000018417	Myo1b	1.86949	0.313102		1	51749765	51916071	protein_coding	myosin IB
ENSMUSG00000018425	Dhx40	1.07589	0.64455	0.801049	11	86768846	86807746	protein_coding	DEAH (Asp-Glu-Ala-His) box polypeptide 40
ENSMUSG00000018427	Ypel2	1.21708	0.632696	0.792907	11	86936425	86993707	protein_coding	yippee like 2
ENSMUSG00000018428	Akap1	0.852114	0.357323	0.572068	11	88830792	88864586	protein_coding	A kinase (PRKA) anchor protein 1
ENSMUSG00000018433	Nol11	1.10203	0.221094	0.421727	11	107166663	107189381	protein_coding	nucleolar protein 11
ENSMUSG00000018442	Derl2	0.809137	0.14404	0.318543	11	71007164	71019841	protein_coding	Der1-like domain family, member 2
ENSMUSG00000018446	C1qbp	1.19441	0.258887	0.467674	11	70977836	70983026	protein_coding	complement component 1, q subcomponent binding protein
ENSMUSG00000018449	Rpain	0.55676	3.45375e-05	0.000565895	11	70970213	70977833	protein_coding	RPA interacting protein
ENSMUSG00000018451	6330403K07Rik	1.28999	0.678763		11	71031941	71033513	protein_coding	RIKEN cDNA 6330403K07 gene
ENSMUSG00000018470	Kcnab3	2.47549	0.0787701	0.211096	11	69326258	69333042	protein_coding	potassium voltage-gated channel, shaker-related subfamily, beta member 3
ENSMUSG00000018474	Chd3	0.702018	0.54851	0.734626	11	69343273	69369406	protein_coding	chromodomain helicase DNA binding protein 3
ENSMUSG00000018476	Kdm6b	1.7243	0.0253717	0.0947822	11	69398508	69413675	protein_coding	KDM1 lysine (K)-specific demethylase 6B
ENSMUSG00000018479	1700125H20Rik	1.14845	0.850082		11	85170404	85181145	protein_coding	RIKEN cDNA 1700125H20 gene
ENSMUSG00000018481	Appbp2	1.33442	8.3727e-05	0.00116681	11	85187262	85235130	protein_coding	amyloid beta precursor protein (cytoplasmic tail) binding protein 2
ENSMUSG00000018500	Adora2b	7.47097	0.00217461	0.0155628	11	62248984	62266453	protein_coding	adenosine A2b receptor
ENSMUSG00000018501	Ncor1	1.07438	0.657072	0.809149	11	62316426	62458541	protein_coding	nuclear receptor co-repressor 1
ENSMUSG00000018507	Trpv2	1.77778	0.319927	0.533746	11	62574486	62600515	protein_coding	transient receptor potential cation channel, subfamily V, member 2
ENSMUSG00000018509	Cenpv	1.49987	0.00683122	0.0366956	11	62524946	62539261	protein_coding	centromere protein V
ENSMUSG00000018537	Pcgf2	36.9769	3.51593e-08	1.65731e-06	11	97688823	97700497	protein_coding	polycomb group ring finger 2
ENSMUSG00000018541	Cwc25	1.31964	0.0238751	0.0910591	11	97745481	97766556	protein_coding	CWC25 spliceosome-associated protein
ENSMUSG00000018543	1700001P01Rik	2.00602	0.129707	0.296863	11	97771481	97775918	protein_coding	RIKEN cDNA 1700001P01 gene
ENSMUSG00000018547	Pip4k2b	1.0196	0.879677	0.943462	11	97715157	97744704	protein_coding	phosphatidylinositol-5-phosphate 4-kinase, type II, beta
ENSMUSG00000018548	Trim37	0.612883	0.000115801	0.00151537	11	87127077	87220683	protein_coding	tripartite motif-containing 37
ENSMUSG00000018554	Ybx2	5.08446			11	69935796	69941605	protein_coding	Y box protein 2
ENSMUSG00000018559	Ctdnep1	0.895614	0.428546	0.636218	11	69981156	69990601	protein_coding	CTD nuclear envelope phosphatase 1
ENSMUSG00000018565	Elp5	1.38498	0.0184458	0.0756967	11	69968222	69982517	protein_coding	elongator acetyltransferase complex subunit 5
ENSMUSG00000018566	Slc2a4	0.84972			11	69942539	69948188	protein_coding	solute carrier family 2 (facilitated glucose transporter), member 4
ENSMUSG00000018567	Gabarap	0.7128	0.0683785	0.191538	11	69991143	69994951	protein_coding	gamma-aminobutyric acid receptor associated protein
ENSMUSG00000018569	Cldn7	0.966634	0.955974		11	69964779	69967885	protein_coding	claudin 7
ENSMUSG00000018570	2810408A11Rik	1.52152	0.28614	0.497422	11	69897352	69900987	protein_coding	RIKEN cDNA 2810408A11 gene
ENSMUSG00000018572	Phf23	1.11681	0.262583	0.472011	11	69995777	70000009	protein_coding	PHD finger protein 23
ENSMUSG00000018574	Acadvl	0.710006	0.0136603	0.0610312	11	70010183	70015411	protein_coding	acyl-Coenzyme A dehydrogenase, very long chain
ENSMUSG00000018581	Dnah11	0.0735328	0.000430368	0.00438315	12	117877982	118199043	protein_coding	dynein, axonemal, heavy chain 11
ENSMUSG00000018583	G3bp1	0.994183	0.948768	0.978282	11	55469685	55504838	protein_coding	GTPase activating protein (SH3 domain) binding protein 1
ENSMUSG00000018585	Atox1	0.961559	0.793646	0.898241	11	55446641	55461239	protein_coding	antioxidant 1 copper chaperone
ENSMUSG00000018593	Sparc	167.465	1.08782e-13	1.79364e-11	11	55394500	55423183	protein_coding	secreted acidic cysteine rich glycoprotein
ENSMUSG00000018599	Mief2	1.19428	0.365904	0.579572	11	60728398	60732951	protein_coding	mitochondrial elongation factor 2
ENSMUSG00000018604	Tbx3	1.29154	0.677265		5	119670669	119684724	protein_coding	T-box 3
ENSMUSG00000018648	Dusp14	4.10035	0.00526851	0.0303498	11	84048041	84069261	protein_coding	dual specificity phosphatase 14
ENSMUSG00000018651	Tada2a	0.97327	0.827673	0.917175	11	84078920	84129600	protein_coding	transcriptional adaptor 2A
ENSMUSG00000018654	Ikzf1	0.454008	3.01192e-06	7.45319e-05	11	11685003	11772926	protein_coding	IKAROS family zinc finger 1
ENSMUSG00000018659	Pnpo	2.4179	0.000904977	0.00788407	11	96937825	96943986	protein_coding	pyridoxine 5'-phosphate oxidase
ENSMUSG00000018661	Cog1	0.380096	3.19272e-10	2.5568e-08	11	113649169	113667054	protein_coding	component of oligomeric golgi complex 1
ENSMUSG00000018666	Cbx1	1.20354	0.0450861	0.143747	11	96789127	96808640	protein_coding	chromobox 1
ENSMUSG00000018669	Cdk5rap3	1.06529	0.640743	0.799092	11	96907426	96916496	protein_coding	CDK5 regulatory subunit associated protein 3
ENSMUSG00000018672	Copz2	25.2123	1.08339e-05	0.000214813	11	96849870	96861203	protein_coding	coatomer protein complex, subunit zeta 2
ENSMUSG00000018677	Slc25a39	1.20653	0.255775	0.464451	11	102402985	102407946	protein_coding	solute carrier family 25, member 39
ENSMUSG00000018678	Sp2	0.704629	0.00649316	0.0353437	11	96953341	96982959	protein_coding	Sp2 transcription factor
ENSMUSG00000018697	Aatf	1.16492	0.358631	0.573537	11	84422855	84513522	protein_coding	apoptosis antagonizing transcription factor
ENSMUSG00000018698	Lhx1	3.03155	0.0856011	0.223551	11	84518284	84525535	protein_coding	LIM homeobox protein 1
ENSMUSG00000018707	Dync1h1	0.831117	0.52463	0.716086	12	110601452	110666945	protein_coding	dynein cytoplasmic 1 heavy chain 1
ENSMUSG00000018727	Cpsf4l	0.754551	0.64756		11	113698172	113710017	protein_coding	cleavage and polyadenylation specific factor 4-like
ENSMUSG00000018733	Pex12	1.25906	0.0607618	0.176942	11	83294642	83302586	protein_coding	peroxisomal biogenesis factor 12
ENSMUSG00000018736	Ndel1	0.861809	0.408837	0.619165	11	68821434	68871858	protein_coding	nudE neurodevelopment protein 1 like 1
ENSMUSG00000018740	Slc25a35	0.324665	1.03222e-05	0.000206675	11	68968131	68974365	protein_coding	solute carrier family 25, member 35
ENSMUSG00000018750	Zbtb4	0.368419	0.00210891	0.0152652	11	69765912	69784023	protein_coding	zinc finger and BTB domain containing 4
ENSMUSG00000018752	Tnfsfm13	0.479496	0.235746		11	69682577	69696098	protein_coding	tumor necrosis factor (ligand) superfamily, membrane-bound member 13
ENSMUSG00000018761	Mpdu1	1.04261	0.848745	0.928019	11	69656697	69662642	protein_coding	mannose-P-dolichol utilization defect 1
ENSMUSG00000018765	Fxr2	1.44825	0.0301493	0.107674	11	69632990	69653297	protein_coding	fragile X mental retardation, autosomal homolog 2
ENSMUSG00000018770	Atp5g3	1.63349	0.035673	0.121792	2	73908447	73911326	protein_coding	ATP synthase, H+ transporting, mitochondrial F0 complex, subunit C3 (subunit 9)
ENSMUSG00000018774	Cd68	1.13325	0.653444	0.806774	11	69664213	69666153	protein_coding	CD68 antigen
ENSMUSG00000018776	Slc35g3	1.11734	0.856764		11	69759890	69761968	protein_coding	solute carrier family 35, member G3
ENSMUSG00000018796	Acsl1	0.277825	2.76638e-06	6.87818e-05	8	46471037	46536051	protein_coding	acyl-CoA synthetase long-chain family member 1
ENSMUSG00000018800	Abca5	4.45821	0.00379881	0.0237259	11	110269369	110337716	protein_coding	ATP-binding cassette, sub-family A (ABC1), member 5
ENSMUSG00000018809	Smyd4	1.20646	0.423596	0.63281	11	75348433	75405705	protein_coding	SET and MYND domain containing 4
ENSMUSG00000018819	Lsp1	1.29154	0.677265		7	142460809	142494867	protein_coding	lymphocyte specific 1
ENSMUSG00000018820	Zfyve27	0.874175	0.493057	0.692231	19	42163951	42194590	protein_coding	zinc finger, FYVE domain containing 27
ENSMUSG00000018821	Avpi1	2.69996	0.00283408	0.0190283	19	42123273	42129059	protein_coding	arginine vasopressin-induced 1
ENSMUSG00000018822	Sfrp5	2.22877	0.198402		19	42197971	42202252	protein_coding	secreted frizzled-related sequence protein 5
ENSMUSG00000018830	Myh11	1.61621	0.443649	0.649591	16	14194535	14291372	protein_coding	myosin, heavy polypeptide 11, smooth muscle
ENSMUSG00000018841	Rad51d	0.580831	0.00639957	0.0349644	11	82876434	82890614	protein_coding	RAD51 paralog D
ENSMUSG00000018845	Unc45b	42.2928	1.12919e-08	6.09921e-07	11	82910550	82943403	protein_coding	unc-45 myosin chaperone B
ENSMUSG00000018846	Pank3	0.85244	0.409896	0.620096	11	35769484	35791285	protein_coding	pantothenate kinase 3
ENSMUSG00000018848	Rars	1.1695	0.352876	0.567558	11	35808381	35834506	protein_coding	arginyl-tRNA synthetase
ENSMUSG00000018849	Wwc1	17.8303	0.000110013	0.00145914	11	35838400	35980527	protein_coding	WW, C2 and coiled-coil domain containing 1
ENSMUSG00000018858	Mrpl58	1.72722	0.000175206	0.00212088	11	115403752	115412674	protein_coding	mitochondrial ribosomal protein L58
ENSMUSG00000018861	Fdxr	0.514623	0.000198489	0.00235362	11	115268024	115277050	protein_coding	ferredoxin reductase
ENSMUSG00000018865	Sult4a1	0.966634	0.955974		15	84076097	84105754	protein_coding	sulfotransferase family 4A, member 1
ENSMUSG00000018882	Mrpl45	1.24649	0.115324	0.27295	11	97315716	97329920	protein_coding	mitochondrial ribosomal protein L45
ENSMUSG00000018893	Mb	1.29154	0.677265		15	77015487	77050670	protein_coding	myoglobin
ENSMUSG00000018899	Irf1	2.22393	0.0291725	0.10546	11	53770014	53778374	protein_coding	interferon regulatory factor 1
ENSMUSG00000018900	Slc22a5	1.11224	0.363987	0.577776	11	53864542	53891660	protein_coding	solute carrier family 22 (organic cation transporter), member 5
ENSMUSG00000018906	P4ha2	3.46149	0.0696859	0.193608	11	54100095	54131665	protein_coding	procollagen-proline, 2-oxoglutarate 4-dioxygenase (proline 4-hydroxylase), alpha II polypeptide
ENSMUSG00000018909	Arrb1	0.692767	0.137604	0.309128	7	99535466	99606771	protein_coding	arrestin, beta 1
ENSMUSG00000018916	Csf2	6.20805			11	54247271	54249667	protein_coding	colony stimulating factor 2 (granulocyte-macrophage)
ENSMUSG00000018919	Tm4sf5	3.83167	0.0575655	0.170423	11	70505244	70511178	protein_coding	transmembrane 4 superfamily member 5
ENSMUSG00000018920	Cxcl16	1.27607	0.696879		11	70453983	70459984	protein_coding	chemokine (C-X-C motif) ligand 16
ENSMUSG00000018921	Pelp1	0.887452	0.457928	0.662705	11	70392883	70410031	protein_coding	proline, glutamic acid and leucine rich protein 1
ENSMUSG00000018923	Med11	0.964994	0.830968	0.918646	11	70451919	70453727	protein_coding	mediator complex subunit 11
ENSMUSG00000018924	Alox15	0.966634	0.955974		11	70344152	70352031	protein_coding	arachidonate 15-lipoxygenase
ENSMUSG00000018930	Ccl4	2.45983	0.14979		11	83662584	83664683	protein_coding	chemokine (C-C motif) ligand 4
ENSMUSG00000018931	Natd1	0.841686	0.452222	0.657655	11	60902246	60914750	protein_coding	N-acetyltransferase domain containing 1
ENSMUSG00000018932	Map2k3	0.801683	0.273	0.483392	11	60932033	60952811	protein_coding	mitogen-activated protein kinase kinase 3
ENSMUSG00000018965	Ywhah	1.14229	0.706872	0.841435	5	33018816	33027966	protein_coding	tyrosine 3-monooxygenase/tryptophan 5-monooxygenase activation protein, eta polypeptide
ENSMUSG00000018973	Hoxb1	0.966634	0.955974		11	96365752	96368256	protein_coding	homeobox B1
ENSMUSG00000018974	Sart3	0.867864	0.210298	0.408546	5	113742446	113772510	protein_coding	squamous cell carcinoma antigen recognized by T cells 3
ENSMUSG00000018983	E2f2	1.01899	0.932071	0.971065	4	136172394	136196057	protein_coding	E2F transcription factor 2
ENSMUSG00000018986	Slfn3	0.407128	0.196665	0.390983	11	83191330	83215154	protein_coding	schlafen 3
ENSMUSG00000018995	Nars2	1.24575	0.117792	0.2765	7	96951505	97064758	protein_coding	asparaginyl-tRNA synthetase 2 (mitochondrial)(putative)
ENSMUSG00000018999	Slc35b4	0.586558	0.0199503	0.0800874	6	34153380	34177111	protein_coding	solute carrier family 35, member B4
ENSMUSG00000019027	Dnah1	1.63081	0.489668	0.689576	14	31260375	31323896	protein_coding	dynein, axonemal, heavy chain 1
ENSMUSG00000019039	Dalrd3	1.68217	0.0222927	0.0865626	9	108569886	108572774	protein_coding	DALR anticodon binding domain containing 3
ENSMUSG00000019054	Fis1	0.944902	0.731683	0.857416	5	136953275	136966234	protein_coding	fission, mitochondrial 1
ENSMUSG00000019055	Plod1	4.05459	0.000383103	0.00399529	4	147909753	147936767	protein_coding	procollagen-lysine, 2-oxoglutarate 5-dioxygenase 1
ENSMUSG00000019066	Rab3d	2.70383	9.16033e-05	0.00125646	9	21907491	21918192	protein_coding	RAB3D, member RAS oncogene family
ENSMUSG00000019080	Mfsd3	0.663785	0.0189936	0.0772568	15	76701465	76704239	protein_coding	major facilitator superfamily domain containing 3
ENSMUSG00000019082	Slc25a22	1.17707	0.369268	0.582605	7	141429744	141437892	protein_coding	solute carrier family 25 (mitochondrial carrier, glutamate), member 22
ENSMUSG00000019087	Atp6ap1	0.730514	0.103591	0.253976	X	74297097	74304721	protein_coding	ATPase, H+ transporting, lysosomal accessory protein 1
ENSMUSG00000019088	Dnase1l1	0.560088	0.0930229	0.23574	X	74273217	74282337	protein_coding	deoxyribonuclease 1-like 1
ENSMUSG00000019102	Aldh3a1	0.973833	0.965625		11	61207537	61218421	protein_coding	aldehyde dehydrogenase family 3, subfamily A1
ENSMUSG00000019122	Ccl9	0.591001	0.464677	0.668629	11	83572919	83578636	protein_coding	chemokine (C-C motif) ligand 9
ENSMUSG00000019124	Scrn1	3.37751	0.0776249		6	54501173	54566489	protein_coding	secernin 1
ENSMUSG00000019132	BC005537	0.422107	5.56215e-07	1.69176e-05	13	24801657	24816197	protein_coding	cDNA sequence BC005537
ENSMUSG00000019139	Isyna1	0.841718	0.37195	0.585125	8	70594373	70597290	protein_coding	myo-inositol 1-phosphate synthase A1
ENSMUSG00000019143	Hars2	1.00196	0.9934	0.99705	18	36783008	36792562	protein_coding	histidyl-tRNA synthetase 2
ENSMUSG00000019146	Cacng2	1.11734	0.856764		15	77991748	78120028	protein_coding	calcium channel, voltage-dependent, gamma subunit 2
ENSMUSG00000019158	Tmem160	0.599906	0.00884411	0.0444805	7	16452779	16455494	protein_coding	transmembrane protein 160
ENSMUSG00000019173	Rab5c	0.636158	0.00491469	0.0287842	11	100715009	100738215	protein_coding	RAB5C, member RAS oncogene family
ENSMUSG00000019178	Styxl1	2.07593	0.299237		5	135747220	135778385	protein_coding	serine/threonine/tyrosine interacting-like 1
ENSMUSG00000019179	Mdh2	1.19258	0.0690609	0.192589	5	135778480	135790398	protein_coding	malate dehydrogenase 2, NAD (mitochondrial)
ENSMUSG00000019188	H13	1.11914	0.502427	0.699557	2	152669461	152708670	protein_coding	histocompatibility 13
ENSMUSG00000019189	Rnf145	1.41063	0.188717	0.3803	11	44518964	44565520	protein_coding	ring finger protein 145
ENSMUSG00000019194	Scn1b	1.07324	0.913392	0.962034	7	31116524	31127003	protein_coding	sodium channel, voltage-gated, type I, beta
ENSMUSG00000019210	Atp6v1e1	0.980612	0.944175	0.976146	6	120794305	120822793	protein_coding	ATPase, H+ transporting, lysosomal V1 subunit E1
ENSMUSG00000019214	Chtf18	0.504937	1.08654e-05	0.000215166	17	25718926	25727419	protein_coding	CTF18, chromosome transmission fidelity factor 18
ENSMUSG00000019230	Lhx9	1.13423	0.864808		1	138825186	138848577	protein_coding	LIM homeobox protein 9
ENSMUSG00000019235	Rps6kl1	0.368265	0.0642185	0.183662	12	85135249	85151264	protein_coding	ribosomal protein S6 kinase-like 1
ENSMUSG00000019254	Ppp1r12c	0.503821	0.000170832	0.00207596	7	4481520	4501680	protein_coding	protein phosphatase 1, regulatory subunit 12C
ENSMUSG00000019256	Ahr	2.80778	0.15916	0.340485	12	35497974	35535038	protein_coding	aryl-hydrocarbon receptor
ENSMUSG00000019261	Map1s	0.865199	0.43779	0.645052	8	70905932	70917529	protein_coding	microtubule-associated protein 1S
ENSMUSG00000019295	Tmem129	0.983872	0.959742	0.982832	5	33653216	33658416	protein_coding	transmembrane protein 129
ENSMUSG00000019297	Nop9	0.903605	0.560059	0.742636	14	55745693	55755500	protein_coding	NOP9 nucleolar protein
ENSMUSG00000019301	Hsd17b1	0.441583	0.24865	0.455538	11	101078411	101080527	protein_coding	hydroxysteroid (17-beta) dehydrogenase 1
ENSMUSG00000019302	Atp6v0a1	1.00428	0.98648	0.994275	11	101009452	101063719	protein_coding	ATPase, H+ transporting, lysosomal V0 subunit A1
ENSMUSG00000019303	Psmc3ip	1.16927	0.311123	0.524681	11	101091823	101095436	protein_coding	proteasome (prosome, macropain) 26S subunit, ATPase 3, interacting protein
ENSMUSG00000019312	Grb7	2.73885	0.130565		11	98446394	98455373	protein_coding	growth factor receptor bound protein 7
ENSMUSG00000019320	Noxo1	0.786274	0.467372	0.670659	17	24696234	24700529	protein_coding	NADPH oxidase organizer 1
ENSMUSG00000019326	Aoc3	1.02771	0.947861	0.977954	11	101330605	101341938	protein_coding	amine oxidase, copper containing 3
ENSMUSG00000019338	Zfp687	2.27978	0.0043324	0.0262431	3	95006590	95015448	protein_coding	zinc finger protein 687
ENSMUSG00000019359	Gdpd2	1.55943	0.473243		X	100729873	100738895	protein_coding	glycerophosphodiester phosphodiesterase domain containing 2
ENSMUSG00000019362	D8Ertd738e	0.899084	0.450998	0.656424	8	84246238	84249719	protein_coding	DNA segment, Chr 8, ERATO Doi 738, expressed
ENSMUSG00000019370	Calm3	0.93041	0.676023	0.821416	7	16915379	16924114	protein_coding	calmodulin 3
ENSMUSG00000019373	Cops3	1.17305	0.265	0.474753	11	59817795	59839838	protein_coding	COP9 signalosome subunit 3
ENSMUSG00000019428	Fkbp8	0.563605	0.00112724	0.00930105	8	70527724	70535328	protein_coding	FK506 binding protein 8
ENSMUSG00000019432	Ddx39b	1.29298	0.065181	0.185669	17	35241746	35253707	protein_coding	DEAD (Asp-Glu-Ala-Asp) box polypeptide 39B
ENSMUSG00000019433	Gipc1	1.04141	0.805609	0.904852	8	83652677	83664694	protein_coding	GIPC PDZ domain containing family, member 1
ENSMUSG00000019437	Tlcd1	3.12272	0.002129	0.015347	11	78176711	78181909	protein_coding	TLC domain containing 1
ENSMUSG00000019461	Plscr3	0.544761	4.15553e-05	0.000663409	11	69846376	69852058	protein_coding	phospholipid scramblase 3
ENSMUSG00000019464	Ptger1	1.91466	0.280403	0.492072	8	83666678	83672753	protein_coding	prostaglandin E receptor 1 (subtype EP1)
ENSMUSG00000019467	Arhgef25	9.92845	2.01906e-05	0.000367751	10	127182525	127190083	protein_coding	Rho guanine nucleotide exchange factor (GEF) 25
ENSMUSG00000019470	Xab2	0.816039	0.0585285	0.172352	8	3608421	3621316	protein_coding	XPA binding protein 2
ENSMUSG00000019471	Cdc37	0.778842	0.0947304	0.238447	9	21133222	21149982	protein_coding	cell division cycle 37
ENSMUSG00000019478	Rab4a	0.974142	0.933243	0.971465	8	123805985	123835287	protein_coding	RAB4A, member RAS oncogene family
ENSMUSG00000019487	Trip10	6.14695	9.80311e-07	2.75684e-05	17	57249455	57263665	protein_coding	thyroid hormone receptor interactor 10
ENSMUSG00000019494	Cops6	1.20265	0.151678	0.32939	5	138161071	138164646	protein_coding	COP9 signalosome subunit 6
ENSMUSG00000019505	Ubb	1.04968	0.724689	0.852514	11	62551171	62553213	protein_coding	ubiquitin B
ENSMUSG00000019518	Ap4m1	0.60406	0.00520583	0.030104	5	138172002	138180429	protein_coding	adaptor-related protein complex AP-4, mu 1
ENSMUSG00000019528	Gyg	1.0916	0.598817	0.769014	3	20122084	20155317	protein_coding	glycogenin
ENSMUSG00000019539	Rcn3	7.49858	0.000928296	0.0080159	7	45082913	45092221	protein_coding	reticulocalbin 3, EF-hand calcium binding domain
ENSMUSG00000019558	Slc6a8	7.12621	0.000307315	0.00337099	X	73673150	73682502	protein_coding	solute carrier family 6 (neurotransmitter transporter, creatine), member 8
ENSMUSG00000019564	Arid3a	4.73458	2.73653e-05	0.000469496	10	79927043	79955018	protein_coding	AT rich interactive domain 3A (BRIGHT-like)
ENSMUSG00000019577	Pdk4	0.966634	0.955974		6	5483351	5496309	protein_coding	pyruvate dehydrogenase kinase, isoenzyme 4
ENSMUSG00000019578	Ubxn6	1.08674	0.551903	0.73708	17	56067045	56075028	protein_coding	UBX domain protein 6
ENSMUSG00000019579	Mydgf	0.853164	0.317016	0.531095	17	56175744	56183920	protein_coding	myeloid derived growth factor
ENSMUSG00000019590	Cyb561	22.8666	3.48787e-07	1.14059e-05	11	105933702	105953336	protein_coding	cytochrome b-561
ENSMUSG00000019647	Sema6a	1.86457	0.315102		18	47235598	47368870	protein_coding	sema domain, transmembrane domain (TM), and cytoplasmic domain, (semaphorin) 6A
ENSMUSG00000019659	Ccdc12	1.09192	0.563128	0.744586	9	110656503	110711606	protein_coding	coiled-coil domain containing 12
ENSMUSG00000019689	Fmc1	1.32958	0.208869	0.406611	6	38533502	38539449	protein_coding	formation of mitochondrial complex V assembly factor 1
ENSMUSG00000019699	Akt3	0.704292	0.325036	0.539579	1	177020073	177258203	protein_coding	thymoma viral proto-oncogene 3
ENSMUSG00000019710	Mrpl24	1.27215	0.260657	0.469789	3	87919506	87923672	protein_coding	mitochondrial ribosomal protein L24
ENSMUSG00000019715	Gle1	0.95185	0.601741	0.77111	2	29935426	29960371	protein_coding	GLE1 RNA export mediator (yeast)
ENSMUSG00000019718	L3hypdh	3.22927	0.00943508	0.0465924	12	72073428	72085439	protein_coding	L-3-hydroxyproline dehydratase (trans-)
ENSMUSG00000019726	Lyst	0.500156	0.0248862	0.0935713	13	13590397	13778803	protein_coding	lysosomal trafficking regulator
ENSMUSG00000019731	Slc35e1	0.761179	0.125389	0.289562	8	72480641	72492614	protein_coding	solute carrier family 35, member E1
ENSMUSG00000019732	Calr3	1.68897	0.0979335	0.244311	8	72424176	72443870	protein_coding	calreticulin 3
ENSMUSG00000019734	Tmc4	0.564875	0.054884	0.164694	7	3665790	3677553	protein_coding	transmembrane channel-like gene family 4
ENSMUSG00000019737	Syne4	7.03046	0.00383885	0.0239092	7	30314807	30319046	protein_coding	spectrin repeat containing, nuclear envelope family member 4
ENSMUSG00000019738	Polr2i	1.24536	0.149416	0.326514	7	30231948	30233390	protein_coding	polymerase (RNA) II (DNA directed) polypeptide I
ENSMUSG00000019763	Rmnd1	0.595351	2.1385e-05	0.000382827	10	4401915	4432388	protein_coding	required for meiotic nuclear division 1 homolog
ENSMUSG00000019767	Ccdc170	1.84389	0.311178	0.524681	10	4482502	4562231	protein_coding	coiled-coil domain containing 170
ENSMUSG00000019768	Esr1	0.204318	0.0309183	0.109695	10	4611593	5005614	protein_coding	estrogen receptor 1 (alpha)
ENSMUSG00000019772	Vip	1.29154	0.677265		10	5639218	5647617	protein_coding	vasoactive intestinal polypeptide
ENSMUSG00000019773	Fbxo5	1.05233	0.649903	0.804431	10	5799160	5805600	protein_coding	F-box protein 5
ENSMUSG00000019774	Mtrf1l	1.06017	0.774326	0.886479	10	5811887	5823910	protein_coding	mitochondrial translational release factor 1-like
ENSMUSG00000019777	Hdac2	1.16032	0.211115	0.409626	10	36974544	37001889	protein_coding	histone deacetylase 2
ENSMUSG00000019779	Frk	0.966634	0.955974		10	34483399	34611278	protein_coding	fyn-related kinase
ENSMUSG00000019782	Rwdd1	1.24333	0.0429922	0.13934	10	33996555	34019624	protein_coding	RWD domain containing 1
ENSMUSG00000019789	Hey2	5.33172	0.0215071	0.0845387	10	30832359	30842801	protein_coding	hairy/enhancer-of-split related with YRPW motif 2
ENSMUSG00000019790	Stxbp5	0.5831	0.00430858	0.0261588	10	9755547	9901079	protein_coding	syntaxin binding protein 5 (tomosyn)
ENSMUSG00000019791	Hint3	0.903331	0.467242	0.670534	10	30608141	30629632	protein_coding	histidine triad nucleotide binding protein 3
ENSMUSG00000019792	Trmt11	1.03506	0.810485	0.907724	10	30534225	30600749	protein_coding	tRNA methyltransferase 11
ENSMUSG00000019794	Katna1	0.68477	0.000436097	0.00442711	10	7726000	7763150	protein_coding	katanin p60 (ATPase-containing) subunit A1
ENSMUSG00000019795	Pcmt1	0.814743	0.0699898	0.194214	10	7629373	7681136	protein_coding	protein-L-isoaspartate (D-aspartate) O-methyltransferase 1
ENSMUSG00000019796	Lrp11	2.15979	0.140037	0.312649	10	7589800	7625483	protein_coding	low density lipoprotein receptor-related protein 11
ENSMUSG00000019797	Mtres1	1.12958	0.292023	0.503661	10	43525133	43540994	protein_coding	mitochondrial transcription rescue factor 1
ENSMUSG00000019802	Sec63	0.982443	0.89955	0.954127	10	42761496	42832514	protein_coding	SEC63-like (S. cerevisiae)
ENSMUSG00000019803	Nr2e1	1.62808	0.429649		10	42561963	42583632	protein_coding	nuclear receptor subfamily 2, group E, member 1
ENSMUSG00000019804	Snx3	1.08904	0.563382	0.744586	10	42502030	42535381	protein_coding	sorting nexin 3
ENSMUSG00000019806	Aig1	3.21533	0.10583		10	13647054	13868980	protein_coding	androgen-induced 1
ENSMUSG00000019808	Adat2	0.82567	0.481532	0.682847	10	13552894	13563376	protein_coding	adenosine deaminase, tRNA-specific 2
ENSMUSG00000019809	Pex3	0.635151	0.00743868	0.0391215	10	13523842	13553142	protein_coding	peroxisomal biogenesis factor 3
ENSMUSG00000019810	Fuca2	1.16733	0.706709	0.841427	10	13499540	13519035	protein_coding	fucosidase, alpha-L- 2, plasma
ENSMUSG00000019813	Cep57l1	0.706344	0.00850155	0.0431524	10	41718840	41809871	protein_coding	centrosomal protein 57-like 1
ENSMUSG00000019814	Ltv1	1.09661	0.369178	0.582605	10	13178140	13193168	protein_coding	LTV1 ribosome biogenesis factor
ENSMUSG00000019815	Zc2hc1b	1.11485	0.859658		10	13149540	13178023	protein_coding	zinc finger, C2HC-type containing 1B
ENSMUSG00000019817	Plagl1	0.836256	0.771121		10	13060504	13131694	protein_coding	pleiomorphic adenoma gene-like 1
ENSMUSG00000019818	Cd164	0.849302	0.142896	0.317018	10	41519414	41531048	protein_coding	CD164 antigen
ENSMUSG00000019820	Utrn	53.9726	1.07577e-10	9.5203e-09	10	12382188	12869365	protein_coding	utrophin
ENSMUSG00000019822	Smpd2	28.6348	1.39263e-18	7.27139e-16	10	41485642	41490369	protein_coding	sphingomyelin phosphodiesterase 2, neutral
ENSMUSG00000019823	Mical1	10.0553	3.55349e-07	1.15962e-05	10	41476314	41487032	protein_coding	microtubule associated monooxygenase, calponin and LIM domain containing 1
ENSMUSG00000019826	Zbtb24	1.04019	0.773073	0.886228	10	41450383	41465574	protein_coding	zinc finger and BTB domain containing 24
ENSMUSG00000019831	Wasf1	15.7983	3.44178e-13	4.99185e-11	10	40883475	40938570	protein_coding	WAS protein family, member 1
ENSMUSG00000019832	Rab32	1.68365	0.483934	0.684456	10	10545002	10558265	protein_coding	RAB32, member RAS oncogene family
ENSMUSG00000019836	Amd-ps4	1.11734	0.856764		4	51253025	51254027	processed_pseudogene	S-adenosylmethionine decarboxylase, pseudogene 4
ENSMUSG00000019837	Gtf3c6	0.915905	0.483577	0.684136	10	40247703	40258108	protein_coding	general transcription factor IIIC, polypeptide 6, alpha
ENSMUSG00000019838	Slc16a10	0.712758	0.083535	0.219804	10	40033532	40142258	protein_coding	solute carrier family 16 (monocarboxylic acid transporters), member 10
ENSMUSG00000019841	Rev3l	0.549504	0.00156152	0.0119969	10	39732118	39875211	protein_coding	REV3 like, DNA directed polymerase zeta catalytic subunit
ENSMUSG00000019842	Traf3ip2	5.86544	0.0137324	0.0612486	10	39612934	39655307	protein_coding	TRAF3 interacting protein 2
ENSMUSG00000019843	Fyn	208.532	6.27235e-16	1.88943e-13	10	39368855	39565381	protein_coding	Fyn proto-oncogene
ENSMUSG00000019845	Tube1	0.569107	0.0782632	0.210241	10	39133976	39152542	protein_coding	tubulin, epsilon 1
ENSMUSG00000019846	Lama4	0.966634	0.955974		10	38965515	39110188	protein_coding	laminin, alpha 4
ENSMUSG00000019848	Popdc3	2.01123	0.320157		10	45178098	45318452	protein_coding	popeye domain containing 3
ENSMUSG00000019849	Prep	0.883044	0.221349	0.422059	10	45067203	45167198	protein_coding	prolyl endopeptidase
ENSMUSG00000019850	Tnfaip3	0.771153	0.474111	0.676919	10	19000910	19015657	protein_coding	tumor necrosis factor, alpha-induced protein 3
ENSMUSG00000019851	Perp	9.79038	0.00216793	0.0155487	10	18845020	18857073	protein_coding	PERP, TP53 apoptosis effector
ENSMUSG00000019852	Arfgef3	8.60992	0.00347379	0.0222368	10	18581839	18743949	protein_coding	ARFGEF family member 3
ENSMUSG00000019853	Hebp2	1.7525	0.364654		10	18539498	18546076	protein_coding	heme binding protein 2
ENSMUSG00000019854	Reps1	1.30057	0.011032	0.052081	10	18055861	18125155	protein_coding	RalBP1 associated Eps domain containing protein
ENSMUSG00000019856	Fam184a	0.0319863	2.15484e-08	1.06143e-06	10	53633145	53751123	protein_coding	family with sequence similarity 184, member A
ENSMUSG00000019857	Asf1a	0.775059	0.0518043	0.158211	10	53596757	53609225	protein_coding	anti-silencing function 1A histone chaperone
ENSMUSG00000019861	Gopc	1.14894	0.199704	0.39502	10	52335850	52382124	protein_coding	golgi associated PDZ and coiled-coil motif containing
ENSMUSG00000019863	Qrsl1	1.00296	0.975755	0.989199	10	43874188	43901745	protein_coding	glutaminyl-tRNA synthase (glutamine-hydrolyzing)-like 1
ENSMUSG00000019864	Rtn4ip1	0.909263	0.52094	0.713474	10	43901807	43957201	protein_coding	reticulon 4 interacting protein 1
ENSMUSG00000019865	Nmbr	4.275	0.00467215	0.0277319	10	14705591	14770850	protein_coding	neuromedin B receptor
ENSMUSG00000019866	Crybg1	0.808272	0.729424	0.855536	10	43950636	44148853	protein_coding	crystallin beta-gamma domain containing 1
ENSMUSG00000019868	Vta1	0.961628	0.700918	0.837493	10	14654755	14705560	protein_coding	vesicle (multivesicular body) trafficking 1
ENSMUSG00000019872	Smpdl3a	0.853568	0.821064	0.913387	10	57794335	57811830	protein_coding	sphingomyelin phosphodiesterase, acid-like 3A
ENSMUSG00000019873	Reep3	6.33041	0.000897654	0.00784667	10	67009189	67096945	protein_coding	receptor accessory protein 3
ENSMUSG00000019874	Fabp7	1.41029	0.621884	0.785263	10	57784881	57788450	protein_coding	fatty acid binding protein 7, brain
ENSMUSG00000019876	Pkib	0.966634	0.955974		10	57631981	57741112	protein_coding	protein kinase inhibitor beta, cAMP dependent, testis specific
ENSMUSG00000019877	Serinc1	0.974003	0.894126	0.950885	10	57515774	57532530	protein_coding	serine incorporator 1
ENSMUSG00000019878	Hsf2	1.73603	0.337456	0.552824	10	57486385	57513135	protein_coding	heat shock factor 2
ENSMUSG00000019880	Rspo3	2.99994	0.0881374	0.227781	10	29452416	29535867	protein_coding	R-spondin 3
ENSMUSG00000019883	Echdc1	0.876819	0.370537	0.583736	10	29313166	29347469	protein_coding	enoyl Coenzyme A hydratase domain containing 1
ENSMUSG00000019888	Mgat4c	1.51734	0.56475	0.745614	10	101681487	102391469	protein_coding	MGAT4 family, member C
ENSMUSG00000019889	Ptprk	8.08203	0.00487505		10	28074820	28597397	protein_coding	protein tyrosine phosphatase, receptor type, K
ENSMUSG00000019891	Dcbld1	74.6243	7.41025e-11	6.82789e-09	10	52233619	52321378	protein_coding	discoidin, CUB and LCCL domain containing 1
ENSMUSG00000019893	Ros1	1.29154	0.677265		10	52045721	52195244	protein_coding	Ros1 proto-oncogene
ENSMUSG00000019897	Ccdc59	1.21802	0.132906	0.301629	10	105841067	105847833	protein_coding	coiled-coil domain containing 59
ENSMUSG00000019899	Lama2	0.836256	0.771121		10	26980036	27619758	protein_coding	laminin, alpha 2
ENSMUSG00000019907	Ppp1r12a	0.650636	0.00164668	0.012503	10	108162193	108284475	protein_coding	protein phosphatase 1, regulatory subunit 12A
ENSMUSG00000019913	Sim1	1.12941	0.858185		10	50894754	50989152	protein_coding	single-minded family bHLH transcription factor 1
ENSMUSG00000019916	P4ha1	1.77074	0.0521378	0.158734	10	59323296	59373304	protein_coding	procollagen-proline, 2-oxoglutarate 4-dioxygenase (proline 4-hydroxylase), alpha 1 polypeptide
ENSMUSG00000019917	Septin10	6.52396	0.0118233	0.0549065	10	59141627	59221847	protein_coding	septin 10
ENSMUSG00000019920	Lims1	2.02035	0.00108347	0.00901606	10	58323466	58424691	protein_coding	LIM and senescent cell antigen-like domains 1
ENSMUSG00000019923	Zwint	1.21812	0.229896	0.432719	10	72654845	72674964	protein_coding	ZW10 interactor
ENSMUSG00000019927	Ube2d1	1.39508	0.640044	0.798475	10	71254980	71285262	protein_coding	ubiquitin-conjugating enzyme E2D 1
ENSMUSG00000019929	Dcn	0.310338			10	97479609	97518143	protein_coding	decorin
ENSMUSG00000019933	Mrln	0.966634	0.955974		10	70204664	70219711	protein_coding	myoregulin
ENSMUSG00000019935	Slc17a8	2.23728	0.279175	0.490687	10	89574020	89621253	protein_coding	solute carrier family 17 (sodium-dependent inorganic phosphate cotransporter), member 8
ENSMUSG00000019942	Cdk1	1.00221	0.984335	0.992998	10	69335146	69352938	protein_coding	cyclin-dependent kinase 1
ENSMUSG00000019943	Atp2b1	1.56401	0.0449348	0.143361	10	98914406	99026143	protein_coding	ATPase, Ca++ transporting, plasma membrane 1
ENSMUSG00000019947	Arid5b	3.37966	0.0430309	0.139408	10	68092520	68278740	protein_coding	AT rich interactive domain 5B (MRF1-like)
ENSMUSG00000019948	Actr6	0.962339	0.756137	0.875138	10	89711971	89732295	protein_coding	ARP6 actin-related protein 6
ENSMUSG00000019951	Uhrf1bp1l	0.936252	0.749001	0.87003	10	89744991	89819871	protein_coding	UHRF1 (ICBP90) binding protein 1-like
ENSMUSG00000019952	Poc1b	0.953989	0.764318	0.879948	10	99107036	99198074	protein_coding	POC1 centriolar protein B
ENSMUSG00000019960	Dusp6	2.02243	0.240149	0.44496	10	99263231	99267489	protein_coding	dual specificity phosphatase 6
ENSMUSG00000019961	Tmpo	0.848775	0.0255772	0.0954285	10	91147571	91181315	protein_coding	thymopoietin
ENSMUSG00000019969	Psen1	0.725677	0.235627	0.439912	12	83688152	83735199	protein_coding	presenilin 1
ENSMUSG00000019970	Sgk1	0.561902	0.158138	0.339139	10	21882184	21999903	protein_coding	serum/glucocorticoid regulated kinase 1
ENSMUSG00000019971	Cep290	0.930063	0.58053	0.755826	10	100487558	100574840	protein_coding	centrosomal protein 290
ENSMUSG00000019975	Ikbip	0.856081	0.432821	0.640596	10	91082940	91102607	protein_coding	IKBKB interacting protein
ENSMUSG00000019977	Hbs1l	1.07391	0.700793	0.837455	10	21295979	21368898	protein_coding	Hbs1-like (S. cerevisiae)
ENSMUSG00000019978	Epb41l2	4.22666	0.0227279	0.0877951	10	25359798	25523519	protein_coding	erythrocyte membrane protein band 4.1 like 2
ENSMUSG00000019979	Apaf1	0.549963	0.000816952	0.00730825	10	90989311	91082770	protein_coding	apoptotic peptidase activating factor 1
ENSMUSG00000019982	Myb	0.399478	2.96068e-06	7.338e-05	10	21124935	21160984	protein_coding	myeloblastosis oncogene
ENSMUSG00000019984	Med23	0.855981	0.227421	0.429196	10	24869986	24913681	protein_coding	mediator complex subunit 23
ENSMUSG00000019986	Ahi1	1.26376	0.310338	0.524338	10	20952547	21080429	protein_coding	Abelson helper integration site 1
ENSMUSG00000019988	Nedd1	0.848338	0.155935	0.336071	10	92684746	92722420	protein_coding	neural precursor cell expressed, developmentally down-regulated gene 1
ENSMUSG00000019989	Enpp3	3.38138	0.0662207	0.187573	10	24772406	24842823	protein_coding	ectonucleotide pyrophosphatase/phosphodiesterase 3
ENSMUSG00000019990	Pde7b	1.16538	0.833441	0.920086	10	20398004	20725078	protein_coding	phosphodiesterase 7B
ENSMUSG00000019992	Mtfr2	0.767792	0.0627497	0.180811	10	20347770	20361304	protein_coding	mitochondrial fission regulator 2
ENSMUSG00000019996	Map7	0.434773	0.040653	0.133948	10	20148471	20281590	protein_coding	microtubule-associated protein 7
ENSMUSG00000019998	Stx7	0.648276	0.0540097	0.162753	10	24149302	24190222	protein_coding	syntaxin 7
ENSMUSG00000020003	Pex7	1.09314	0.649653	0.804264	10	19853900	19907689	protein_coding	peroxisomal biogenesis factor 7
ENSMUSG00000020007	Il20ra	0.620836	0.43851		10	19712570	19760053	protein_coding	interleukin 20 receptor, alpha
[truncated: 24,030 more rows]
