# Supplementary material for: FANCA deficiency promotes leukaemic progression by allowing the emergence of cells carrying oncogenic driver mutations
Source: Oncogene. 2023 Aug 12;42(37):2764–75. doi: 10.1038/s41388-023-02800-9 (PMC10491493; doi:10.1038/s41388-023-02800-9)
Supplement: Supplementary file 6 — Supplementary Table S5 [file 41388_2023_2800_MOESM6_ESM.xlsx]

## Sheet: TgSpi1FA-PreL vs TgSpiFA+PreL
Ensembl Gene ID	Gene name	Linear FC (FA-_Preleukaemic vs FA+_Preleukaemic)	P-value	Adjusted p-value	Chromosome name	Start gene position	End gene position	Gene biotype	Description
ENSMUSG00000000001	Gnai3	0.755618	0.0851802	0.680893	3	108107280	108146146	protein_coding	guanine nucleotide binding protein (G protein), alpha inhibiting 3
ENSMUSG00000000028	Cdc45	0.969879	0.754262	0.995383	16	18780447	18811987	protein_coding	cell division cycle 45
ENSMUSG00000000031	H19	1.11741	0.867684	0.995383	7	142575529	142578143	lincRNA	H19, imprinted maternally expressed transcript
ENSMUSG00000000037	Scml2	2.42662	0.176495		X	161082525	161258213	protein_coding	Scm polycomb group protein like 2
ENSMUSG00000000049	Apoh	0.786863	0.707046		11	108343354	108414396	protein_coding	apolipoprotein H
ENSMUSG00000000056	Narf	0.850596	0.543038	0.990232	11	121237253	121255856	protein_coding	nuclear prelamin A recognition factor
ENSMUSG00000000058	Cav2	1.05088	0.937973		6	17281185	17289115	protein_coding	caveolin 2
ENSMUSG00000000078	Klf6	1.14056	0.735243	0.995383	13	5861482	5870394	protein_coding	Kruppel-like factor 6
ENSMUSG00000000085	Scmh1	26.3559	6.85273e-08	4.29365e-05	4	120405281	120530186	protein_coding	sex comb on midleg homolog 1
ENSMUSG00000000088	Cox5a	0.85873	0.308698	0.92136	9	57521274	57532426	protein_coding	cytochrome c oxidase subunit 5A
ENSMUSG00000000093	Tbx2	2.35154	0.163491	0.799475	11	85832551	85841948	protein_coding	T-box 2
ENSMUSG00000000094	Tbx4	6.84016			11	85886422	85916097	protein_coding	T-box 4
ENSMUSG00000000120	Ngfr	1.03921	0.95191		11	95568818	95587735	protein_coding	nerve growth factor receptor (TNFR superfamily, member 16)
ENSMUSG00000000125	Wnt3	1.0669	0.919134		11	103774150	103817957	protein_coding	wingless-type MMTV integration site family, member 3
ENSMUSG00000000126	Wnt9a	1.08216	0.908679		11	59306928	59333552	protein_coding	wingless-type MMTV integration site family, member 9A
ENSMUSG00000000127	Fer	1.02816	0.839237	0.995383	17	63863062	64139496	protein_coding	fer (fms/fps related) protein kinase
ENSMUSG00000000131	Xpo6	0.948856	0.612265	0.995383	7	126101715	126200501	protein_coding	exportin 6
ENSMUSG00000000134	Tfe3	0.969922	0.857433	0.995383	X	7762560	7775202	protein_coding	transcription factor E3
ENSMUSG00000000142	Axin2	1.09897	0.884023		11	108920349	108950783	protein_coding	axin 2
ENSMUSG00000000148	Brat1	1.01564	0.914852	0.995383	5	140705011	140719379	protein_coding	BRCA1-associated ATM activator 1
ENSMUSG00000000149	Gna12	1.39688	0.0998349	0.7121	5	140758408	140830431	protein_coding	guanine nucleotide binding protein, alpha 12
ENSMUSG00000000154	Slc22a18	1.3109	0.639694	0.995383	7	143473736	143499334	protein_coding	solute carrier family 22 (organic cation transporter), member 18
ENSMUSG00000000159	Igsf5	1.07231			16	96361668	96422121	protein_coding	immunoglobulin superfamily, member 5
ENSMUSG00000000167	Pih1d2	1.01912	0.948609	0.99716	9	50617321	50625000	protein_coding	PIH1 domain containing 2
ENSMUSG00000000168	Dlat	0.942507	0.744527	0.995383	9	50634633	50659780	protein_coding	dihydrolipoamide S-acetyltransferase (E2 component of pyruvate dehydrogenase complex)
ENSMUSG00000000171	Sdhd	0.80845	0.143899	0.770755	9	50596357	50603812	protein_coding	succinate dehydrogenase complex, subunit D, integral membrane protein
ENSMUSG00000000182	Fgf23	2.36211	0.182749		6	127072902	127081408	protein_coding	fibroblast growth factor 23
ENSMUSG00000000183	Fgf6	0.452304	0.285724		6	127015586	127028187	protein_coding	fibroblast growth factor 6
ENSMUSG00000000184	Ccnd2	1.8011	0.418348	0.959145	6	127125162	127152193	protein_coding	cyclin D2
ENSMUSG00000000194	Gpr107	0.937138	0.712326	0.995383	2	31152316	31218775	protein_coding	G protein-coupled receptor 107
ENSMUSG00000000197	Nalcn	1.11864	0.873673		14	123276634	123627144	protein_coding	sodium leak channel, non-selective
ENSMUSG00000000204	Slfn4	0.901343	0.870632		11	83175186	83190216	protein_coding	schlafen 4
ENSMUSG00000000223	Drp2	1.79568	0.0799397	0.67011	X	134404551	134456573	protein_coding	dystrophin related protein 2
ENSMUSG00000000244	Tspan32	0.917761	0.689649	0.995383	7	143005046	143019644	protein_coding	tetraspanin 32
ENSMUSG00000000247	Lhx2	2.10684	0.193266	0.836968	2	38339281	38369733	protein_coding	LIM homeobox protein 2
ENSMUSG00000000253	Gmpr	0.466027	0.0327984	0.480894	13	45507444	45553800	protein_coding	guanosine monophosphate reductase
ENSMUSG00000000266	Mid2	0.544468	0.399126	0.953291	X	140664599	140767715	protein_coding	midline 2
ENSMUSG00000000275	Trim25	1.01545	0.890417	0.995383	11	88999376	89020293	protein_coding	tripartite motif-containing 25
ENSMUSG00000000276	Dgke	2.6462	0.000294967	0.0323102	11	89035179	89066850	protein_coding	diacylglycerol kinase, epsilon
ENSMUSG00000000278	Scpep1	0.994158	0.976641	0.999036	11	88924020	88955465	protein_coding	serine carboxypeptidase 1
ENSMUSG00000000282	Mnt	1.16671	0.175888	0.820442	11	74830920	74845725	protein_coding	max binding protein
ENSMUSG00000000290	Itgb2	0.913198	0.800406	0.995383	10	77530252	77565708	protein_coding	integrin beta 2
ENSMUSG00000000295	Hddc2	1.17373	0.249643	0.884707	10	31313383	31328204	protein_coding	HD domain containing 2
ENSMUSG00000000296	Tpd52l1	1.06395	0.922573		10	31332376	31445958	protein_coding	tumor protein D52-like 1
ENSMUSG00000000301	Pemt	0.948507	0.726017	0.995383	11	59970614	60046489	protein_coding	phosphatidylethanolamine N-methyltransferase
ENSMUSG00000000303	Cdh1	1.01028	0.987205		8	106603351	106670246	protein_coding	cadherin 1
ENSMUSG00000000308	Ckmt1	0.570407	0.385578		2	121357714	121363737	protein_coding	creatine kinase, mitochondrial 1, ubiquitous
ENSMUSG00000000317	Bcl6b	1.24269	0.732346	0.995383	11	70224128	70229798	protein_coding	B cell CLL/lymphoma 6, member B
ENSMUSG00000000318	Clec10a	0.663268	0.535353	0.988306	11	70156197	70170834	protein_coding	C-type lectin domain family 10, member A
ENSMUSG00000000320	Alox12	0.525749	0.371478	0.942683	11	70241457	70255353	protein_coding	arachidonate 12-lipoxygenase
ENSMUSG00000000325	Arvcf	0.734872	0.507175	0.981171	16	18348182	18407076	protein_coding	armadillo repeat gene deleted in velocardiofacial syndrome
ENSMUSG00000000326	Comt	0.795066	0.143983	0.770755	16	18406886	18426852	protein_coding	catechol-O-methyltransferase
ENSMUSG00000000339	Rtca	0.721508	0.0777284	0.663084	3	116488963	116508208	protein_coding	RNA 3'-terminal phosphate cyclase
ENSMUSG00000000340	Dbt	1.05571	0.809462	0.995383	3	116513070	116549981	protein_coding	dihydrolipoamide branched chain transacylase E2
ENSMUSG00000000346	Dazap2	0.998351	0.988606	0.999715	15	100615349	100620761	protein_coding	DAZ associated protein 2
ENSMUSG00000000355	Mcts1	0.960028	0.8834	0.995383	X	38600578	38613426	protein_coding	malignant T cell amplified sequence 1
ENSMUSG00000000365	Rnf17	2.38249	0.192575	0.836494	14	56402581	56525032	protein_coding	ring finger protein 17
ENSMUSG00000000374	Trappc10	1.07833	0.545093	0.990798	10	78186725	78244641	protein_coding	trafficking protein particle complex 10
ENSMUSG00000000378	Ccm2	1.01247	0.958368	0.997935	11	6546887	6596744	protein_coding	cerebral cavernous malformation 2
ENSMUSG00000000384	Tbrg4	0.932521	0.637743	0.995383	11	6615598	6626067	protein_coding	transforming growth factor beta regulated gene 4
ENSMUSG00000000386	Mx1	0.361598	0.132567		16	97447035	97462907	polymorphic_pseudogene	MX dynamin-like GTPase 1
ENSMUSG00000000392	Fap	1.25575	0.665962	0.995383	2	62500943	62574075	protein_coding	fibroblast activation protein
ENSMUSG00000000394	Gcg	6.45315			2	62474530	62483650	protein_coding	glucagon
ENSMUSG00000000399	Ndufa9	1.03335	0.621001	0.995383	6	126821721	126849136	protein_coding	NADH:ubiquinone oxidoreductase subunit A9
ENSMUSG00000000402	Egfl6	1.03921	0.95191		X	166523007	166585720	protein_coding	EGF-like-domain, multiple 6
ENSMUSG00000000409	Lck	0.554645	0.0622747	0.614276	4	129548344	129573641	protein_coding	lymphocyte protein tyrosine kinase
ENSMUSG00000000416	Cttnbp2	0.635109			6	18366478	18514843	protein_coding	cortactin binding protein 2
ENSMUSG00000000420	Galnt1	0.964514	0.875571	0.995383	18	24205344	24286818	protein_coding	polypeptide N-acetylgalactosaminyltransferase 1
ENSMUSG00000000439	Mkrn2	0.98738	0.904283	0.995383	6	115601902	115622624	protein_coding	makorin, ring finger protein, 2
ENSMUSG00000000440	Pparg	1.43763	0.403333	0.955939	6	115360951	115490399	protein_coding	peroxisome proliferator activated receptor gamma
ENSMUSG00000000441	Raf1	1.17853	0.200583	0.84339	6	115618067	115676635	protein_coding	v-raf-leukemia viral oncogene 1
ENSMUSG00000000486	Septin1	0.766244	0.610682	0.995383	7	127214447	127233130	protein_coding	septin 1
ENSMUSG00000000489	Pdgfb	1.34116	0.633482	0.995383	15	79995874	80014977	protein_coding	platelet derived growth factor, B polypeptide
ENSMUSG00000000530	Acvrl1	0.700732	0.577709		15	101128522	101145336	protein_coding	activin A receptor, type II-like 1
ENSMUSG00000000531	Grasp	0.276551	0.0425772	0.532265	15	101224188	101232756	protein_coding	GRP1 (general receptor for phosphoinositides 1)-associated scaffold protein
ENSMUSG00000000532	Acvr1b	0.850945	0.654407	0.995383	15	101174067	101213684	protein_coding	activin A receptor, type 1B
ENSMUSG00000000538	Tom1l2	1.0305	0.898212	0.995383	11	60226714	60352905	protein_coding	target of myb1-like 2 (chicken)
ENSMUSG00000000544	Gpa33	1.02132	0.973614		1	166130238	166166510	protein_coding	glycoprotein A33 (transmembrane)
ENSMUSG00000000552	Zfp385a	0.926931	0.755105	0.995383	15	103313895	103340093	protein_coding	zinc finger protein 385A
ENSMUSG00000000555	Itga5	1.63905	0.0833722	0.6778	15	103344286	103366763	protein_coding	integrin alpha 5 (fibronectin receptor alpha)
ENSMUSG00000000560	Gabra2	0.778358	0.694419		5	70957597	71095849	protein_coding	gamma-aminobutyric acid (GABA) A receptor, subunit alpha 2
ENSMUSG00000000561	Wdr77	0.87774	0.288872	0.909908	3	105959369	105970037	protein_coding	WD repeat domain 77
ENSMUSG00000000562	Adora3	1.0103			3	105870858	105908926	protein_coding	adenosine A3 receptor
ENSMUSG00000000563	Atp5pb	0.714902	0.0272967	0.462069	3	105942698	105960099	protein_coding	ATP synthase peripheral stalk-membrane subunit b
ENSMUSG00000000568	Hnrnpd	0.813617	0.00163405	0.0967591	5	99955935	99978938	protein_coding	heterogeneous nuclear ribonucleoprotein D
ENSMUSG00000000579	Dynlt1c	1.99843	0.323507	0.926346	17	6601671	6609774	protein_coding	dynein light chain Tctex-type 1C
ENSMUSG00000000581	C1d	0.962761	0.679415	0.995383	11	17257579	17269176	protein_coding	C1D nuclear receptor co-repressor
ENSMUSG00000000594	Gm2a	0.448711	0.275479	0.898451	11	55098115	55113029	protein_coding	GM2 ganglioside activator protein
ENSMUSG00000000600	Krit1	0.598592	0.0826891	0.6778	5	3803184	3845564	protein_coding	KRIT1, ankyrin repeat containing
ENSMUSG00000000605	Clcn4	1.21928	0.187668	0.832973	7	7282309	7300851	protein_coding	chloride channel, voltage-sensitive 4
ENSMUSG00000000617	Grm6	1.39421	0.602329		11	50850685	50866208	protein_coding	glutamate receptor, metabotropic 6
ENSMUSG00000000627	Sema4f	0.960843	0.954407		6	82911885	82939769	protein_coding	sema domain, immunoglobulin domain (Ig), TM domain, and short cytoplasmic domain
ENSMUSG00000000628	Hk2	0.761306	0.166504	0.803747	6	82725025	82774454	protein_coding	hexokinase 2
ENSMUSG00000000631	Myo18a	0.667699	0.0418458	0.526147	11	77763246	77865980	protein_coding	myosin XVIIIA
ENSMUSG00000000632	Sez6	1.04489	0.945104		11	77930800	77979048	protein_coding	seizure related gene 6
ENSMUSG00000000673	Haao	0.716456	0.628127	0.995383	17	83831156	83847963	protein_coding	3-hydroxyanthranilate 3,4-dioxygenase
ENSMUSG00000000682	Cd52	0.241991	0.0229403	0.434174	4	134082448	134095082	protein_coding	CD52 antigen
ENSMUSG00000000686	Abhd15	0.596842	0.207209	0.850221	11	77515121	77538607	protein_coding	abhydrolase domain containing 15
ENSMUSG00000000693	Loxl3	0.782494	0.592775	0.995383	6	83034173	83052562	protein_coding	lysyl oxidase-like 3
ENSMUSG00000000706	Btn1a1	0.107415	9.87695e-05	0.0147345	13	23456992	23465901	protein_coding	butyrophilin, subfamily 1, member A1
ENSMUSG00000000708	Kat2b	1.71355	0.0065726	0.2324	17	53566861	53672720	protein_coding	K(lysine) acetyltransferase 2B
ENSMUSG00000000711	Rab5b	0.984736	0.924151	0.99716	10	128677175	128696264	protein_coding	RAB5B, member RAS oncogene family
ENSMUSG00000000730	Dnmt3l	0.935879	0.919752		10	78041947	78063622	protein_coding	DNA (cytosine-5-)-methyltransferase 3-like
ENSMUSG00000000732	Icosl	1.2248	0.785032	0.995383	10	78069302	78083913	protein_coding	icos ligand
ENSMUSG00000000738	Spg7	1.00945	0.951825	0.99716	8	123062942	123097760	protein_coding	SPG7, paraplegin matrix AAA peptidase subunit
ENSMUSG00000000739	Sult5a1	0.422517	0.190069	0.83553	8	123140192	123158315	protein_coding	sulfotransferase family 5A, member 1
ENSMUSG00000000740	Rpl13	1.24101	0.171451	0.813352	8	123102350	123105244	protein_coding	ribosomal protein L13
ENSMUSG00000000743	Chmp1a	1.16543	0.220838	0.861642	8	123204264	123212763	protein_coding	charged multivesicular body protein 1A
ENSMUSG00000000751	Rpa1	0.950389	0.573922	0.995299	11	75298166	75348324	protein_coding	replication protein A1
ENSMUSG00000000753	Serpinf1	0.394399	0.206246	0.850039	11	75409769	75422701	protein_coding	serine (or cysteine) peptidase inhibitor, clade F, member 1
ENSMUSG00000000759	Tubgcp3	1.10095	0.405018	0.95639	8	12614277	12672248	protein_coding	tubulin, gamma complex associated protein 3
ENSMUSG00000000776	Polr3d	1.11223	0.621001	0.995383	14	70438757	70443447	protein_coding	polymerase (RNA) III (DNA directed) polypeptide D
ENSMUSG00000000782	Tcf7	1.42218	0.576889	0.995383	11	52252371	52283331	protein_coding	transcription factor 7, T cell specific
ENSMUSG00000000787	Ddx3x	1.08403	0.489529	0.978409	X	13280970	13294052	protein_coding	DEAD/H (Asp-Glu-Ala-Asp/His) box polypeptide 3, X-linked
ENSMUSG00000000791	Il12rb1	1.30924	0.563358	0.992848	8	70808449	70821424	protein_coding	interleukin 12 receptor, beta 1
ENSMUSG00000000792	Slc5a5	1.58756	0.470874	0.972054	8	70882889	70892757	protein_coding	solute carrier family 5 (sodium iodide symporter), member 5
ENSMUSG00000000794	Kcnn3	0.769864	0.700975	0.995383	3	89520164	89675132	protein_coding	potassium intermediate/small conductance calcium-activated channel, subfamily N, member 3
ENSMUSG00000000804	Usp32	1.45823	0.0363042	0.502113	11	84984442	85140161	protein_coding	ubiquitin specific peptidase 32
ENSMUSG00000000805	Car4	1.03224	0.96032		11	84957786	84966044	protein_coding	carbonic anhydrase 4
ENSMUSG00000000811	Txnrd3	0.925111	0.676984	0.995383	6	89643988	89675529	protein_coding	thioredoxin reductase 3
ENSMUSG00000000817	Fasl	0.501538	0.353143		1	161780689	161788495	protein_coding	Fas ligand (TNF superfamily, member 6)
ENSMUSG00000000823	Zfp512b	1.63158	0.112499	0.733511	2	181582103	181592803	protein_coding	zinc finger protein 512B
ENSMUSG00000000826	Dnajc5	1.02575	0.881142	0.995383	2	181520485	181555133	protein_coding	DnaJ heat shock protein family (Hsp40) member C5
ENSMUSG00000000827	Tpd52l2	0.885898	0.520078	0.983806	2	181497142	181517966	protein_coding	tumor protein D52-like 2
ENSMUSG00000000838	Fmr1	0.99514	0.984571	0.999361	X	68678541	68717963	protein_coding	fragile X mental retardation 1
ENSMUSG00000000861	Bcl11a	1.05771	0.853469	0.995383	11	24078056	24174123	protein_coding	B cell CLL/lymphoma 11A (zinc finger protein)
ENSMUSG00000000869	Il4	0.758405	0.649297	0.995383	11	53602982	53618669	protein_coding	interleukin 4
ENSMUSG00000000876	Pxmp4	0.952302	0.688312	0.995383	2	154585758	154603708	protein_coding	peroxisomal membrane protein 4
ENSMUSG00000000881	Dlg3	0.0886893	3.79411e-05	0.00724768	X	100767722	100818410	protein_coding	discs large MAGUK scaffold protein 3
ENSMUSG00000000884	Gnb1l	1.09627	0.673627	0.995383	16	18498713	18566679	protein_coding	guanine nucleotide binding protein (G protein), beta polypeptide 1-like
ENSMUSG00000000901	Mmp11	0.845963	0.810194	0.995383	10	75923222	75936496	protein_coding	matrix metallopeptidase 11
ENSMUSG00000000902	Smarcb1	0.94056	0.584864	0.995383	10	75896769	75921617	protein_coding	SWI/SNF related, matrix associated, actin dependent regulator of chromatin, subfamily b, member 1
ENSMUSG00000000903	Vpreb3	1.15335	0.842083	0.995383	10	75943057	75949657	protein_coding	pre-B lymphocyte gene 3
ENSMUSG00000000915	Hip1r	1.29416	0.138758	0.769876	5	123973628	124005558	protein_coding	huntingtin interacting protein 1 related
ENSMUSG00000000916	Nsun5	1.24835	0.153162	0.787114	5	135369953	135376805	protein_coding	NOL1/NOP2/Sun domain family, member 5
ENSMUSG00000000934	Top1mt	1.66752	0.263002	0.892372	15	75657035	75678800	protein_coding	DNA topoisomerase 1, mitochondrial
ENSMUSG00000000942	Hoxa4	1.11912			6	52189671	52191753	protein_coding	homeobox A4
ENSMUSG00000000957	Mmp14	1.2858	0.655042	0.995383	14	54431612	54445364	protein_coding	matrix metallopeptidase 14 (membrane-inserted)
ENSMUSG00000000958	Slc7a7	0.865778	0.75418	0.995383	14	54369442	54417780	protein_coding	solute carrier family 7 (cationic amino acid transporter, y+ system), member 7
ENSMUSG00000000959	Oxa1l	0.970778	0.854787	0.995383	14	54360834	54369673	protein_coding	oxidase assembly 1-like
ENSMUSG00000000976	Heatr6	1.13121	0.428786	0.960671	11	83753696	83783754	protein_coding	HEAT repeat containing 6
ENSMUSG00000000982	Ccl3	0.886421	0.867982		11	83647844	83649355	protein_coding	chemokine (C-C motif) ligand 3
ENSMUSG00000001014	Icam4	0.513793	0.00512544	0.203828	9	21029373	21030595	protein_coding	intercellular adhesion molecule 4, Landsteiner-Wiener blood group
ENSMUSG00000001016	Ilf2	0.781817	0.0519584	0.571294	3	90476126	90488379	protein_coding	interleukin enhancer binding factor 2
ENSMUSG00000001017	Chtop	0.805504	0.203622	0.84783	3	90498956	90509498	protein_coding	chromatin target of PRMT1
ENSMUSG00000001018	Snapin	1.07421	0.614787	0.995383	3	90488026	90491033	protein_coding	SNAP-associated protein
ENSMUSG00000001020	S100a4	0.283186	0.0798961	0.67011	3	90603771	90606045	protein_coding	S100 calcium binding protein A4
ENSMUSG00000001023	S100a5	1.01028	0.987205		3	90608523	90611780	protein_coding	S100 calcium binding protein A5
ENSMUSG00000001025	S100a6	0.204199	0.00610422	0.221335	3	90612882	90624181	protein_coding	S100 calcium binding protein A6 (calcyclin)
ENSMUSG00000001027	Scn4a	1.45749	0.569754		11	106318592	106353288	protein_coding	sodium channel, voltage-gated, type IV, alpha
ENSMUSG00000001029	Icam2	0.636538	0.468434	0.971802	11	106377656	106388075	protein_coding	intercellular adhesion molecule 2
ENSMUSG00000001034	Mapk7	0.793357	0.141018	0.769876	11	61488812	61494406	protein_coding	mitogen-activated protein kinase 7
ENSMUSG00000001036	Epn2	0.76323	0.695763	0.995383	11	61517249	61579687	protein_coding	epsin 2
ENSMUSG00000001039	B9d1	1.30023	0.396418	0.952322	11	61505144	61512931	protein_coding	B9 protein domain 1
ENSMUSG00000001052	Sec24b	0.908965	0.442535	0.965109	3	129982759	130061553	protein_coding	Sec24 related gene family, member B (S. cerevisiae)
ENSMUSG00000001053	N4bp3	0.121923	3.65428e-05	0.00715508	11	51643063	51650842	protein_coding	NEDD4 binding protein 3
ENSMUSG00000001054	Rmnd5b	0.962149	0.784593	0.995383	11	51623671	51635896	protein_coding	required for meiotic nuclear division 5 homolog B
ENSMUSG00000001056	Nhp2	1.01036	0.919579	0.995984	11	51619735	51623714	protein_coding	NHP2 ribonucleoprotein
ENSMUSG00000001062	Vps9d1	1.75712	0.00665479	0.233025	8	123242356	123254348	protein_coding	VPS9 domain containing 1
ENSMUSG00000001065	Zfp276	1.32134	0.179479	0.824929	8	123254195	123269745	protein_coding	zinc finger protein (C2H2 type) 276
ENSMUSG00000001076	C1ql4	1.05398	0.934302		15	99084086	99087817	protein_coding	complement component 1, q subcomponent-like 4
ENSMUSG00000001082	Mfsd10	0.520812	0.0334024	0.483056	5	34633642	34637212	protein_coding	major facilitator superfamily domain containing 10
ENSMUSG00000001089	Luzp1	1.17493	0.371817	0.942683	4	136469761	136554780	protein_coding	leucine zipper protein 1
ENSMUSG00000001098	Kctd10	0.820906	0.0536863	0.577796	5	114363567	114380508	protein_coding	potassium channel tetramerisation domain containing 10
ENSMUSG00000001100	Poldip2	0.920131	0.565272	0.993038	11	78512193	78522736	protein_coding	polymerase (DNA-directed), delta interacting protein 2
ENSMUSG00000001103	Sebox	0.697668	0.572473		11	78503447	78505081	protein_coding	SEBOX homeobox
ENSMUSG00000001105	Ift20	0.765664	0.0202011	0.414278	11	78536361	78541737	protein_coding	intraflagellar transport 20
ENSMUSG00000001119	Col6a1	0.778358	0.694419		10	76708792	76726168	protein_coding	collagen, type VI, alpha 1
ENSMUSG00000001120	Pcbp3	0.475833	0.18412	0.831153	10	76761857	76961887	protein_coding	poly(rC) binding protein 3
ENSMUSG00000001123	Lgals9	1.15491	0.728012	0.995383	11	78962974	78984946	protein_coding	lectin, galactose binding, soluble 9
ENSMUSG00000001127	Araf	1.04985	0.657373	0.995383	X	20797814	20860519	protein_coding	Araf proto-oncogene, serine/threonine kinase
ENSMUSG00000001128	Cfp	0.932277	0.7921	0.995383	X	20925454	20931555	protein_coding	complement factor properdin
ENSMUSG00000001131	Timp1	0.579182	0.458185	0.969543	X	20870166	20874735	protein_coding	tissue inhibitor of metalloproteinase 1
ENSMUSG00000001134	Uxt	1.1014	0.600342	0.995383	X	20941722	20962017	protein_coding	ubiquitously expressed prefoldin like chaperone
ENSMUSG00000001138	Cnnm3	1.01279	0.958607	0.997981	1	36511867	36528237	protein_coding	cyclin M3
ENSMUSG00000001143	Lman2l	0.880224	0.563937	0.993038	1	36419871	36445271	protein_coding	lectin, mannose-binding 2-like
ENSMUSG00000001150	Mcm3ap	1.03096	0.809345	0.995383	10	76468927	76515857	protein_coding	minichromosome maintenance complex component 3 associated protein
ENSMUSG00000001151	Pcnt	1.19813	0.0300614	0.472516	10	76351263	76442786	protein_coding	pericentrin (kendrin)
ENSMUSG00000001156	Mxd1	1.09666	0.747783	0.995383	6	86647042	86669161	protein_coding	MAX dimerization protein 1
ENSMUSG00000001157	Gmcl1	1.07649	0.418574	0.959145	6	86691768	86733383	protein_coding	germ cell-less, spermatogenesis associated 1
ENSMUSG00000001158	Snrnp27	0.888186	0.232591	0.868345	6	86675151	86684522	protein_coding	small nuclear ribonucleoprotein 27 (U4/U6.U5)
ENSMUSG00000001166	Oas1c	0.854902	0.700328	0.995383	5	120800194	120812514	protein_coding	2'-5' oligoadenylate synthetase 1C
ENSMUSG00000001173	Ocrl	1.03155	0.922088	0.99705	X	47912387	47965868	protein_coding	OCRL, inositol polyphosphate-5-phosphatase
ENSMUSG00000001175	Calm1	0.734091	0.22848	0.867276	12	100199435	100209814	protein_coding	calmodulin 1
ENSMUSG00000001211	Agpat3	0.0899292	3.81625e-06	0.0011178	10	78269178	78352489	protein_coding	1-acylglycerol-3-phosphate O-acyltransferase 3
ENSMUSG00000001227	Sema6b	1.05783	0.895903	0.995383	17	56123085	56140343	protein_coding	sema domain, transmembrane domain (TM), and cytoplasmic domain, (semaphorin) 6B
ENSMUSG00000001228	Uhrf1	1.00187	0.991023	0.999841	17	56303321	56323486	protein_coding	ubiquitin-like, containing PHD and RING finger domains, 1
ENSMUSG00000001229	Dpp9	0.987238	0.869127	0.995383	17	56186807	56218905	protein_coding	dipeptidylpeptidase 9
ENSMUSG00000001240	Ramp2	1.11949	0.869787		11	101246028	101259546	protein_coding	receptor (calcitonin) activity modifying protein 2
ENSMUSG00000001247	Lsr	1.83968	0.377169	0.942989	7	30957770	30973464	protein_coding	lipolysis stimulated lipoprotein receptor
ENSMUSG00000001248	Gramd1a	0.957851	0.847542	0.995383	7	31130127	31155896	protein_coding	GRAM domain containing 1A
ENSMUSG00000001249	Hpn	0.613984	0.508093	0.981171	7	31098725	31115290	protein_coding	hepsin
ENSMUSG00000001260	Gabrg1	1.01028	0.987205		5	70751047	70842617	protein_coding	gamma-aminobutyric acid (GABA) A receptor, subunit gamma 1
ENSMUSG00000001270	Ckb	0.6564	0.463553	0.970688	12	111669361	111672338	protein_coding	creatine kinase, brain
ENSMUSG00000001280	Sp1	1.00481	0.973619	0.998806	15	102406143	102436404	protein_coding	trans-acting transcription factor 1
ENSMUSG00000001281	Itgb7	0.458531			15	102215995	102231944	protein_coding	integrin beta 7
ENSMUSG00000001285	Myg1	1.00421	0.961811	0.99818	15	102331709	102338139	protein_coding	melanocyte proliferating gene 1
ENSMUSG00000001288	Rarg	0.651213	0.479149	0.975113	15	102234938	102257517	protein_coding	retinoic acid receptor, gamma
ENSMUSG00000001289	Pfdn5	0.935485	0.48969	0.978409	15	102326116	102331873	protein_coding	prefoldin 5
ENSMUSG00000001300	Efnb2	0.901203	0.856942	0.995383	8	8617434	8661242	protein_coding	ephrin B2
ENSMUSG00000001305	Rrp15	0.889417	0.470063	0.971865	1	186720978	186749358	protein_coding	ribosomal RNA processing 15 homolog (S. cerevisiae)
ENSMUSG00000001313	Rnd2	1.03981	0.919042	0.995984	11	101464999	101471853	protein_coding	Rho family GTPase 2
ENSMUSG00000001323	Srr	1.02743	0.85385	0.995383	11	74906359	74925948	protein_coding	serine racemase
ENSMUSG00000001333	Sync	0.311553	0.116974	0.741879	4	129287617	129308559	protein_coding	syncoilin
ENSMUSG00000001334	Fndc5	0.209478	0.00293409	0.143161	4	129136999	129144593	protein_coding	fibronectin type III domain containing 5
ENSMUSG00000001348	Acp5	0.343881	0.0509454	0.565963	9	22126727	22135711	protein_coding	acid phosphatase 5, tartrate resistant
ENSMUSG00000001349	Cnn1	0.69146	0.609703	0.995383	9	22099216	22109630	protein_coding	calponin 1
ENSMUSG00000001366	Fbxo9	0.933487	0.741017	0.995383	9	78081499	78109065	protein_coding	f-box protein 9
ENSMUSG00000001376	Vps50	0.870001	0.227425	0.867276	6	3498382	3603531	protein_coding	VPS50 EARP/GARPII complex subunit
ENSMUSG00000001380	Hars	0.779622	0.315669	0.924234	18	36766528	36783205	protein_coding	histidyl-tRNA synthetase
ENSMUSG00000001383	Zmat2	0.695654	0.115363	0.739454	18	36793876	36799666	protein_coding	zinc finger, matrin type 2
ENSMUSG00000001403	Ube2c	0.782733	0.0277931	0.462866	2	164769898	164778822	protein_coding	ubiquitin-conjugating enzyme E2C
ENSMUSG00000001415	Smg5	0.896684	0.59855	0.995383	3	88336260	88362338	protein_coding	Smg-5 homolog, nonsense mediated mRNA decay factor (C. elegans)
ENSMUSG00000001416	Cct3	0.789598	0.13669	0.767426	3	88297116	88321767	protein_coding	chaperonin containing Tcp1, subunit 3 (gamma)
ENSMUSG00000001418	Glmp	0.820393	0.358022	0.939441	3	88325023	88331313	protein_coding	glycosylated lysosomal membrane protein
ENSMUSG00000001419	Mef2d	1.05316	0.804034	0.995383	3	88142372	88172086	protein_coding	myocyte enhancer factor 2D
ENSMUSG00000001420	Tmem79	0.811356	0.26568	0.894529	3	88328655	88336148	protein_coding	transmembrane protein 79
ENSMUSG00000001424	Snd1	1.02475	0.83282	0.995383	6	28475139	28935162	protein_coding	staphylococcal nuclease and tudor domain containing 1
ENSMUSG00000001435	Col18a1	0.929934	0.88879	0.995383	10	77052178	77166548	protein_coding	collagen, type XVIII, alpha 1
ENSMUSG00000001436	Slc19a1	1.02259	0.889915	0.995383	10	77032241	77061002	protein_coding	solute carrier family 19 (folate transporter), member 1
ENSMUSG00000001440	Kpnb1	0.912685	0.202017	0.844527	11	97159714	97187881	protein_coding	karyopherin (importin) beta 1
ENSMUSG00000001441	Npepps	1.06088	0.606856	0.995383	11	97205842	97280638	protein_coding	aminopeptidase puromycin sensitive
ENSMUSG00000001444	Tbx21	0.923974	0.902732		11	97098071	97115331	protein_coding	T-box 21
ENSMUSG00000001445	Mrpl10	0.938728	0.548145	0.991494	11	97041560	97049213	protein_coding	mitochondrial ribosomal protein L10
ENSMUSG00000001467	Cyp51	0.469388	0.0167343	0.380997	5	4081145	4104746	protein_coding	cytochrome P450, family 51
ENSMUSG00000001472	Tcf25	1.05621	0.672269	0.995383	8	123373753	123403835	protein_coding	transcription factor 25 (basic helix-loop-helix)
ENSMUSG00000001473	Tubb6	0.992891	0.990788	0.999841	18	67390717	67402749	protein_coding	tubulin, beta 6 class V
ENSMUSG00000001482	Def8	0.611545	0.0243741	0.447068	8	123423527	123463270	protein_coding	differentially expressed in FDCP 8
ENSMUSG00000001497	Pax9	0.35824	0.142847	0.770131	12	56691767	56712822	protein_coding	paired box 9
ENSMUSG00000001506	Col1a1	2.44336	0.210519	0.852087	11	94936224	94953042	protein_coding	collagen, type I, alpha 1
ENSMUSG00000001507	Itga3	1.08387	0.905931		11	95044474	95076801	protein_coding	integrin alpha 3
ENSMUSG00000001508	Sgca	0.723004	0.612166		11	94962791	94976327	protein_coding	sarcoglycan, alpha (dystrophin-associated glycoprotein)
ENSMUSG00000001517	Foxm1	0.995023	0.957884	0.997935	6	128362967	128376146	protein_coding	forkhead box M1
ENSMUSG00000001518	Itfg2	1.11656	0.343385	0.934192	6	128409444	128424931	protein_coding	integrin alpha FG-GAP repeat containing 2
ENSMUSG00000001521	Tulp3	0.525704	0.000537671	0.0486826	6	128321161	128355851	protein_coding	tubby-like protein 3
ENSMUSG00000001524	Gtf2h4	0.91408	0.315404	0.924234	17	35667730	35673739	protein_coding	general transcription factor II H, polypeptide 4
ENSMUSG00000001525	Tubb5	0.864327	0.169719	0.811696	17	35833921	35838306	protein_coding	tubulin, beta 5 class I
ENSMUSG00000001542	Ell2	1.0494	0.849494	0.995383	13	75706757	75772364	protein_coding	elongation factor RNA polymerase II 2
ENSMUSG00000001552	Jup	3.16667	0.0897207	0.694928	11	100368958	100397763	protein_coding	junction plakoglobin
ENSMUSG00000001555	Fkbp10	1.09933	0.883708		11	100415697	100424824	protein_coding	FK506 binding protein 10
ENSMUSG00000001558	Klhl10	1.05685	0.878279	0.995383	11	100441917	100457022	protein_coding	kelch-like 10
ENSMUSG00000001569	Nom1	0.896772	0.402281	0.955696	5	29434664	29457843	protein_coding	nucleolar protein with MIF4G domain 1
ENSMUSG00000001576	Ergic1	0.917663	0.560478	0.992307	17	26561489	26656934	protein_coding	endoplasmic reticulum-golgi intermediate compartment (ERGIC) 1
ENSMUSG00000001583	Tnk1	1.72436	0.310606	0.924234	11	69851005	69858730	protein_coding	tyrosine kinase, non-receptor, 1
ENSMUSG00000001588	Acap1	0.670503	0.49787	0.978409	11	69881567	69895539	protein_coding	ArfGAP with coiled-coil, ankyrin repeat and PH domains 1
ENSMUSG00000001604	Tcea3	1.18581	0.815862	0.995383	4	136247729	136274898	protein_coding	transcription elongation factor A (SII), 3
ENSMUSG00000001627	Ifrd1	1.12877	0.458992	0.969581	12	40201567	40248504	protein_coding	interferon-related developmental regulator 1
ENSMUSG00000001630	Stk38l	0.892579	0.668372	0.995383	6	146724995	146778812	protein_coding	serine/threonine kinase 38 like
ENSMUSG00000001632	Brpf1	1.04914	0.578798	0.995383	6	113307137	113324860	protein_coding	bromodomain and PHD finger containing, 1
ENSMUSG00000001642	Akr1b3	1.00707	0.984312	0.999361	6	34302434	34317478	protein_coding	aldo-keto reductase family 1, member B3 (aldose reductase)
ENSMUSG00000001655	Hoxc13	1.09377	0.888641		15	102921103	102928814	protein_coding	homeobox C13
ENSMUSG00000001657	Hoxc8	0.910349	0.882921		15	102990607	102994111	protein_coding	homeobox C8
ENSMUSG00000001661	Hoxc6	0.501748	0.345486		15	102998257	103011881	protein_coding	homeobox C6
ENSMUSG00000001663	Gstt1	0.357859	0.0147535	0.358768	10	75783813	75798584	protein_coding	glutathione S-transferase, theta 1
ENSMUSG00000001665	Gstt3	0.94665	0.921326	0.996798	10	75774115	75781414	protein_coding	glutathione S-transferase, theta 3
ENSMUSG00000001666	Ddt	0.82479	0.257971	0.889704	10	75771230	75773414	protein_coding	D-dopachrome tautomerase
ENSMUSG00000001674	Ddx18	0.914365	0.626196	0.995383	1	121553835	121567989	protein_coding	DEAD (Asp-Glu-Ala-Asp) box polypeptide 18
ENSMUSG00000001687	Ubl3	0.909667	0.617767	0.995383	5	148504635	148552789	protein_coding	ubiquitin-like 3
ENSMUSG00000001700	Gramd3	1.11714	0.867922	0.995383	18	56400337	56503792	protein_coding	GRAM domain containing 3
ENSMUSG00000001707	Eef1e1	1.11532	0.595162	0.995383	13	38644207	38659058	protein_coding	eukaryotic translation elongation factor 1 epsilon 1
ENSMUSG00000001729	Akt1	1.11094	0.482714	0.976175	12	112653821	112674884	protein_coding	thymoma viral proto-oncogene 1
ENSMUSG00000001739	Cldn15	0.850402	0.728703	0.995383	5	136966616	136975858	protein_coding	claudin 15
ENSMUSG00000001741	Il16	1.04984	0.939213		7	83642825	83745726	protein_coding	interleukin 16
ENSMUSG00000001750	Tcirg1	0.837825	0.503474	0.980089	19	3896050	3907133	protein_coding	T cell, immune regulator 1, ATPase, H+ transporting, lysosomal V0 protein A3
ENSMUSG00000001751	Naglu	0.656337	0.174124	0.817462	11	101070012	101077672	protein_coding	alpha-N-acetylglucosaminidase (Sanfilippo disease IIIB)
ENSMUSG00000001755	Coasy	0.850861	0.325678	0.927048	11	101082565	101086619	protein_coding	Coenzyme A synthase
ENSMUSG00000001761	Smo	0.688012	0.542358	0.989574	6	29735503	29761365	protein_coding	smoothened, frizzled class receptor
ENSMUSG00000001763	Tspan33	1.01323	0.961274	0.99818	6	29694222	29718559	protein_coding	tetraspanin 33
ENSMUSG00000001767	Crnkl1	0.988641	0.933192	0.99716	2	145917479	145935014	protein_coding	crooked neck pre-mRNA splicing factor 1
ENSMUSG00000001774	Chordc1	0.995597	0.979497	0.999315	9	18292125	18317442	protein_coding	cysteine and histidine-rich domain (CHORD)-containing, zinc-binding protein 1
ENSMUSG00000001783	Rtcb	0.926469	0.440917	0.964673	10	85938637	85957823	protein_coding	RNA 2',3'-cyclic phosphate and 5'-OH ligase
ENSMUSG00000001785	Pwp1	0.976841	0.786394	0.995383	10	85829494	85889096	protein_coding	PWP1 homolog, endonuclein
ENSMUSG00000001786	Fbxo7	0.951743	0.682148	0.995383	10	86021972	86051873	protein_coding	F-box protein 7
ENSMUSG00000001794	Capns1	0.959937	0.822483	0.995383	7	30186936	30198811	protein_coding	calpain, small subunit 1
ENSMUSG00000001815	Evx2	1.59459	0.464408		2	74652991	74659557	protein_coding	even-skipped homeobox 2
ENSMUSG00000001819	Hoxd13	1.97451	0.28907		2	74668310	74671599	protein_coding	homeobox D13
ENSMUSG00000001827	Folr1	1.04821	0.949534	0.99716	7	101858331	101870788	protein_coding	folate receptor 1 (adult)
ENSMUSG00000001829	Clpb	1.49617	0.0568798	0.591218	7	101663633	101795506	protein_coding	ClpB caseinolytic peptidase B
ENSMUSG00000001833	Septin7	1.09958	0.65152	0.995383	9	25252439	25308571	protein_coding	septin 7
ENSMUSG00000001844	Zdhhc4	0.904848	0.364244	0.940685	5	143316489	143329256	protein_coding	zinc finger, DHHC domain containing 4
ENSMUSG00000001847	Rac1	0.918463	0.216295	0.856868	5	143503634	143528036	protein_coding	Rac family small GTPase 1
ENSMUSG00000001855	Nup214	1.1849	0.375352	0.942683	2	31974436	32053975	protein_coding	nucleoporin 214
ENSMUSG00000001864	Aif1l	1.121	0.865824	0.995383	2	31950139	31973442	protein_coding	allograft inflammatory factor 1-like
ENSMUSG00000001865	Cpa3	0.297781	0.0804187	0.670996	3	20215620	20242181	protein_coding	carboxypeptidase A3, mast cell
ENSMUSG00000001870	Ltbp1	1.01961	0.963751	0.998292	17	75005568	75392512	protein_coding	latent transforming growth factor beta binding protein 1
ENSMUSG00000001891	Ugp2	0.806877	0.558759	0.992307	11	21321138	21371201	protein_coding	UDP-glucose pyrophosphorylase 2
ENSMUSG00000001901	Kcnh6	0.9343	0.920707		11	106008124	106034549	protein_coding	potassium voltage-gated channel, subfamily H (eag-related), member 6
ENSMUSG00000001909	Trmt1	1.30153	0.0362281	0.502113	8	84686307	84699808	protein_coding	tRNA methyltransferase 1
ENSMUSG00000001910	Nacc1	1.18717	0.326498	0.927235	8	84670479	84687902	protein_coding	nucleus accumbens associated 1, BEN and BTB (POZ) domain containing
ENSMUSG00000001911	Nfix	1.4352	0.175356	0.819935	8	84699876	84800344	protein_coding	nuclear factor I/X
ENSMUSG00000001918	Slc1a5	0.773263	0.142235	0.769876	7	16781340	16798274	protein_coding	solute carrier family 1 (neutral amino acid transporter), member 5
ENSMUSG00000001924	Uba1	0.95084	0.654008	0.995383	X	20658326	20683179	protein_coding	ubiquitin-like modifier activating enzyme 1
ENSMUSG00000001930	Vwf	0.120266	3.11254e-07	0.000152359	6	125546774	125686679	protein_coding	Von Willebrand factor
ENSMUSG00000001942	Siae	0.623557	0.037026	0.503788	9	37555698	37649655	protein_coding	sialic acid acetylesterase
ENSMUSG00000001943	Vsig2	0.737714	0.667345		9	37539255	37544205	protein_coding	V-set and immunoglobulin domain containing 2
ENSMUSG00000001946	Esam	0.658577	0.296853	0.914224	9	37528078	37538319	protein_coding	endothelial cell-specific adhesion molecule
ENSMUSG00000001948	Spa17	0.261214	4.7035e-05	0.00872635	9	37603290	37613722	protein_coding	sperm autoantigenic protein 17
ENSMUSG00000001962	Fam50a	0.974688	0.84138	0.995383	X	74313033	74320149	protein_coding	family with sequence similarity 50, member A
ENSMUSG00000001964	Emd	0.948409	0.490682	0.978409	X	74254687	74261548	protein_coding	emerin
ENSMUSG00000001983	Taco1	0.725276	0.00805043	0.261081	11	106066061	106073612	protein_coding	translational activator of mitochondrially encoded cytochrome c oxidase I
ENSMUSG00000001985	Grik3	0.881964	0.843879		4	125490700	125714173	protein_coding	glutamate receptor, ionotropic, kainate 3
ENSMUSG00000001986	Gria3	2.41112	0.196501	0.839001	X	41400854	41678601	protein_coding	glutamate receptor, ionotropic, AMPA3 (alpha 3)
ENSMUSG00000001995	Sipa1l2	1.01028	0.987205		8	125418063	125569808	protein_coding	signal-induced proliferation-associated 1 like 2
ENSMUSG00000001998	Ap4e1	1.1449	0.435026	0.962633	2	127008717	127067909	protein_coding	adaptor-related protein complex AP-4, epsilon 1
ENSMUSG00000001999	Blvra	0.848032	0.384192	0.946223	2	127070665	127097084	protein_coding	biliverdin reductase A
ENSMUSG00000002006	Pdzd4	0.307062	0.0600323	0.606139	X	73793359	73824969	protein_coding	PDZ domain containing 4
ENSMUSG00000002007	Srpk3	1.01028	0.987205		X	73774405	73778925	protein_coding	serine/arginine-rich protein specific kinase 3
ENSMUSG00000002010	Idh3g	1.05928	0.659856	0.995383	X	73778963	73786897	protein_coding	isocitrate dehydrogenase 3 (NAD+), gamma
ENSMUSG00000002012	Pnck	1.04974	0.93933		X	73655994	73660117	protein_coding	pregnancy upregulated non-ubiquitously expressed CaM kinase
ENSMUSG00000002014	Ssr4	0.890121	0.633357	0.995383	X	73787028	73790830	protein_coding	signal sequence receptor, delta
ENSMUSG00000002015	Bcap31	0.985235	0.941371	0.99716	X	73686178	73716175	protein_coding	B cell receptor associated protein 31
ENSMUSG00000002017	Fam98a	1.03093	0.807487	0.995383	17	75537086	75551946	protein_coding	family with sequence similarity 98, member A
ENSMUSG00000002020	Ltbp2	1.02288	0.966005	0.998292	12	84783212	84876532	protein_coding	latent transforming growth factor beta binding protein 2
ENSMUSG00000002028	Kmt2a	1.13017	0.647732	0.995383	9	44803355	44881296	protein_coding	lysine (K)-specific methyltransferase 2A
ENSMUSG00000002031	Ift46	0.988236	0.952285	0.99716	9	44767908	44793447	protein_coding	intraflagellar transport 46
ENSMUSG00000002032	Tmem25	0.84084	0.740924	0.995383	9	44793769	44799307	protein_coding	transmembrane protein 25
ENSMUSG00000002033	Cd3g	1.41379	0.6368	0.995383	9	44969572	44980431	protein_coding	CD3 antigen, gamma polypeptide
ENSMUSG00000002043	Trappc6a	1.03915	0.836796	0.995383	7	19508395	19516145	protein_coding	trafficking protein particle complex 6A
ENSMUSG00000002052	Supt6	1.13208	0.374628	0.942683	11	78206746	78245987	protein_coding	SPT6, histone chaperone and transcription elongation factor
ENSMUSG00000002055	Spag5	1.11457	0.362269	0.940394	11	78301529	78322457	protein_coding	sperm associated antigen 5
ENSMUSG00000002057	Foxn1	0.881964	0.843879		11	78357577	78386558	protein_coding	forkhead box N1
ENSMUSG00000002058	Unc119	0.746085	0.239058	0.87366	11	78343482	78349164	protein_coding	unc-119 lipid binding chaperone
ENSMUSG00000002059	Rab34	1.15492	0.747274	0.995383	11	78188430	78192193	protein_coding	RAB34, member RAS oncogene family
ENSMUSG00000002064	Sdf2	0.979693	0.903156	0.995383	11	78245746	78255496	protein_coding	stromal cell derived factor 2
ENSMUSG00000002068	Ccne1	1.24979	0.366756	0.941479	7	38097984	38107534	protein_coding	cyclin E1
ENSMUSG00000002076	Hsf2bp	0.503135	0.2337	0.869727	17	31944769	32036349	protein_coding	heat shock transcription factor 2 binding protein
ENSMUSG00000002083	Bbc3	0.919296	0.517002	0.983587	7	16308393	16318205	protein_coding	BCL2 binding component 3
ENSMUSG00000002100	Mybpc3	1.1174	0.867687	0.995383	2	91118144	91136516	protein_coding	myosin binding protein C, cardiac
ENSMUSG00000002102	Psmc3	0.917938	0.662247	0.995383	2	91054009	91066369	protein_coding	proteasome (prosome, macropain) 26S subunit, ATPase 3
ENSMUSG00000002103	Acp2	1.2135	0.378061	0.943402	2	91202885	91214098	protein_coding	acid phosphatase 2, lysosomal
ENSMUSG00000002104	Rapsn	0.588717	0.475563		2	91035620	91045729	protein_coding	receptor-associated protein of the synapse
ENSMUSG00000002105	Slc39a13	1.10266	0.714161	0.995383	2	91061791	91070417	protein_coding	solute carrier family 39 (metal ion transporter), member 13
ENSMUSG00000002107	Celf2	0.734543	0.613811	0.995383	2	6539694	7509563	protein_coding	CUGBP, Elav-like family member 2
ENSMUSG00000002108	Nr1h3	0.444671	0.0532287	0.577114	2	91184061	91202834	protein_coding	nuclear receptor subfamily 1, group H, member 3
ENSMUSG00000002109	Ddb2	1.49719	0.168694	0.809815	2	91211572	91236982	protein_coding	damage specific DNA binding protein 2
ENSMUSG00000002111	Spi1	1.00225	0.996753	0.999983	2	91082390	91115756	protein_coding	spleen focus forming virus (SFFV) proviral integration oncogene
ENSMUSG00000002129	Sf3a1	0.905792	0.50845	0.981171	11	4160350	4182541	protein_coding	splicing factor 3a, subunit 1
ENSMUSG00000002147	Stat6	0.943639	0.830594	0.995383	10	127642986	127660957	protein_coding	signal transducer and activator of transcription 6
ENSMUSG00000002190	Clgn	0.264654			8	83389867	83428552	protein_coding	calmegin
ENSMUSG00000002204	Napsa	0.731465	0.665787	0.995383	7	44572380	44586862	protein_coding	napsin A aspartic peptidase
ENSMUSG00000002205	Vrk3	0.898177	0.243492	0.879046	7	44748413	44777515	protein_coding	vaccinia related kinase 3
ENSMUSG00000002210	Smg9	1.22263	0.167252	0.80536	7	24399619	24422778	protein_coding	smg-9 homolog, nonsense mediated mRNA decay factor (C. elegans)
ENSMUSG00000002221	Paxip1	1.21153	0.361454	0.940394	5	27740080	27791691	protein_coding	PAX interacting (with transcription-activation domain) protein 1
ENSMUSG00000002222	Rmnd5a	0.902343	0.541422	0.989558	6	71388634	71440637	protein_coding	required for meiotic nuclear division 5 homolog A
ENSMUSG00000002227	Mov10	0.606812	0.115745	0.74001	3	104794836	104818563	protein_coding	Mov10 RISC complex RNA helicase
ENSMUSG00000002228	Ppm1j	0.365096	0.0684329	0.637358	3	104781056	104786018	protein_coding	protein phosphatase 1J
ENSMUSG00000002233	Rhoc	1.29411	0.700923	0.995383	3	104788375	104794459	protein_coding	ras homolog family member C
ENSMUSG00000002249	Tead3	0.971189	0.967881	0.998292	17	28331671	28350817	protein_coding	TEA domain family member 3
ENSMUSG00000002250	Ppard	0.66286	0.0486919	0.555462	17	28232700	28301474	protein_coding	peroxisome proliferator activator receptor delta
ENSMUSG00000002257	Def6	0.864598	0.605941	0.995383	17	28207778	28228608	protein_coding	differentially expressed in FDCP 6
ENSMUSG00000002274	Metrn	1.0289	0.845902	0.995383	17	25793221	25797136	protein_coding	meteorin, glial cell differentiation regulator
ENSMUSG00000002279	Lmf1	1.05578	0.74066	0.995383	17	25579085	25662826	protein_coding	lipase maturation factor 1
ENSMUSG00000002280	Ciao3	0.980075	0.848412	0.995383	17	25773776	25783332	protein_coding	cytosolic iron-sulfur assembly component 3
ENSMUSG00000002289	Angptl4	1.07859	0.630693	0.995383	17	33773750	33781830	protein_coding	angiopoietin-like 4
ENSMUSG00000002297	Dbf4	0.989939	0.90163	0.995383	5	8396973	8422716	protein_coding	DBF4 zinc finger
ENSMUSG00000002307	Daxx	0.888647	0.184547	0.831153	17	33909414	33915590	protein_coding	Fas death domain-associated protein
ENSMUSG00000002308	Cd320	0.909175	0.542455	0.989637	17	33843091	33849774	protein_coding	CD320 antigen
ENSMUSG00000002319	Ipo4	0.951263	0.737185	0.995383	14	55625400	55635957	protein_coding	importin 4
ENSMUSG00000002320	Tm9sf1	1.09842	0.481858	0.975535	14	55635965	55643806	protein_coding	transmembrane 9 superfamily member 1
ENSMUSG00000002324	Rec8	1.24003	0.679142	0.995383	14	55618037	55625395	protein_coding	REC8 meiotic recombination protein
ENSMUSG00000002325	Irf9	0.82135	0.452591	0.967225	14	55603571	55610030	protein_coding	interferon regulatory factor 9
ENSMUSG00000002326	Gmpr2	0.812624	0.298746	0.914313	14	55671941	55679200	protein_coding	guanosine monophosphate reductase 2
ENSMUSG00000002329	Mdp1	1.29221	0.20219	0.844527	14	55657879	55660508	protein_coding	magnesium-dependent phosphatase 1
ENSMUSG00000002332	Dhrs1	0.8128	0.306188	0.919241	14	55739020	55745690	protein_coding	dehydrogenase/reductase (SDR family) member 1
ENSMUSG00000002341	Ncan	1.04984	0.939213		8	70093085	70120873	protein_coding	neurocan
ENSMUSG00000002342	Tmem161a	1.09944	0.547132	0.991363	8	70172356	70183681	protein_coding	transmembrane protein 161A
ENSMUSG00000002343	Armc6	1.26014	0.0214826	0.423209	8	70220172	70234466	protein_coding	armadillo repeat containing 6
ENSMUSG00000002345	Borcs8	0.982287	0.93932	0.99716	8	70139499	70147319	protein_coding	BLOC-1 related complex subunit 8
ENSMUSG00000002346	Slc25a42	1.68578	0.0127514	0.334419	8	70184340	70212305	protein_coding	solute carrier family 25, member 42
ENSMUSG00000002365	Snx9	1.47077	0.355798	0.939441	17	5841329	5931954	protein_coding	sorting nexin 9
ENSMUSG00000002372	Ranbp3	1.01654	0.899886	0.995383	17	56673294	56711764	protein_coding	RAN binding protein 3
ENSMUSG00000002379	Ndufa11	1.02875	0.825886	0.995383	17	56717767	56722141	protein_coding	NADH:ubiquinone oxidoreductase subunit A11
ENSMUSG00000002384	Bmp8b	1.33243	0.699537		4	123105165	123132099	protein_coding	bone morphogenetic protein 8b
ENSMUSG00000002393	Nr2f6	1.25993	0.454846	0.968672	8	71374123	71381960	protein_coding	nuclear receptor subfamily 2, group F, member 6
ENSMUSG00000002395	Use1	1.01604	0.925711	0.99716	8	71366848	71369732	protein_coding	unconventional SNARE in the ER 1 homolog (S. cerevisiae)
ENSMUSG00000002396	Ocel1	1.32709	0.205223	0.850039	8	71371298	71379361	protein_coding	occludin/ELL domain containing 1
ENSMUSG00000002409	Dyrk1b	0.867322	0.595202	0.995383	7	28179469	28187294	protein_coding	dual-specificity tyrosine-(Y)-phosphorylation regulated kinase 1b
ENSMUSG00000002413	Braf	1.01718	0.931333	0.99716	6	39603237	39725463	protein_coding	Braf transforming gene
ENSMUSG00000002416	Ndufb2	1.04224	0.782557	0.995383	6	39592574	39603382	protein_coding	NADH:ubiquinone oxidoreductase subunit B2
ENSMUSG00000002428	Hltf	1.09142	0.618067	0.995383	3	20057811	20118490	protein_coding	helicase-like transcription factor
ENSMUSG00000002455	Prpf6	0.994422	0.97856	0.999315	2	181591868	181655660	protein_coding	pre-mRNA splicing factor 6
ENSMUSG00000002458	Rgs19	0.925447	0.578693	0.995383	2	181688419	181693977	protein_coding	regulator of G-protein signaling 19
ENSMUSG00000002475	Abhd3	0.463867	0.176024	0.820442	18	10642092	10706771	protein_coding	abhydrolase domain containing 3
ENSMUSG00000002477	Snrpd1	0.708034	0.0259288	0.454177	18	10617775	10642079	protein_coding	small nuclear ribonucleoprotein D1
ENSMUSG00000002486	Tchp	1.2762	0.142465	0.769876	5	114707760	114722327	protein_coding	trichoplein, keratin filament binding
ENSMUSG00000002489	Tiam1	1.12815	0.653066	0.995383	16	89787111	90143769	protein_coding	T cell lymphoma invasion and metastasis 1
ENSMUSG00000002496	Tsc2	1.15042	0.141663	0.769876	17	24595816	24632630	protein_coding	TSC complex subunit 2
ENSMUSG00000002500	Rpl3l	0.665043	0.583357		17	24727820	24736143	protein_coding	ribosomal protein L3-like
ENSMUSG00000002504	Slc9a3r2	0.807036	0.747069	0.995383	17	24639286	24650327	protein_coding	solute carrier family 9 (sodium/hydrogen exchanger), member 3 regulator 2
ENSMUSG00000002524	Puf60	0.994493	0.958397	0.997935	15	76070182	76080924	protein_coding	poly-U binding splicing factor 60
ENSMUSG00000002546	Golga2	1.11461	0.327303	0.92811	2	32287384	32307921	protein_coding	golgi autoantigen, golgin subfamily a, 2
ENSMUSG00000002550	Uck1	1.11369	0.491196	0.978409	2	32255002	32260159	protein_coding	uridine-cytidine kinase 1
ENSMUSG00000002565	Scin	0.566007	0.443818	0.965387	12	40059769	40134228	protein_coding	scinderin
ENSMUSG00000002578	Ikzf4	0.843441	0.702957	0.995383	10	128630843	128669358	protein_coding	IKAROS family zinc finger 4
ENSMUSG00000002580	Mien1	0.958831	0.774598	0.995383	11	98437708	98438991	protein_coding	migration and invasion enhancer 1
ENSMUSG00000002588	Pon1	1.01305	0.986106		6	5168090	5193946	protein_coding	paraoxonase 1
ENSMUSG00000002602	Axl	0.28959	0.0537538	0.577796	7	25757273	25788705	protein_coding	AXL receptor tyrosine kinase
ENSMUSG00000002603	Tgfb1	1.02407	0.930359	0.99716	7	25687002	25705077	protein_coding	transforming growth factor, beta 1
ENSMUSG00000002608	Ccdc97	1.05592	0.665703	0.995383	7	25711106	25719088	protein_coding	coiled-coil domain containing 97
ENSMUSG00000002617	Zfp40	1.68202	0.00590973	0.217001	17	23173869	23193252	protein_coding	zinc finger protein 40
ENSMUSG00000002625	Akap8l	1.52982	0.0369738	0.503788	17	32321424	32350607	protein_coding	A kinase (PRKA) anchor protein 8-like
ENSMUSG00000002635	Pdcd2l	0.8881	0.374714	0.942683	7	34184499	34196661	protein_coding	programmed cell death 2-like
ENSMUSG00000002658	Gtf2f1	0.905403	0.276826	0.89885	17	57003405	57011288	protein_coding	general transcription factor IIF, polypeptide 1
ENSMUSG00000002660	Clpp	1.03005	0.812466	0.995383	17	56990305	56996188	protein_coding	caseinolytic mitochondrial matrix peptidase proteolytic subunit
ENSMUSG00000002661	Alkbh7	1.05706	0.752895	0.995383	17	56997339	56999322	protein_coding	alkB homolog 7
ENSMUSG00000002664	Pspn	0.607592	0.435216		17	56999457	57000018	protein_coding	persephin
ENSMUSG00000002668	Dennd1c	0.88693	0.823868	0.995383	17	57065905	57078514	protein_coding	DENN/MADD domain containing 1C
ENSMUSG00000002679	Med6	0.954026	0.828107	0.995383	12	81573557	81595008	protein_coding	mediator complex subunit 6
ENSMUSG00000002699	Lcp2	0.983301	0.97588	0.999036	11	34046920	34092295	protein_coding	lymphocyte cytosolic protein 2
ENSMUSG00000002718	Cse1l	0.842468	0.335362	0.931539	2	166906040	166946389	protein_coding	chromosome segregation 1-like (S. cerevisiae)
ENSMUSG00000002728	Naa20	0.982712	0.91096	0.995383	2	145902099	145916425	protein_coding	N(alpha)-acetyltransferase 20, NatB catalytic subunit
ENSMUSG00000002731	Prkra	0.977071	0.918284	0.995984	2	76629898	76648015	protein_coding	protein kinase, interferon inducible double stranded RNA dependent activator
ENSMUSG00000002732	Fkbp7	1.93818	0.0576828	0.594436	2	76663044	76673116	protein_coding	FK506 binding protein 7
ENSMUSG00000002733	Plekha3	1.31077	0.114634	0.739029	2	76675281	76696828	protein_coding	pleckstrin homology domain-containing, family A (phosphoinositide binding specific) member 3
ENSMUSG00000002741	Ykt6	0.857293	0.160048	0.795912	11	5955693	5967780	protein_coding	YKT6 v-SNARE homolog (S. cerevisiae)
ENSMUSG00000002748	Baz1b	1.00108	0.993837	0.999931	5	135187264	135246129	protein_coding	bromodomain adjacent to zinc finger domain, 1B
ENSMUSG00000002763	Pex6	1.031	0.775768	0.995383	17	46711463	46725541	protein_coding	peroxisomal biogenesis factor 6
ENSMUSG00000002767	Mrpl2	1.08898	0.4319	0.96166	17	46646229	46650139	protein_coding	mitochondrial ribosomal protein L2
ENSMUSG00000002768	Mea1	0.971516	0.781134	0.995383	17	46678793	46683111	protein_coding	male enhanced antigen 1
ENSMUSG00000002769	Gnmt	0.896542	0.846326	0.995383	17	46725664	46729168	protein_coding	glycine N-methyltransferase
ENSMUSG00000002771	Grin2d	0.51989	0.272692	0.897431	7	45831883	45878378	protein_coding	glutamate receptor, ionotropic, NMDA2D (epsilon 4)
ENSMUSG00000002778	Kdelr1	0.854542	0.320483	0.924234	7	45872772	45883732	protein_coding	KDEL (Lys-Asp-Glu-Leu) endoplasmic reticulum protein retention receptor 1
ENSMUSG00000002781	Tmem143	0.972805	0.86936	0.995383	7	45896941	45917413	protein_coding	transmembrane protein 143
ENSMUSG00000002791	Pdxk-ps	0.756898	0.573311	0.995299	17	32076083	32107350	transcribed_unprocessed_pseudogene	pyridoxal (pyridoxine, vitamin B6) kinase, pseudogene
ENSMUSG00000002797	Ggct	0.905255	0.621577	0.995383	6	54982580	54992950	protein_coding	gamma-glutamyl cyclotransferase
ENSMUSG00000002799	Jag2	1.27596	0.679087	0.995383	12	112907819	112929776	protein_coding	jagged 2
ENSMUSG00000002803	Btbd6	1.82712	0.0997505	0.7121	12	112976482	112978945	protein_coding	BTB (POZ) domain containing 6
ENSMUSG00000002804	Nudt14	1.10687	0.763774	0.995383	12	112934291	112942124	protein_coding	nudix (nucleoside diphosphate linked moiety X)-type motif 14
ENSMUSG00000002808	Epdr1	1.31887	0.582384	0.995383	13	19591706	19619927	protein_coding	ependymin related protein 1 (zebrafish)
ENSMUSG00000002812	Flii	0.989702	0.93177	0.99716	11	60714123	60727263	protein_coding	flightless I actin binding protein
ENSMUSG00000002814	Top3a	1.09827	0.392309	0.949935	11	60740058	60777365	protein_coding	topoisomerase (DNA) III alpha
ENSMUSG00000002820	Atg4d	1.11982	0.511632	0.98211	9	21265293	21277772	protein_coding	autophagy related 4D, cysteine peptidase
ENSMUSG00000002825	Qtrt1	1.38865	0.0650813	0.625803	9	21411837	21420274	protein_coding	queuine tRNA-ribosyltransferase catalytic subunit 1
ENSMUSG00000002833	Hdgfl2	1.16883	0.275445	0.898451	17	56079634	56100607	protein_coding	HDGF like 2
ENSMUSG00000002835	Chaf1a	1.05227	0.602814	0.995383	17	56040439	56072289	protein_coding	chromatin assembly factor 1, subunit A (p150)
ENSMUSG00000002844	Adprh	0.876905	0.435594	0.962633	16	38444030	38452703	protein_coding	ADP-ribosylarginine hydrolase
ENSMUSG00000002845	Tmem39a	1.00607	0.957479	0.997935	16	38558698	38592162	protein_coding	transmembrane protein 39a
ENSMUSG00000002846	Timmdc1	0.982541	0.877801	0.995383	16	38498347	38522663	protein_coding	translocase of inner mitochondrial membrane domain containing 1
ENSMUSG00000002847	Pla1a	0.353589	0.159982	0.795912	16	38396117	38433145	protein_coding	phospholipase A1 member A
ENSMUSG00000002870	Mcm2	0.934166	0.686993	0.995383	6	88883474	88898780	protein_coding	minichromosome maintenance complex component 2
ENSMUSG00000002871	Tpra1	1.08622	0.598561	0.995383	6	88902251	88912238	protein_coding	transmembrane protein, adipocyte asscociated 1
ENSMUSG00000002881	Nab1	0.853331	0.292873	0.911789	1	52457294	52500679	protein_coding	Ngfi-A binding protein 1
ENSMUSG00000002885	Adgre5	0.76283	0.528404	0.987204	8	83723251	83741326	protein_coding	adhesion G protein-coupled receptor E5
ENSMUSG00000002897	Il17ra	1.10786	0.733267	0.995383	6	120463247	120487559	protein_coding	interleukin 17 receptor A
ENSMUSG00000002900	Lamb1	0.774503	0.719487		12	31265234	31329644	protein_coding	laminin B1
ENSMUSG00000002908	Kcnn1	0.654751	0.396958	0.952335	8	70842049	70863258	protein_coding	potassium intermediate/small conductance calcium-activated channel, subfamily N, member 1
ENSMUSG00000002910	Arrdc2	1.15686	0.239592	0.87366	8	70835129	70839720	protein_coding	arrestin domain containing 2
ENSMUSG00000002930	Ppp1r17	1.01028	0.987205		6	56017497	56032689	protein_coding	protein phosphatase 1, regulatory subunit 17
ENSMUSG00000002944	Cd36	3.42744	0.0668422	0.631965	5	17781690	17888801	protein_coding	CD36 molecule
ENSMUSG00000002948	Map2k7	1.06615	0.572341	0.995259	8	4238740	4247897	protein_coding	mitogen-activated protein kinase kinase 7
ENSMUSG00000002949	Timm44	0.959633	0.65243	0.995383	8	4259731	4275913	protein_coding	translocase of inner mitochondrial membrane 44
ENSMUSG00000002957	Ap2a2	0.942069	0.736055	0.995383	7	141562173	141633011	protein_coding	adaptor-related protein complex 2, alpha 2 subunit
ENSMUSG00000002963	Pnkp	0.999174	0.995654	0.999931	7	44857139	44862992	protein_coding	polynucleotide kinase 3'- phosphatase
ENSMUSG00000002968	Med25	1.03914	0.779423	0.995383	7	44876765	44892712	protein_coding	mediator complex subunit 25
ENSMUSG00000002980	Bcam	0.951876	0.942479	0.99716	7	19756131	19771016	protein_coding	basal cell adhesion molecule
ENSMUSG00000002981	Clptm1	1.04987	0.681086	0.995383	7	19631571	19665033	protein_coding	cleft lip and palate associated transmembrane protein 1
ENSMUSG00000002983	Relb	0.792832	0.342823	0.934192	7	19606217	19629438	protein_coding	avian reticuloendotheliosis viral (v-rel) oncogene related B
ENSMUSG00000002984	Tomm40	0.973505	0.824955	0.995383	7	19701313	19715438	protein_coding	translocase of outer mitochondrial membrane 40
ENSMUSG00000002985	Apoe	0.447363	0.110192	0.729829	7	19696109	19699188	protein_coding	apolipoprotein E
ENSMUSG00000002996	Hbp1	1.50334	0.00438151	0.183825	12	31926254	31950535	protein_coding	high mobility group box transcription factor 1
ENSMUSG00000002997	Prkar2b	1.08572	0.736163	0.995383	12	31958476	32061296	protein_coding	protein kinase, cAMP dependent regulatory, type II beta
ENSMUSG00000003031	Cdkn1b	0.949868	0.761608	0.995383	6	134920401	134925513	protein_coding	cyclin-dependent kinase inhibitor 1B
ENSMUSG00000003032	Klf4	1.55733	0.549727	0.991494	4	55527143	55532466	protein_coding	Kruppel-like factor 4 (gut)
ENSMUSG00000003033	Ap1m1	0.895372	0.46377	0.970688	8	72240018	72257385	protein_coding	adaptor-related protein complex AP-1, mu subunit 1
ENSMUSG00000003037	Rab8a	0.890439	0.398976	0.953291	8	72161200	72183904	protein_coding	RAB8A, member RAS oncogene family
ENSMUSG00000003038	Hmgn2	0.706858			4	133964738	133968650	protein_coding	high mobility group nucleosomal binding domain 2
ENSMUSG00000003039	Fam32a	1.04951	0.83233	0.995383	8	72219730	72224418	protein_coding	family with sequence similarity 32, member A
ENSMUSG00000003051	Elf3	1.04499	0.944992		1	135253575	135258568	protein_coding	E74-like factor 3
ENSMUSG00000003062	Stard3nl	1.39838	0.208725	0.851201	13	19357676	19395795	protein_coding	STARD3 N-terminal like
ENSMUSG00000003068	Stk11	1.14974	0.344807	0.934192	10	80115803	80130682	protein_coding	serine/threonine kinase 11
ENSMUSG00000003070	Efna2	0.860351	0.813896	0.995383	10	80179482	80190010	protein_coding	ephrin A2
ENSMUSG00000003072	Atp5d	0.890148	0.254319	0.887622	10	80138632	80145818	protein_coding	ATP synthase, H+ transporting, mitochondrial F1 complex, delta subunit
ENSMUSG00000003099	Ppp5c	0.970274	0.786333	0.995383	7	17004640	17027924	protein_coding	protein phosphatase 5, catalytic subunit
ENSMUSG00000003119	Cdk12	0.97962	0.924008	0.99716	11	98203059	98278504	protein_coding	cyclin-dependent kinase 12
ENSMUSG00000003123	Lipe	1.09697	0.725433	0.995383	7	25379527	25398710	protein_coding	lipase, hormone sensitive
ENSMUSG00000003131	Pafah1b2	0.874713	0.246905	0.883279	9	45962859	46012690	protein_coding	platelet-activating factor acetylhydrolase, isoform 1b, subunit 2
ENSMUSG00000003134	Tbc1d8	0.454831	0.287544	0.908633	1	39371492	39478755	protein_coding	TBC1 domain family, member 8
ENSMUSG00000003135	Cnot11	0.894325	0.418062	0.959145	1	39534992	39546889	protein_coding	CCR4-NOT transcription complex, subunit 11
ENSMUSG00000003153	Slc2a3	0.441981	0.0118225	0.320993	6	122727809	122801640	protein_coding	solute carrier family 2 (facilitated glucose transporter), member 3
ENSMUSG00000003154	Foxj2	1.1206	0.536475	0.988755	6	122819914	122845366	protein_coding	forkhead box J2
ENSMUSG00000003161	Sri	0.95616	0.836515	0.995383	5	8046078	8069379	protein_coding	sorcin
ENSMUSG00000003166	Dgcr2	0.997816	0.982856	0.999361	16	17839482	17898562	protein_coding	DiGeorge syndrome critical region gene 2
ENSMUSG00000003184	Irf3	1.07973	0.557054	0.992307	7	44997648	45002848	protein_coding	interferon regulatory factor 3
ENSMUSG00000003190	Bcl2l12	1.35212	0.0140761	0.353077	7	44991222	44998712	protein_coding	BCL2-like 12 (proline rich)
ENSMUSG00000003198	Zfp959	1.11227	0.355362	0.939441	17	55892093	55898928	protein_coding	zinc finger protein 959
ENSMUSG00000003199	Mpnd	1.01638	0.971446	0.998589	17	56005711	56016790	protein_coding	MPN domain containing
ENSMUSG00000003200	Sh3gl1	1.02679	0.797509	0.995383	17	56016750	56036635	protein_coding	SH3-domain GRB2-like 1
ENSMUSG00000003206	Ebi3	0.18274	0.0197772	0.411988	17	55952640	55957022	protein_coding	Epstein-Barr virus induced gene 3
ENSMUSG00000003208	Yju2	1.02576	0.845974	0.995383	17	55959099	55968285	protein_coding	YJU2 splicing factor
ENSMUSG00000003226	Ranbp2	1.10496	0.523413	0.9859	10	58446920	58494356	protein_coding	RAN binding protein 2
ENSMUSG00000003228	Grk5	0.648383	0.15914	0.794109	19	60889749	61095968	protein_coding	G protein-coupled receptor kinase 5
ENSMUSG00000003233	Dvl3	1.0074	0.964125	0.998292	16	20516982	20534010	protein_coding	dishevelled segment polarity protein 3
ENSMUSG00000003234	Abcf3	1.10667	0.20862	0.851044	16	20548577	20561379	protein_coding	ATP-binding cassette, sub-family F (GCN20), member 3
ENSMUSG00000003235	Eif2b5	0.923258	0.379701	0.944186	16	20498817	20509323	protein_coding	eukaryotic translation initiation factor 2B, subunit 5 epsilon
ENSMUSG00000003269	Cyth2	0.919044	0.461319	0.969861	7	45806637	45814581	protein_coding	cytohesin 2
ENSMUSG00000003271	Sult2b1	3.13881	0.119221	0.743716	7	45729983	45784669	protein_coding	sulfotransferase family, cytosolic, 2B, member 1
ENSMUSG00000003273	Car11	1.81257	0.388375	0.949213	7	45699843	45704682	protein_coding	carbonic anhydrase 11
ENSMUSG00000003279	Dlgap1	1.77277	0.37027		17	69969073	70821413	protein_coding	DLG associated protein 1
ENSMUSG00000003282	Plag1	1.46347	0.158875	0.794109	4	3900996	3938423	protein_coding	pleiomorphic adenoma gene 1
ENSMUSG00000003283	Hck	0.341521	0.136916	0.767831	2	153108468	153151441	protein_coding	hemopoietic cell kinase
ENSMUSG00000003299	Mrpl4	1.24995	0.13363	0.764384	9	21002738	21008839	protein_coding	mitochondrial ribosomal protein L4
ENSMUSG00000003308	Keap1	1.13478	0.329703	0.929008	9	21229730	21239361	protein_coding	kelch-like ECH-associated protein 1
ENSMUSG00000003309	Ap1m2	0.0862191	1.07316e-05	0.00266825	9	21294275	21312337	protein_coding	adaptor protein complex AP-1, mu 2 subunit
ENSMUSG00000003316	Glg1	1.35486	0.118798	0.743356	8	111154421	111259216	protein_coding	golgi apparatus protein 1
ENSMUSG00000003341	Atp8b3	1.94889	0.294604	0.913075	10	80519584	80539124	protein_coding	ATPase, class I, type 8B, member 3
ENSMUSG00000003344	Btbd2	0.893287	0.638991	0.995383	10	80642617	80657071	protein_coding	BTB (POZ) domain containing 2
ENSMUSG00000003345	Csnk1g2	1.09307	0.309032	0.921684	10	80622838	80640749	protein_coding	casein kinase 1, gamma 2
ENSMUSG00000003346	Abhd17a	1.05956	0.622056	0.995383	10	80583654	80590341	protein_coding	abhydrolase domain containing 17A
ENSMUSG00000003348	Mob3a	0.708061	0.250455	0.885643	10	80685253	80701977	protein_coding	MOB kinase activator 3A
ENSMUSG00000003352	Cacnb3	0.333903	0.0374448	0.505634	15	98630840	98644529	protein_coding	calcium channel, voltage-dependent, beta 3 subunit
ENSMUSG00000003354	Ccdc65	0.67376	0.595399		15	98708207	98723336	protein_coding	coiled-coil domain containing 65
ENSMUSG00000003355	Fkbp11	0.937097	0.849786	0.995383	15	98724366	98728198	protein_coding	FK506 binding protein 11
ENSMUSG00000003360	Ddx23	0.995443	0.953512	0.997204	15	98645134	98662894	protein_coding	DEAD (Asp-Glu-Ala-Asp) box polypeptide 23
ENSMUSG00000003363	Pld3	0.762709	0.372509	0.942683	7	27532000	27553218	protein_coding	phospholipase D family, member 3
ENSMUSG00000003378	Grik5	0.781062	0.561919	0.992307	7	25009849	25072346	protein_coding	glutamate receptor, ionotropic, kainate 5 (gamma 2)
ENSMUSG00000003379	Cd79a	0.33838	0.127677		7	24897381	24902197	protein_coding	CD79A antigen (immunoglobulin-associated alpha)
ENSMUSG00000003380	Rabac1	0.926802	0.609276	0.995383	7	24969752	24972754	protein_coding	Rab acceptor 1 (prenylated)
ENSMUSG00000003382	Etv3	0.850383	0.138959	0.769876	3	87525407	87540156	protein_coding	ets variant 3
ENSMUSG00000003402	Prkcsh	1.33663	0.143482	0.770131	9	22002806	22014222	protein_coding	protein kinase C substrate 80K-H
ENSMUSG00000003410	Elavl3	0.48476	0.302884		9	22015005	22052023	protein_coding	ELAV like RNA binding protein 3
ENSMUSG00000003411	Rab3b	0.907123	0.89432		4	108879063	108943324	protein_coding	RAB3B, member RAS oncogene family
ENSMUSG00000003418	St8sia6	2.57876	0.200993	0.843611	2	13651021	13794064	protein_coding	ST8 alpha-N-acetyl-neuraminide alpha-2,8-sialyltransferase 6
ENSMUSG00000003420	Fcgrt	0.978406	0.975413		7	45092990	45103851	protein_coding	Fc receptor, IgG, alpha chain transporter
ENSMUSG00000003421	Nosip	1.12711	0.400522	0.955027	7	45062429	45078210	protein_coding	nitric oxide synthase interacting protein
ENSMUSG00000003423	Pih1d1	0.845015	0.194317	0.838613	7	45154303	45160065	protein_coding	PIH1 domain containing 1
ENSMUSG00000003429	Rps11	0.885836	0.351529	0.937888	7	45122379	45124439	protein_coding	ribosomal protein S11
ENSMUSG00000003435	Supt5	1.08887	0.391459	0.949215	7	28314891	28338746	protein_coding	suppressor of Ty 5, DSIF elongation factor subunit
ENSMUSG00000003436	Dll3	0.762784	0.667096	0.995383	7	28293553	28302238	protein_coding	delta like canonical Notch ligand 3
ENSMUSG00000003437	Paf1	0.936383	0.612795	0.995383	7	28392951	28399388	protein_coding	Paf1, RNA polymerase II complex component
ENSMUSG00000003438	Timm50	1.04161	0.69134	0.995383	7	28305516	28312072	protein_coding	translocase of inner mitochondrial membrane 50
ENSMUSG00000003444	Med29	0.925572	0.537724	0.989061	7	28386146	28392708	protein_coding	mediator complex subunit 29
ENSMUSG00000003452	Bicd1	1.10796	0.865053	0.995383	6	149408886	149563329	protein_coding	BICD cargo adaptor 1
ENSMUSG00000003458	Ncstn	1.12745	0.539558	0.989558	1	172066013	172082795	protein_coding	nicastrin
ENSMUSG00000003464	Pex19	0.958756	0.837613	0.995383	1	172126755	172136493	protein_coding	peroxisomal biogenesis factor 19
ENSMUSG00000003469	Phyhip	0.85813	0.809192	0.995383	14	70457476	70468832	protein_coding	phytanoyl-CoA hydroxylase interacting protein
ENSMUSG00000003484	Cyp4f18	2.49625	0.152083	0.784561	8	71988482	72009626	protein_coding	cytochrome P450, family 4, subfamily f, polypeptide 18
ENSMUSG00000003500	Impdh1	2.10622	0.0356365	0.498816	6	29200434	29216364	protein_coding	inosine monophosphate dehydrogenase 1
ENSMUSG00000003518	Dusp3	0.712904	0.239013	0.87366	11	101971143	101987013	protein_coding	dual specificity phosphatase 3 (vaccinia virus phosphatase VH1-related)
ENSMUSG00000003526	Prodh	1.8426	0.241253	0.875779	16	18060357	18090203	protein_coding	proline dehydrogenase
ENSMUSG00000003527	Ess2	0.945528	0.721657	0.995383	16	17900709	17911348	protein_coding	ess-2 splicing factor
ENSMUSG00000003528	Slc25a1	0.869853	0.574212	0.995299	16	17925223	17928219	protein_coding	solute carrier family 25 (mitochondrial carrier, citrate transporter), member 1
ENSMUSG00000003531	Dgcr6	1.08651	0.699072	0.995383	16	18052860	18071632	protein_coding	DiGeorge syndrome critical region gene 6
ENSMUSG00000003534	Ddr1	2.17678	0.215941	0.856331	17	35681567	35704621	protein_coding	discoidin domain receptor family, member 1
ENSMUSG00000003541	Ier3	0.76252	0.473521	0.973273	17	35821684	35822923	protein_coding	immediate early response 3
ENSMUSG00000003545	Fosb	0.428491	0.0257439	0.453602	7	19302696	19310051	protein_coding	FBJ osteosarcoma oncogene B
ENSMUSG00000003546	Klc4	1.21012	0.429668	0.960788	17	46630624	46646022	protein_coding	kinesin light chain 4
ENSMUSG00000003549	Ercc1	0.92478	0.584328	0.995383	7	19344778	19356524	protein_coding	excision repair cross-complementing rodent repair deficiency, complementation group 1
ENSMUSG00000003555	Cyp17a1	1.14617	0.850957		19	46667165	46673172	protein_coding	cytochrome P450, family 17, subfamily a, polypeptide 1
ENSMUSG00000003559	As3mt	0.305153	0.0364709	0.502113	19	46707458	46741099	protein_coding	arsenic (+3 oxidation state) methyltransferase
ENSMUSG00000003573	Homer3	1.31979	0.206323	0.850039	8	70282827	70294361	protein_coding	homer scaffolding protein 3
ENSMUSG00000003575	Crtc1	1.37661	0.0535579	0.577776	8	70382355	70439579	protein_coding	CREB regulated transcription coactivator 1
ENSMUSG00000003581	Rnf215	1.29891	0.142359	0.769876	11	4135202	4141172	protein_coding	ring finger protein 215
ENSMUSG00000003585	Sec14l2	0.806962	0.672662	0.995383	11	4097039	4123415	protein_coding	SEC14-like lipid binding 2
ENSMUSG00000003604	Aven	0.915368	0.704163	0.995383	2	112492964	112634573	protein_coding	apoptosis, caspase activation inhibitor
ENSMUSG00000003617	Cp	0.990139	0.989073	0.999715	3	19957054	20009145	protein_coding	ceruloplasmin
ENSMUSG00000003623	Crot	1.16636	0.400673	0.955127	5	8966033	8997324	protein_coding	carnitine O-octanoyltransferase
ENSMUSG00000003644	Rps6ka1	0.326175	0.0120578	0.325644	4	133847290	133887797	protein_coding	ribosomal protein S6 kinase polypeptide 1
ENSMUSG00000003657	Calb2	1.01028	0.987205		8	110137502	110168210	protein_coding	calbindin 2
ENSMUSG00000003660	Snrnp200	1.36627	0.239729	0.87366	2	127208386	127240451	protein_coding	small nuclear ribonucleoprotein 200 (U5)
ENSMUSG00000003662	Ciao1	0.982489	0.913715	0.995383	2	127240938	127247816	protein_coding	cytosolic iron-sulfur protein assembly 1
ENSMUSG00000003680	Taf6l	1.01324	0.893706	0.995383	19	8774487	8786417	protein_coding	TATA-box binding protein associated factor 6 like
ENSMUSG00000003721	Insig2	0.858282	0.236566	0.872838	1	121304353	121332589	protein_coding	insulin induced gene 2
ENSMUSG00000003731	Kpna6	1.00263	0.989067	0.999715	4	129643980	129672767	protein_coding	karyopherin (importin) alpha 6
ENSMUSG00000003746	Man1a	0.744115	0.251008	0.885643	10	53904785	54076609	protein_coding	mannosidase 1, alpha
ENSMUSG00000003752	Itpkc	1.00796	0.954331	0.997441	7	27207172	27228661	protein_coding	inositol 1,4,5-trisphosphate 3-kinase C
ENSMUSG00000003762	Coq8b	1.12	0.440353	0.964673	7	27233023	27257950	protein_coding	coenzyme Q8B
ENSMUSG00000003778	Brd8	0.980477	0.922056	0.99705	18	34598615	34624601	protein_coding	bromodomain containing 8
ENSMUSG00000003779	Kif20a	0.723917	0.038067	0.509556	18	34624613	34633277	protein_coding	kinesin family member 20A
ENSMUSG00000003808	Farsa	1.22308	0.129024	0.758083	8	84856989	84869257	protein_coding	phenylalanyl-tRNA synthetase, alpha subunit
ENSMUSG00000003809	Gcdh	1.00571	0.949377	0.99716	8	84886393	84893921	protein_coding	glutaryl-Coenzyme A dehydrogenase
ENSMUSG00000003810	Mast2	1.51455	0.0572567	0.59266	4	116306762	116464183	protein_coding	microtubule associated serine/threonine kinase 2
ENSMUSG00000003812	Dnase2a	1.42998	0.115474	0.739454	8	84908560	84922915	protein_coding	deoxyribonuclease II alpha
ENSMUSG00000003813	Rad23a	0.925191	0.599136	0.995383	8	84834019	84840665	protein_coding	RAD23 homolog A, nucleotide excision repair protein
ENSMUSG00000003814	Calr	1.11562	0.550309	0.991874	8	84841850	84846934	protein_coding	calreticulin
ENSMUSG00000003824	Syce2	0.54937	0.000868793	0.0670383	8	84872111	84888221	protein_coding	synaptonemal complex central element protein 2
ENSMUSG00000003847	Nfat5	1.44741	0.173145	0.816912	8	107293470	107379517	protein_coding	nuclear factor of activated T cells 5
ENSMUSG00000003848	Nob1	1.07617	0.559189	0.992307	8	107412486	107425051	protein_coding	NIN1/RPN12 binding protein 1 homolog
ENSMUSG00000003849	Nqo1	0.432509	0.075173	0.658837	8	107388225	107403206	protein_coding	NAD(P)H dehydrogenase, quinone 1
ENSMUSG00000003863	Ppfia3	0.785397	0.500474	0.979173	7	45339122	45367019	protein_coding	protein tyrosine phosphatase, receptor type, f polypeptide (PTPRF), interacting protein (liprin), alpha 3
ENSMUSG00000003865	Gys1	0.857981	0.39436	0.95138	7	45434844	45456619	protein_coding	glycogen synthase 1, muscle
ENSMUSG00000003868	Ruvbl2	0.970034	0.813749	0.995383	7	45421760	45438096	protein_coding	RuvB-like protein 2
ENSMUSG00000003872	Lin7b	0.843706	0.748267	0.995383	7	45367891	45370583	protein_coding	lin-7 homolog B (C. elegans)
ENSMUSG00000003873	Bax	1.25021	0.160829	0.796512	7	45461697	45466898	protein_coding	BCL2-associated X protein
ENSMUSG00000003882	Il7r	0.66675	0.553015		15	9505788	9530176	protein_coding	interleukin 7 receptor
ENSMUSG00000003923	Tfam	0.877479	0.224853	0.866572	10	71225464	71238280	protein_coding	transcription factor A, mitochondrial
ENSMUSG00000003929	Zfp81	1.07755	0.737174	0.995383	17	33329342	33358878	protein_coding	zinc finger protein 81
ENSMUSG00000003934	Efnb3	1.23948	0.724123	0.995383	11	69554092	69560205	protein_coding	ephrin B3
ENSMUSG00000003948	Mmd	1.22456	0.621491	0.995383	11	90249456	90278589	protein_coding	monocyte to macrophage differentiation-associated
ENSMUSG00000003949	Hlf	0.497631	0.315296	0.924234	11	90336536	90390895	protein_coding	hepatic leukemia factor
ENSMUSG00000003955	Fam162a	1.11182	0.651734	0.995383	16	36043761	36071594	protein_coding	family with sequence similarity 162, member A
ENSMUSG00000003970	Rpl8	0.968512	0.802527	0.995383	15	76904078	76906314	protein_coding	ribosomal protein L8
ENSMUSG00000003992	Ssbp2	1.08829	0.73677	0.995383	13	91460283	91703429	protein_coding	single-stranded DNA binding protein 2
ENSMUSG00000004018	Fancl	1.25409	0.124557	0.754764	11	26386135	26471876	protein_coding	Fanconi anemia, complementation group L
ENSMUSG00000004031	Brinp2	1.0726	0.913017		1	158245269	158356326	protein_coding	bone morphogenic protein/retinoic acid inducible neural-specific 2
ENSMUSG00000004032	Gstm5	0.487434	0.191207	0.835893	3	107895821	107898686	protein_coding	glutathione S-transferase, mu 5
ENSMUSG00000004035	Gstm7	0.918428	0.907753	0.995383	3	107926334	107931817	protein_coding	glutathione S-transferase, mu 7
ENSMUSG00000004038	Gstm3	0.778358	0.694419		3	107963696	107969283	protein_coding	glutathione S-transferase, mu 3
ENSMUSG00000004040	Stat3	0.807928	0.497917	0.978409	11	100885098	100939540	protein_coding	signal transducer and activator of transcription 3
ENSMUSG00000004043	Stat5a	1.18717	0.383882	0.946182	11	100859351	100885169	protein_coding	signal transducer and activator of transcription 5A
ENSMUSG00000004044	Cavin1	0.386778	0.0958442	0.705392	11	100956733	100970887	protein_coding	caveolae associated 1
ENSMUSG00000004054	Map3k11	0.880842	0.41217	0.957317	19	5688742	5702865	protein_coding	mitogen-activated protein kinase kinase kinase 11
ENSMUSG00000004056	Akt2	1.09226	0.597782	0.995383	7	27591552	27640826	protein_coding	thymoma viral proto-oncogene 2
ENSMUSG00000004069	Dnaja3	1.04559	0.745668	0.995383	16	4639989	4707695	protein_coding	DnaJ heat shock protein family (Hsp40) member A3
ENSMUSG00000004070	Hmox2	0.844669	0.171732	0.813429	16	4726361	4766742	protein_coding	heme oxygenase 2
ENSMUSG00000004071	Cdip1	0.894476	0.622074	0.995383	16	4750348	4790292	protein_coding	cell death inducing Trp53 target 1
ENSMUSG00000004085	Map3k20	1.09927	0.753382	0.995383	2	72285637	72442610	protein_coding	mitogen-activated protein kinase kinase kinase 20
ENSMUSG00000004096	Cwc15	0.891155	0.37448	0.942683	9	14500617	14510577	protein_coding	CWC15 spliceosome-associated protein
ENSMUSG00000004098	Col5a3	1.09799	0.890999	0.995383	9	20770050	20815067	protein_coding	collagen, type V, alpha 3
ENSMUSG00000004099	Dnmt1	1.30161	0.122587	0.749784	9	20907209	20959888	protein_coding	DNA methyltransferase (cytosine-5) 1
ENSMUSG00000004100	Ppan	1.51186	0.0465405	0.548237	9	20888175	20892178	protein_coding	peter pan homolog
ENSMUSG00000004105	Angptl2	0.891417	0.872358		2	33216069	33247717	protein_coding	angiopoietin-like 2
ENSMUSG00000004110	Cacna1e	2.72827	0.168468	0.809106	1	154390731	154884501	protein_coding	calcium channel, voltage-dependent, R type, alpha 1E subunit
ENSMUSG00000004113	Cacna1b	1.04528	0.94464		2	24603887	24763152	protein_coding	calcium channel, voltage-dependent, N type, alpha 1B subunit
ENSMUSG00000004127	Trmt10a	0.701712	0.0154399	0.365886	3	138143448	138159821	protein_coding	tRNA methyltransferase 10A
ENSMUSG00000004151	Etv1	0.424645	0.248789	0.884607	12	38779380	38870484	protein_coding	ets variant 1
ENSMUSG00000004187	Kifc2	1.09052	0.803589	0.995383	15	76659858	76668196	protein_coding	kinesin family member C2
ENSMUSG00000004207	Psap	0.937254	0.696027	0.995383	10	60277627	60302597	protein_coding	prosaposin
ENSMUSG00000004221	Ikbkg	0.950681	0.54177	0.989558	X	74393290	74453854	protein_coding	inhibitor of kappaB kinase gamma
ENSMUSG00000004233	Wars2	0.987678	0.964014	0.998292	3	99141068	99239186	protein_coding	tryptophanyl tRNA synthetase 2 (mitochondrial)
ENSMUSG00000004263	Atn1	0.751792	0.576594	0.995299	6	124742544	124756524	protein_coding	atrophin 1
ENSMUSG00000004264	Phb2	0.974515	0.841234	0.995383	6	124712336	124716950	protein_coding	prohibitin 2
ENSMUSG00000004266	Ptpn6	0.929588	0.804828	0.995383	6	124720707	124738714	protein_coding	protein tyrosine phosphatase, non-receptor type 6
ENSMUSG00000004267	Eno2	0.494121			6	124760053	124769673	protein_coding	enolase 2, gamma neuronal
ENSMUSG00000004268	Emg1	0.935235	0.557348	0.992307	6	124704085	124712178	protein_coding	EMG1 N1-specific pseudouridine methyltransferase
ENSMUSG00000004270	Lpcat3	0.886384	0.68091	0.995383	6	124663027	124704418	protein_coding	lysophosphatidylcholine acyltransferase 3
ENSMUSG00000004285	Atp6v1f	0.965521	0.771649	0.995383	6	29467718	29470512	protein_coding	ATPase, H+ transporting, lysosomal V1 subunit F
ENSMUSG00000004317	Clcn5	0.751382	0.128273	0.758083	X	7153810	7319358	protein_coding	chloride channel, voltage-sensitive 5
ENSMUSG00000004319	Clcn3	0.931587	0.548271	0.991494	8	60910389	60983300	protein_coding	chloride channel, voltage-sensitive 3
ENSMUSG00000004328	Hif3a	0.581795	0.356426	0.939441	7	17031507	17062427	protein_coding	hypoxia inducible factor 3, alpha subunit
ENSMUSG00000004347	Pde1c	0.212516	0.0111285	0.312396	6	56069804	56652487	protein_coding	phosphodiesterase 1C
ENSMUSG00000004356	Utp20	1.21181	0.431415	0.961564	10	88746607	88826804	protein_coding	UTP20 small subunit processome component
ENSMUSG00000004360	9330159F19Rik	1.03912	0.952018		10	29211606	29230779	protein_coding	RIKEN cDNA 9330159F19 gene
ENSMUSG00000004364	Cul3	0.941311	0.561654	0.992307	1	80264923	80340480	protein_coding	cullin 3
ENSMUSG00000004371	Il11	1.88033	0.136287	0.76707	7	4772373	4782859	protein_coding	interleukin 11
ENSMUSG00000004383	Large1	1.05144	0.93731		8	72814599	73353540	protein_coding	LARGE xylosyl- and glucuronyltransferase 1
ENSMUSG00000004393	Ddx56	1.10898	0.300652	0.914983	11	6258919	6267772	protein_coding	DEAD (Asp-Glu-Ala-Asp) box polypeptide 56
ENSMUSG00000004394	Tmed4	0.898825	0.359417	0.940394	11	6270369	6274870	protein_coding	transmembrane p24 trafficking protein 4
ENSMUSG00000004446	Bid	1.13185	0.387415	0.948299	6	120891930	120916853	protein_coding	BH3 interacting domain death agonist
ENSMUSG00000004451	Ralb	0.773633	0.409834	0.957317	1	119470305	119504794	protein_coding	v-ral simian leukemia viral oncogene B
ENSMUSG00000004455	Ppp1cc	1.10976	0.578463	0.995383	5	122158278	122175273	protein_coding	protein phosphatase 1 catalytic subunit gamma
ENSMUSG00000004460	Dnajb11	1.01694	0.875406	0.995383	16	22857845	22879634	protein_coding	DnaJ heat shock protein family (Hsp40) member B11
ENSMUSG00000004462	Tbccd1	1.12645	0.453266	0.967676	16	22813214	22857669	protein_coding	TBCC domain containing 1
ENSMUSG00000004473	Clec11a	1.70754	0.448879	0.966485	7	44302687	44306902	protein_coding	C-type lectin domain family 11, member a
ENSMUSG00000004500	Zfp324	1.10402	0.596019	0.995383	7	12965838	12974236	protein_coding	zinc finger protein 324
ENSMUSG00000004508	Gab2	1.07907	0.79844	0.995383	7	97081586	97308946	protein_coding	growth factor receptor bound protein 2-associated protein 2
ENSMUSG00000004530	Coro1c	1.00057	0.997478	0.999994	5	113842436	113908758	protein_coding	coronin, actin binding protein 1C
ENSMUSG00000004535	Tax1bp1	0.985034	0.913121	0.995383	6	52713729	52766780	protein_coding	Tax1 (human T cell leukemia virus type I) binding protein 1
ENSMUSG00000004540	Psg17	1.01028	0.987205		7	18813937	18821607	protein_coding	pregnancy specific glycoprotein 17
ENSMUSG00000004542	Psg19	0.881964	0.843879		7	18789567	18798520	protein_coding	pregnancy specific glycoprotein 19
ENSMUSG00000004552	Ctse	0.756308	0.394287	0.95138	1	131638306	131675505	protein_coding	cathepsin E
ENSMUSG00000004558	Ndrg2	0.0919257	2.18386e-05	0.00495768	14	51905271	51914158	protein_coding	N-myc downstream regulated gene 2
ENSMUSG00000004561	Mettl17	1.23266	0.205729	0.850039	14	51884842	51893039	protein_coding	methyltransferase like 17
ENSMUSG00000004562	Arhgef40	1.54639	0.241686	0.876538	14	51984719	52006251	protein_coding	Rho guanine nucleotide exchange factor (GEF) 40
ENSMUSG00000004565	Pnpla6	1.24561	0.227044	0.866572	8	3515384	3544267	protein_coding	patatin-like phospholipase domain containing 6
ENSMUSG00000004567	Mcoln1	1.11101	0.523063	0.985714	8	3500457	3515232	protein_coding	mucolipin 1
ENSMUSG00000004568	Arhgef18	1.4096	0.467156	0.971611	8	3353415	3456601	protein_coding	rho/rac guanine nucleotide exchange factor (GEF) 18
ENSMUSG00000004591	Pkn2	0.949231	0.73236	0.995383	3	142790902	142882004	protein_coding	protein kinase N2
ENSMUSG00000004609	Cd33	1.16779	0.80785		7	43524216	43544428	protein_coding	CD33 antigen
ENSMUSG00000004610	Etfb	1.01426	0.942976	0.99716	7	43444083	43457800	protein_coding	electron transferring flavoprotein, beta polypeptide
ENSMUSG00000004612	Nkg7	0.818479	0.772761		7	43437073	43438249	protein_coding	natural killer cell group 7 sequence
ENSMUSG00000004626	Stxbp2	0.982143	0.92556	0.99716	8	3630955	3643644	protein_coding	syntaxin binding protein 2
ENSMUSG00000004630	Pcp2	1.01028	0.987205		8	3623371	3625545	protein_coding	Purkinje cell protein 2 (L7)
ENSMUSG00000004631	Sgce	0.392758	0.169591		6	4674350	4747207	protein_coding	sarcoglycan, epsilon
ENSMUSG00000004637	Wwox	0.846379	0.362048	0.940394	8	114439655	115352708	protein_coding	WW domain-containing oxidoreductase
ENSMUSG00000004642	Slbp	0.425192	0.00874266	0.271716	5	33634952	33652574	protein_coding	stem-loop binding protein
ENSMUSG00000004654	Ghrhr	1.16779	0.80785		6	55376295	55388530	protein_coding	growth hormone releasing hormone receptor
ENSMUSG00000004655	Aqp1	0.671459	0.541628	0.989558	6	55336432	55348555	protein_coding	aquaporin 1
ENSMUSG00000004661	Arid3b	0.522216			9	57790353	57836793	protein_coding	AT rich interactive domain 3B (BRIGHT-like)
ENSMUSG00000004665	Cnn2	0.628086	0.236481	0.872838	10	79988584	79996062	protein_coding	calponin 2
ENSMUSG00000004667	Polr2e	0.979243	0.892995	0.995383	10	80035949	80039795	protein_coding	polymerase (RNA) II (DNA directed) polypeptide E
ENSMUSG00000004668	Abca13	1.07298	0.912092		11	9191942	9684259	protein_coding	ATP-binding cassette, sub-family A (ABC1), member 13
ENSMUSG00000004677	Myo9b	1.28703	0.0641671	0.621976	8	71272714	71360713	protein_coding	myosin IXb
ENSMUSG00000004698	Hdac9	0.611084	0.507007	0.981171	12	34047580	34917095	protein_coding	histone deacetylase 9
ENSMUSG00000004707	Ly9	0.556143	0.389263	0.949215	1	171588624	171607410	protein_coding	lymphocyte antigen 9
ENSMUSG00000004709	Cd244a	1.04589	0.943921		1	171559193	171609746	protein_coding	CD244 molecule A
ENSMUSG00000004730	Adgre1	0.686923	0.555997		17	57358691	57483527	protein_coding	adhesion G protein-coupled receptor E1
ENSMUSG00000004748	Mtfp1	0.778914	0.242485	0.878216	11	4091480	4095445	protein_coding	mitochondrial fission process 1
ENSMUSG00000004768	Rab23	1.02732	0.909867	0.995383	1	33719887	33742564	protein_coding	RAB23, member RAS oncogene family
ENSMUSG00000004771	Rab11a	0.780798	0.0395763	0.519199	9	64715299	64737758	protein_coding	RAB11A, member RAS oncogene family
ENSMUSG00000004788	Eif2b2	1.07912	0.73817	0.995383	12	85219481	85226628	protein_coding	eukaryotic translation initiation factor 2B, subunit 2 beta
ENSMUSG00000004789	Dlst	1.12898	0.531794	0.987204	12	85110833	85134845	protein_coding	dihydrolipoamide S-succinyltransferase (E2 component of 2-oxo-glutarate complex)
ENSMUSG00000004791	Pgf	1.44964	0.536798	0.988869	12	85166635	85177790	protein_coding	placental growth factor
ENSMUSG00000004798	Ulk2	0.970499	0.905055	0.995383	11	61775649	61855073	protein_coding	unc-51 like kinase 2
ENSMUSG00000004815	Dgkq	1.5424	0.00922631	0.27846	5	108646693	108669672	protein_coding	diacylglycerol kinase, theta
ENSMUSG00000004837	Grap	0.0709929			11	61653265	61672784	protein_coding	GRB2-related adaptor protein
ENSMUSG00000004843	Chmp2b	0.869596	0.158729	0.793848	16	65539128	65562726	protein_coding	charged multivesicular body protein 2B
ENSMUSG00000004846	Plod3	1.02146	0.889066	0.995383	5	136987019	136996648	protein_coding	procollagen-lysine, 2-oxoglutarate 5-dioxygenase 3
ENSMUSG00000004849	Ap1s1	0.855345	0.414968	0.957317	5	137034993	137046135	protein_coding	adaptor protein complex AP-1, sigma 1
ENSMUSG00000004865	Srpk1	0.995391	0.955426	0.99772	17	28587648	28622709	protein_coding	serine/arginine-rich protein specific kinase 1
ENSMUSG00000004872	Pax3	1.16779	0.80785		1	78101267	78197134	protein_coding	paired box 3
ENSMUSG00000004880	Lbr	0.8087	0.247698	0.883441	1	181815335	181843046	protein_coding	lamin B receptor
ENSMUSG00000004885	Crabp2	0.759132	0.645292	0.995383	3	87948666	87953376	protein_coding	cellular retinoic acid binding protein II
ENSMUSG00000004891	Nes	1.25042	0.764086	0.995383	3	87971078	87980451	protein_coding	nestin
ENSMUSG00000004892	Bcan	1.04984	0.939213		3	87987531	88000230	protein_coding	brevican
ENSMUSG00000004895	Prcc	0.834379	0.279312	0.901362	3	87858903	87885608	protein_coding	papillary renal cell carcinoma (translocation-associated)
ENSMUSG00000004896	Rrnad1	1.10621	0.608457	0.995383	3	87922601	87930717	protein_coding	ribosomal RNA adenine dimethylase domain containing 1
ENSMUSG00000004897	Hdgf	0.796369	0.140674	0.769876	3	87906321	87916132	protein_coding	heparin binding growth factor
ENSMUSG00000004902	Slc25a18	0.819163	0.742026	0.995383	6	120773578	120794336	protein_coding	solute carrier family 25 (mitochondrial carrier), member 18
ENSMUSG00000004929	Thop1	1.00438	0.965285	0.998292	10	81070035	81082559	protein_coding	thimet oligopeptidase 1
ENSMUSG00000004931	Apba3	0.874061	0.181771	0.82699	10	81266960	81273246	protein_coding	amyloid beta (A4) precursor protein-binding, family A, member 3
ENSMUSG00000004933	Matk	1.0639	0.922635		10	81252935	81263365	protein_coding	megakaryocyte-associated tyrosine kinase
ENSMUSG00000004934	Pias4	1.23634	0.0232618	0.436898	10	81153266	81167923	protein_coding	protein inhibitor of activated STAT 4
ENSMUSG00000004936	Map2k1	0.859966	0.257781	0.889704	9	64185770	64253631	protein_coding	mitogen-activated protein kinase kinase 1
ENSMUSG00000004937	Sgta	0.902797	0.323016	0.925504	10	81044075	81060181	protein_coding	small glutamine-rich tetratricopeptide repeat (TPR)-containing, alpha
ENSMUSG00000004939	Nmrk2	0.66156	0.518638		10	81198170	81202051	protein_coding	nicotinamide riboside kinase 2
ENSMUSG00000004945	Tmem242	0.90146	0.401889	0.955613	17	5410870	5440259	protein_coding	transmembrane protein 242
ENSMUSG00000004947	Dtx2	0.976523	0.862734	0.995383	5	135994800	136032872	protein_coding	deltex 2, E3 ubiquitin ligase
ENSMUSG00000004948	Zp3	0.714195	0.597966		5	135980099	135988624	protein_coding	zona pellucida glycoprotein 3
ENSMUSG00000004951	Hspb1	1.02132	0.973614		5	135887919	135889563	protein_coding	heat shock protein 1
ENSMUSG00000004952	Rasa4	1.0404	0.892829	0.995383	5	136083916	136111860	protein_coding	RAS p21 protein activator 4
ENSMUSG00000004961	Syt5	0.860608	0.822341	0.995383	7	4539765	4547541	protein_coding	synaptotagmin V
ENSMUSG00000004980	Hnrnpa2b1	0.836787	0.0371473	0.503788	6	51460932	51469894	protein_coding	heterogeneous nuclear ribonucleoprotein A2/B1
ENSMUSG00000004994	Ccdc130	1.10874	0.424152	0.95955	8	84257795	84270380	protein_coding	coiled-coil domain containing 130
ENSMUSG00000004996	Mri1	1.02351	0.893748	0.995383	8	84249906	84257326	protein_coding	methylthioribose-1-phosphate isomerase 1
ENSMUSG00000005034	Prkacb	0.792718	0.232417	0.868345	3	146729574	146812990	protein_coding	protein kinase, cAMP dependent, catalytic, beta
ENSMUSG00000005043	Sgsh	1.35207	0.517142	0.983587	11	119343425	119355536	protein_coding	N-sulfoglucosamine sulfohydrolase (sulfamidase)
ENSMUSG00000005045	Chd5	1.25455	0.655975	0.995383	4	152338651	152390194	protein_coding	chromodomain helicase DNA binding protein 5
ENSMUSG00000005054	Cstb	1.04773	0.825169	0.995383	10	78425669	78427622	protein_coding	cystatin B
ENSMUSG00000005057	Sh2b2	0.846888	0.79633	0.995383	5	136218147	136246556	protein_coding	SH2B adaptor protein 2
ENSMUSG00000005069	Pex5	0.779503	0.0515745	0.570122	6	124396816	124415067	protein_coding	peroxisomal biogenesis factor 5
ENSMUSG00000005078	Jkamp	0.975128	0.83237	0.995383	12	72085589	72101461	protein_coding	JNK1/MAPK8-associated membrane protein
ENSMUSG00000005087	Cd44	1.16025	0.609415	0.995383	2	102811141	102901665	protein_coding	CD44 antigen
ENSMUSG00000005089	Slc1a2	1.98206	0.286438		2	102658659	102790784	protein_coding	solute carrier family 1 (glial high affinity glutamate transporter), member 2
ENSMUSG00000005102	Eif2ak4	1.24779	0.340568	0.933596	2	118388618	118475234	protein_coding	eukaryotic translation initiation factor 2 alpha kinase 4
ENSMUSG00000005103	Wdr1	0.927135	0.751644	0.995383	5	38526813	38563221	protein_coding	WD repeat domain 1
ENSMUSG00000005107	Slc2a9	0.276031	0.000136594	0.0187686	5	38349273	38503143	protein_coding	solute carrier family 2 (facilitated glucose transporter), member 9
ENSMUSG00000005124	Ccn4	1.05088	0.937973		15	66891320	66923201	protein_coding	cellular communication network factor 4
ENSMUSG00000005125	Ndrg1	2.14849	0.260791	0.891682	15	66929318	66969640	protein_coding	N-myc downstream regulated gene 1
ENSMUSG00000005131	4930550C14Rik	1.21311	0.730558	0.995383	9	53402325	53434402	protein_coding	RIKEN cDNA 4930550C14 gene
ENSMUSG00000005142	Man2b1	1.00357	0.991099	0.999841	8	85083270	85098282	protein_coding	mannosidase 2, alpha B1
ENSMUSG00000005148	Klf5	1.0468	0.90801	0.995383	14	99298691	99315036	protein_coding	Kruppel-like factor 5
ENSMUSG00000005150	Wdr83	1.15517	0.19818	0.840248	8	85075035	85081306	protein_coding	WD repeat domain containing 83
ENSMUSG00000005161	Prdx2	0.865975	0.285473	0.907208	8	84969587	84974834	protein_coding	peroxiredoxin 2
ENSMUSG00000005198	Polr2a	0.933604	0.718991	0.995383	11	69733997	69758637	protein_coding	polymerase (RNA) II (DNA directed) polypeptide A
ENSMUSG00000005204	Senp3	0.91233	0.389253	0.949215	11	69673115	69682084	protein_coding	SUMO/sentrin specific peptidase 3
ENSMUSG00000005225	Plekha8	1.26262	0.747719	0.995383	6	54595111	54645839	protein_coding	pleckstrin homology domain containing, family A (phosphoinositide binding specific) member 8
ENSMUSG00000005233	Spc25	1.01872	0.922759	0.997056	2	69193895	69206194	protein_coding	SPC25, NDC80 kinetochore complex component, homolog (S. cerevisiae)
ENSMUSG00000005237	Dnah2	1.27863	0.731662	0.995383	11	69420809	69549110	protein_coding	dynein, axonemal, heavy chain 2
ENSMUSG00000005251	Ripk4	0.972942	0.970554	0.998589	16	97741933	97763787	protein_coding	receptor-interacting serine-threonine kinase 4
ENSMUSG00000005262	Ufd1	1.12415	0.333322	0.930689	16	18811779	18835261	protein_coding	ubiquitin recognition factor in ER-associated degradation 1
ENSMUSG00000005267	Zfp287	0.92693	0.905341		11	62700356	62731905	protein_coding	zinc finger protein 287
ENSMUSG00000005299	Letm1	0.538827	0.0273076	0.462069	5	33739673	33782817	protein_coding	leucine zipper-EF-hand containing transmembrane protein 1
ENSMUSG00000005312	Ubqln1	1.00755	0.95518	0.997635	13	58176156	58215653	protein_coding	ubiquilin 1
ENSMUSG00000005320	Fgfr4	0.711353	0.594476		13	55152640	55168759	protein_coding	fibroblast growth factor receptor 4
ENSMUSG00000005338	Cadm3	0.19283	0.0115454	0.319517	1	173333258	173367695	protein_coding	cell adhesion molecule 3
ENSMUSG00000005339	Fcer1a	1.04988			1	173221284	173227214	protein_coding	Fc receptor, IgE, high affinity I, alpha polypeptide
ENSMUSG00000005354	Txn2	0.88088	0.257822	0.889704	15	77915047	77929006	protein_coding	thioredoxin 2
ENSMUSG00000005360	Slc1a3	1.67146	0.489486	0.978409	15	8634124	8710764	protein_coding	solute carrier family 1 (glial high affinity glutamate transporter), member 3
ENSMUSG00000005362	Crbn	1.04318	0.747243	0.995383	6	106780201	106800077	protein_coding	cereblon
ENSMUSG00000005364	Il5ra	0.311289	0.109452	0.729829	6	106710357	106749037	protein_coding	interleukin 5 receptor, alpha
ENSMUSG00000005370	Msh6	0.948072	0.78994	0.995383	17	87975062	87990892	protein_coding	mutS homolog 6
ENSMUSG00000005371	Fbxo11	1.04567	0.72557	0.995383	17	87990859	88065291	protein_coding	F-box protein 11
ENSMUSG00000005373	Mlxipl	2.43014	0.224191	0.864956	5	135089890	135138382	protein_coding	MLX interacting protein-like
ENSMUSG00000005374	Tbl2	1.05815	0.708117	0.995383	5	135149657	135165760	protein_coding	transducin (beta)-like 2
ENSMUSG00000005378	Bud23	1.06477	0.601209	0.995383	5	135052957	135064959	protein_coding	BUD23, rRNA methyltransferase and ribosome maturation factor
ENSMUSG00000005397	Nid1	0.219344	0.0246519	0.45007	13	13437551	13512269	protein_coding	nidogen 1
ENSMUSG00000005410	Mcm5	1.15121	0.333988	0.931053	8	75109569	75128439	protein_coding	minichromosome maintenance complex component 5
ENSMUSG00000005413	Hmox1	1.42685	0.206106	0.850039	8	75093621	75100589	protein_coding	heme oxygenase 1
ENSMUSG00000005417	Mprip	1.0441	0.762295	0.995383	11	59661305	59780860	protein_coding	myosin phosphatase Rho interacting protein
ENSMUSG00000005442	Cic	0.934674	0.610254	0.995383	7	25267704	25294159	protein_coding	capicua transcriptional repressor
ENSMUSG00000005447	Pafah1b3	0.451291	0.000135472	0.0187686	7	25295049	25297986	protein_coding	platelet-activating factor acetylhydrolase, isoform 1b, subunit 3
ENSMUSG00000005465	Il27ra	1.37151	0.295138	0.913762	8	84030294	84042589	protein_coding	interleukin 27 receptor, alpha
ENSMUSG00000005469	Prkaca	1.00682	0.968293	0.998292	8	83972993	83996443	protein_coding	protein kinase, cAMP dependent, catalytic, alpha
ENSMUSG00000005470	Asf1b	0.934228	0.497036	0.978409	8	83955507	83970197	protein_coding	anti-silencing function 1B histone chaperone
ENSMUSG00000005474	Myl10	1.16779	0.80785		5	136693146	136701094	protein_coding	myosin, light chain 10, regulatory
ENSMUSG00000005481	Ddx39	1.01289	0.886262	0.995383	8	83715177	83726892	protein_coding	DEAD (Asp-Glu-Ala-Asp) box polypeptide 39
ENSMUSG00000005483	Dnajb1	0.970162	0.824704	0.995383	8	83608193	83612653	protein_coding	DnaJ heat shock protein family (Hsp40) member B1
ENSMUSG00000005493	Msh4	1.71188	0.458661	0.969543	3	153857149	153906138	protein_coding	mutS homolog 4
ENSMUSG00000005501	Usp40	0.938476	0.726824	0.995383	1	87945119	88008551	protein_coding	ubiquitin specific peptidase 40
ENSMUSG00000005505	Kbtbd4	1.05462	0.791116	0.995383	2	90904740	90911626	protein_coding	kelch repeat and BTB (POZ) domain containing 4
ENSMUSG00000005506	Celf1	1.12187	0.572868	0.995299	2	90940382	91019497	protein_coding	CUGBP, Elav-like family member 1
ENSMUSG00000005510	Ndufs3	1.24326	0.402559	0.955696	2	90894634	90904827	protein_coding	NADH:ubiquinone oxidoreductase core subunit S3
ENSMUSG00000005514	Por	0.967115	0.86133	0.995383	5	135670033	135735326	protein_coding	P450 (cytochrome) oxidoreductase
ENSMUSG00000005533	Igf1r	0.882026	0.541255	0.989558	7	67952827	68233668	protein_coding	insulin-like growth factor I receptor
ENSMUSG00000005534	Insr	2.73167	0.176869	0.820742	8	3122061	3279617	protein_coding	insulin receptor
ENSMUSG00000005553	Atp4a	1.14237	0.805251	0.995383	7	30712209	30725534	protein_coding	ATPase, H+/K+ exchanging, gastric, alpha polypeptide
ENSMUSG00000005566	Trim28	0.969378	0.837616	0.995383	7	12999114	13031035	protein_coding	tripartite motif-containing 28
ENSMUSG00000005575	Ube2m	0.949445	0.673378	0.995383	7	13035120	13038275	protein_coding	ubiquitin-conjugating enzyme E2M
ENSMUSG00000005580	Adcy9	1.02142	0.944708	0.99716	16	4287529	4420498	protein_coding	adenylate cyclase 9
ENSMUSG00000005583	Mef2c	1.32704	0.607037	0.995383	13	83504034	83667080	protein_coding	myocyte enhancer factor 2C
ENSMUSG00000005609	Ctr9	1.01944	0.890097	0.995383	7	111028951	111056377	protein_coding	CTR9 homolog, Paf1/RNA polymerase II complex component
ENSMUSG00000005610	Eif4g2	1.05636	0.731379	0.995383	7	111067750	111083030	protein_coding	eukaryotic translation initiation factor 4, gamma 2
ENSMUSG00000005611	Mrvi1	0.186077	0.000120085	0.0169461	7	110868266	110982461	protein_coding	MRV integration site 1
ENSMUSG00000005615	Pcyt1a	1.26619	0.296932	0.914224	16	32430921	32475070	protein_coding	phosphate cytidylyltransferase 1, choline, alpha isoform
ENSMUSG00000005621	Zfp592	0.988378	0.899754	0.995383	7	80993681	81045164	protein_coding	zinc finger protein 592
ENSMUSG00000005625	Psmd4	0.791244	0.362383	0.940394	3	95032694	95042614	protein_coding	proteasome (prosome, macropain) 26S subunit, non-ATPase, 4
ENSMUSG00000005628	Tmod4	1.54359	0.230792	0.867625	3	95124476	95129209	protein_coding	tropomodulin 4
ENSMUSG00000005640	Insrr	0.881964	0.843879		3	87796951	87816101	protein_coding	insulin receptor-related receptor
ENSMUSG00000005649	Cabp5	1.85238	0.39812		7	13398132	13408887	protein_coding	calcium binding protein 5
ENSMUSG00000005656	Snx6	0.894166	0.391605	0.949215	12	54746349	54795703	protein_coding	sorting nexin 6
ENSMUSG00000005667	Mthfd2	0.915609	0.529747	0.987204	6	83305691	83325908	protein_coding	methylenetetrahydrofolate dehydrogenase (NAD+ dependent), methenyltetrahydrofolate cyclohydrolase
ENSMUSG00000005672	Kit	1.08357	0.804166	0.995383	5	75574916	75656722	protein_coding	KIT proto-oncogene receptor tyrosine kinase
ENSMUSG00000005674	Tomm40l	0.838986	0.353897	0.939441	1	171216011	171222514	protein_coding	translocase of outer mitochondrial membrane 40-like
ENSMUSG00000005677	Nr1i3	0.330214	0.13648	0.76707	1	171213970	171220701	protein_coding	nuclear receptor subfamily 1, group I, member 3
ENSMUSG00000005681	Apoa2	0.655173	0.509917		1	171225054	171226379	protein_coding	apolipoprotein A-II
ENSMUSG00000005682	Pan2	1.03188	0.884133	0.995383	10	128303335	128321358	protein_coding	PAN2 poly(A) specific ribonuclease subunit
ENSMUSG00000005683	Cs	1.145	0.443615	0.965387	10	128337734	128362479	protein_coding	citrate synthase
ENSMUSG00000005686	Ampd3	0.707018	0.0331478	0.481658	7	110768206	110812405	protein_coding	adenosine monophosphate deaminase 3
ENSMUSG00000005687	Bcas2	0.810507	0.401263	0.955225	3	103171655	103179166	protein_coding	breast carcinoma amplified sequence 2
ENSMUSG00000005698	Ctcf	0.944243	0.546531	0.991363	8	105636568	105682922	protein_coding	CCCTC-binding factor
ENSMUSG00000005699	Pard6a	0.985177	0.93616	0.99716	8	105701148	105703496	protein_coding	par-6 family cell polarity regulator alpha
ENSMUSG00000005705	Agrp	0.638586	0.526451	0.986993	8	105566698	105637393	protein_coding	agouti related neuropeptide
ENSMUSG00000005718	Tfap4	1.30368	0.0896822	0.694928	16	4544661	4559854	protein_coding	transcription factor AP4
ENSMUSG00000005732	Ranbp1	0.946875	0.591733	0.995383	16	18239784	18248732	protein_coding	RAN binding protein 1
ENSMUSG00000005763	Cd247	0.424005	0.19851	0.840713	1	165788681	165877277	protein_coding	CD247 antigen
ENSMUSG00000005774	Rfx5	1.28895	0.185868	0.832883	3	94954075	94961561	protein_coding	regulatory factor X, 5 (influences HLA class II expression)
ENSMUSG00000005779	Psmb4	0.790861	0.342561	0.934192	3	94884093	94886961	protein_coding	proteasome (prosome, macropain) subunit, beta type 4
ENSMUSG00000005800	Mmp8	0.881964	0.843879		9	7558456	7568485	protein_coding	matrix metallopeptidase 8
ENSMUSG00000005802	Slc30a4	1.11676	0.868261	0.995383	2	122681233	122702663	protein_coding	solute carrier family 30 (zinc transporter), member 4
ENSMUSG00000005803	Sqor	1.93926	0.343821	0.934192	2	122765237	122809569	protein_coding	sulfide quinone oxidoreductase
ENSMUSG00000005804	Bloc1s6	1.09016	0.664201	0.995383	2	122738503	122749475	protein_coding	biogenesis of lysosomal organelles complex-1, subunit 6, pallidin
ENSMUSG00000005813	Metap1	0.945949	0.583836	0.995383	3	138458956	138489515	protein_coding	methionyl aminopeptidase 1
ENSMUSG00000005823	Gpr108	0.979771	0.806509	0.995383	17	57234635	57248446	protein_coding	G protein-coupled receptor 108
ENSMUSG00000005824	Tnfsf14	0.280546	0.0609698	0.610634	17	57189492	57194177	protein_coding	tumor necrosis factor (ligand) superfamily, member 14
ENSMUSG00000005846	Rsl1d1	0.92201	0.339784	0.933096	16	11192970	11203331	protein_coding	ribosomal L1 domain containing 1
ENSMUSG00000005871	Apc	0.882704	0.651632	0.995383	18	34220924	34322552	protein_coding	APC, WNT signaling pathway regulator
ENSMUSG00000005873	Reep5	0.655147	0.14086	0.769876	18	34344885	34374070	protein_coding	receptor accessory protein 5
ENSMUSG00000005881	Ergic3	0.876292	0.360397	0.940394	2	156008045	156018279	protein_coding	ERGIC and golgi 3
ENSMUSG00000005882	Uqcc1	0.961534	0.81491	0.995383	2	155846894	155930310	protein_coding	ubiquinol-cytochrome c reductase complex assembly factor 1
ENSMUSG00000005883	Spo11	0.778358	0.694419		2	172977700	172993576	protein_coding	SPO11 meiotic protein covalently bound to DSB
ENSMUSG00000005886	Ncoa2	1.08641	0.654341	0.995383	1	13139105	13374083	protein_coding	nuclear receptor coactivator 2
ENSMUSG00000005891	Prl4a1	1.3646	0.625972		13	28016212	28023559	protein_coding	prolactin family 4, subfamily a, member 1
ENSMUSG00000005893	Nr2c2	1.12627	0.472954	0.973273	6	92091390	92174294	protein_coding	nuclear receptor subfamily 2, group C, member 2
ENSMUSG00000005897	Nr2c1	0.883342	0.466582	0.971235	10	94148023	94197211	protein_coding	nuclear receptor subfamily 2, group C, member 1
ENSMUSG00000005899	Smpd4	1.01847	0.899765	0.995383	16	17619354	17644828	protein_coding	sphingomyelin phosphodiesterase 4
ENSMUSG00000005907	Pex1	0.49718	0.0243483	0.447068	5	3596066	3637232	protein_coding	peroxisomal biogenesis factor 1
ENSMUSG00000005917	Otx1	0.950456	0.945569	0.99716	11	21994764	22002897	protein_coding	orthodenticle homeobox 1
ENSMUSG00000005936	Kctd20	0.816961	0.00310668	0.147464	17	28951950	28969549	protein_coding	potassium channel tetramerisation domain containing 20
ENSMUSG00000005947	Itgae	0.542687	0.251741	0.886129	11	73090583	73147446	protein_coding	integrin alpha E, epithelial-associated
ENSMUSG00000005949	Ctns	0.883266	0.554222	0.992044	11	73183596	73199042	protein_coding	cystinosis, nephropathic
ENSMUSG00000005950	P2rx5	0.534458	0.386135		11	73160421	73172685	protein_coding	purinergic receptor P2X, ligand-gated ion channel, 5
ENSMUSG00000005951	Shpk	0.977083	0.935872	0.99716	11	73199460	73224511	protein_coding	sedoheptulokinase
ENSMUSG00000005952	Trpv1	1.02132	0.973614		11	73234292	73261242	protein_coding	transient receptor potential cation channel, subfamily V, member 1
ENSMUSG00000005958	Ephb3	2.07968	0.323547	0.926346	16	21204755	21223305	protein_coding	Eph receptor B3
ENSMUSG00000005968	Tuft1	0.622543	0.230736	0.867625	3	94612757	94658872	protein_coding	tuftelin 1
ENSMUSG00000005973	Rcn1	0.987173	0.983625	0.999361	2	105386291	105399319	protein_coding	reticulocalbin 1
ENSMUSG00000005980	Dnase1	0.881964	0.843879		16	4036942	4040024	protein_coding	deoxyribonuclease I
ENSMUSG00000005981	Trap1	1.09995	0.501501	0.979173	16	4039971	4077827	protein_coding	TNF receptor-associated protein 1
ENSMUSG00000005982	Naa60	0.888689	0.441838	0.964673	16	3872375	3904770	protein_coding	N(alpha)-acetyltransferase 60, NatF catalytic subunit
ENSMUSG00000005983	1700037C18Rik	0.917845	0.737926	0.995383	16	3895179	3908689	protein_coding	RIKEN cDNA 1700037C18 gene
ENSMUSG00000005986	Ankrd13d	0.888256	0.770202	0.995383	19	4270180	4283137	protein_coding	ankyrin repeat domain 13 family, member D
ENSMUSG00000006005	Tpr	0.989819	0.950534	0.99716	1	150392838	150449935	protein_coding	translocated promoter region, nuclear basket protein
ENSMUSG00000006010	Odr4	0.850707	0.489389	0.978409	1	150361305	150393080	protein_coding	odr4 GPCR localization factor homolog
ENSMUSG00000006014	Prg4	0.89045	0.870705		1	150449412	150466165	protein_coding	proteoglycan 4 (megakaryocyte stimulating factor, articular superficial zone protein)
ENSMUSG00000006019	Dhx34	1.11904	0.337538	0.932486	7	16197147	16222037	protein_coding	DEAH (Asp-Glu-Ala-His) box polypeptide 34
ENSMUSG00000006021	Kptn	1.21578	0.211537	0.852912	7	16119895	16127516	protein_coding	kaptin
ENSMUSG00000006024	Napa	1.03899	0.664244	0.995383	7	16098458	16117975	protein_coding	N-ethylmaleimide sensitive fusion protein attachment protein alpha
ENSMUSG00000006050	Sra1	0.769225	0.199748	0.842138	18	36666681	36670815	protein_coding	steroid receptor RNA activator 1
ENSMUSG00000006056	Calcoco2	1.04068	0.950152		11	96099326	96111964	protein_coding	calcium binding and coiled-coil domain 2
ENSMUSG00000006057	Atp5g1	0.896507	0.467623	0.971723	11	96068852	96075670	protein_coding	ATP synthase, H+ transporting, mitochondrial F0 complex, subunit C1 (subunit 9)
ENSMUSG00000006058	Snf8	0.89076	0.383674	0.946087	11	96034885	96047430	protein_coding	SNF8, ESCRT-II complex subunit, homolog (S. cerevisiae)
ENSMUSG00000006095	Tbcb	1.04775	0.757033	0.995383	7	30224131	30232272	protein_coding	tubulin folding cofactor B
ENSMUSG00000006127	Inpp5k	1.02635	0.919068	0.995984	11	75630988	75648871	protein_coding	inositol polyphosphate 5-phosphatase K
ENSMUSG00000006134	Crkl	0.932587	0.5734	0.995299	16	17451987	17487434	protein_coding	v-crk avian sarcoma virus CT10 oncogene homolog-like
ENSMUSG00000006154	Eps8l1	0.778358	0.694419		7	4460674	4480487	protein_coding	EPS8-like 1
ENSMUSG00000006169	Clint1	0.861043	0.298888	0.914313	11	45851964	45910625	protein_coding	clathrin interactor 1
ENSMUSG00000006179	Prss16	0.158547	0.00834672	0.264169	13	22002173	22009742	protein_coding	protease, serine 16 (thymus)
ENSMUSG00000006191	Cdkal1	1.27192	0.0937215	0.700073	13	29191746	29855674	protein_coding	CDK5 regulatory subunit associated protein 1-like 1
ENSMUSG00000006200	Rhox6	1.0669	0.919134		X	37826910	37829857	protein_coding	reproductive homeobox 6
ENSMUSG00000006215	Zbtb17	1.05682	0.794051	0.995383	4	141444654	141467930	protein_coding	zinc finger and BTB domain containing 17
ENSMUSG00000006218	Fam131c	1.06101	0.926027		4	141368220	141384175	protein_coding	family with sequence similarity 131, member C
ENSMUSG00000006221	Hspb7	1.01028	0.987205		4	141420779	141425311	protein_coding	heat shock protein family, member 7 (cardiovascular)
ENSMUSG00000006235	Epor	1.31359	0.120158	0.745702	9	21958897	21963506	protein_coding	erythropoietin receptor
ENSMUSG00000006241	Ccdc159	0.460758	0.170874	0.813352	9	21927471	21935872	protein_coding	coiled-coil domain containing 159
ENSMUSG00000006262	Mob1b	1.02375	0.937562	0.99716	5	88720855	88764220	protein_coding	MOB kinase activator 1B
ENSMUSG00000006270	Vax1	1.01028	0.987205		19	59166187	59170056	protein_coding	ventral anterior homeobox 1
ENSMUSG00000006273	Atp6v1b2	1.12215	0.372017	0.942683	8	69088646	69113711	protein_coding	ATPase, H+ transporting, lysosomal V1 subunit B2
ENSMUSG00000006276	Eps15l1	1.28685	0.0504138	0.563655	8	72340999	72421460	protein_coding	epidermal growth factor receptor pathway substrate 15-like 1
ENSMUSG00000006281	Tep1	0.869667	0.654661	0.995383	14	50824059	50870560	protein_coding	telomerase associated protein 1
ENSMUSG00000006288	Ttc5	1.1938	0.29964	0.914313	14	50765415	50785519	protein_coding	tetratricopeptide repeat domain 5
ENSMUSG00000006289	Osgep	1.17209	0.266753	0.895069	14	50906478	50924893	protein_coding	O-sialoglycoprotein endopeptidase
ENSMUSG00000006299	Aamp	1.01351	0.941382	0.99716	1	74279840	74284738	protein_coding	angio-associated migratory protein
ENSMUSG00000006301	Tmbim1	1.09375	0.737409	0.995383	1	74288247	74305622	protein_coding	transmembrane BAX inhibitor motif containing 1
ENSMUSG00000006304	Arpc2	0.887299	0.487784	0.978409	1	74236084	74268209	protein_coding	actin related protein 2/3 complex, subunit 2
ENSMUSG00000006307	Kmt2b	1.15324	0.461603	0.969861	7	30568858	30588726	protein_coding	lysine (K)-specific methyltransferase 2B
ENSMUSG00000006310	Zbtb32	0.6164	0.500142	0.979173	7	30589681	30598909	protein_coding	zinc finger and BTB domain containing 32
ENSMUSG00000006311	Etv2	1.39866	0.651216	0.995383	7	30633616	30635852	protein_coding	ets variant 2
ENSMUSG00000006313	Upk1a	0.930434	0.894261	0.995383	7	30603092	30612847	protein_coding	uroplakin 1A
ENSMUSG00000006315	Tmem147	1.01344	0.940407	0.99716	7	30727701	30729540	protein_coding	transmembrane protein 147
ENSMUSG00000006333	Rps9	0.907967	0.439386	0.964211	7	3703993	3706897	protein_coding	ribosomal protein S9
ENSMUSG00000006335	Tfpt	1.01475	0.889495	0.995383	7	3620324	3629929	protein_coding	TCF3 (E2A) fusion partner
ENSMUSG00000006342	Susd2	0.558016	0.313791	0.924234	10	75636706	75644008	protein_coding	sushi domain containing 2
ENSMUSG00000006344	Ggt5	0.795622	0.719992		10	75589340	75617200	protein_coding	gamma-glutamyltransferase 5
ENSMUSG00000006345	Ggt1	0.414288	0.235118	0.87231	10	75561604	75586200	protein_coding	gamma-glutamyltransferase 1
ENSMUSG00000006356	Crip2	1.73996	0.111917	0.733503	12	113140236	113145506	protein_coding	cysteine rich protein 2
ENSMUSG00000006360	Crip1	0.489529	0.21444	0.855139	12	113146316	113153879	protein_coding	cysteine-rich protein 1 (intestinal)
ENSMUSG00000006362	Cbfa2t3	1.13912	0.405049	0.95639	8	122625141	122699109	protein_coding	CBFA2/RUNX1 translocation partner 3
ENSMUSG00000006373	Pgrmc1	0.794353	0.492947	0.978409	X	36598206	36606079	protein_coding	progesterone receptor membrane component 1
ENSMUSG00000006378	Gcat	0.644639	0.526984	0.987204	15	79030874	79038353	protein_coding	glycine C-acetyltransferase (2-amino-3-ketobutyrate-coenzyme A ligase)
ENSMUSG00000006386	Tek	1.13287	0.843513	0.995383	4	94739289	94874976	protein_coding	TEK receptor tyrosine kinase
ENSMUSG00000006389	Mpl	1.52218	0.570546	0.994562	4	118442415	118457513	protein_coding	myeloproliferative leukemia virus oncogene
ENSMUSG00000006390	Elovl1	1.12892	0.605366	0.995383	4	118428093	118432953	protein_coding	elongation of very long chain fatty acids (FEN1/Elo2, SUR4/Elo3, yeast)-like 1
ENSMUSG00000006392	Med8	1.0138	0.902126	0.995383	4	118409337	118415782	protein_coding	mediator complex subunit 8
ENSMUSG00000006395	Hyi	1.26064	0.315571	0.924234	4	118359990	118362744	polymorphic_pseudogene	hydroxypyruvate isomerase (putative)
ENSMUSG00000006398	Cdc20	1.04559	0.763733	0.995383	4	118432901	118437352	protein_coding	cell division cycle 20
ENSMUSG00000006403	Adamts4	0.569974	0.443659		1	171250421	171260637	protein_coding	a disintegrin-like and metallopeptidase (reprolysin type) with thrombospondin type 1 motif, 4
ENSMUSG00000006411	Nectin4	0.718253	0.612182	0.995383	1	171370099	171388598	protein_coding	nectin cell adhesion molecule 4
ENSMUSG00000006412	Pfdn2	0.902296	0.500085	0.979173	1	171345670	171359254	protein_coding	prefoldin 2
ENSMUSG00000006418	Rnf114	0.847672	0.284306	0.906445	2	167492645	167516173	protein_coding	ring finger protein 114
ENSMUSG00000006423	C330007P06Rik	1.07918	0.615095	0.995383	X	36823737	36874111	protein_coding	RIKEN cDNA C330007P06 gene
ENSMUSG00000006442	Srm	0.804753	0.278942	0.901082	4	148591503	148594993	protein_coding	spermidine synthase
ENSMUSG00000006445	Epha2	1.17713	0.817711	0.995383	4	141301240	141329384	protein_coding	Eph receptor A2
ENSMUSG00000006456	Rbm14	1.00977	0.889976	0.995383	19	4800569	4811634	protein_coding	RNA binding motif protein 14
ENSMUSG00000006457	Actn3	0.996547	0.989331	0.999735	19	4861216	4877909	protein_coding	actinin alpha 3
ENSMUSG00000006462	A530013C23Rik	0.57357	0.451121		2	167691177	167729172	lincRNA	RIKEN cDNA A530013C23 gene
ENSMUSG00000006463	Zdhhc24	1.02146	0.889623	0.995383	19	4878668	4885397	protein_coding	zinc finger, DHHC domain containing 24
ENSMUSG00000006464	Bbs1	1.16543	0.572668	0.995259	19	4886878	4906628	protein_coding	Bardet-Biedl syndrome 1 (human)
ENSMUSG00000006469	Slc34a3	0.488818	0.334533	0.931158	2	25228898	25234364	protein_coding	solute carrier family 34 (sodium phosphate), member 3
ENSMUSG00000006471	Ndor1	1.55348	0.05403	0.578812	2	25244821	25256022	protein_coding	NADPH dependent diflavin oxidoreductase 1
ENSMUSG00000006476	Nsmf	2.33627	0.0106088	0.302139	2	25054355	25062881	protein_coding	NMDA receptor synaptonuclear signaling and neuronal migration factor
ENSMUSG00000006494	Pdk1	0.65323	0.206159	0.850039	2	71873224	71903858	protein_coding	pyruvate dehydrogenase kinase, isoenzyme 1
ENSMUSG00000006498	Ptbp1	1.02397	0.753614	0.995383	10	79854427	79864771	protein_coding	polypyrimidine tract binding protein 1
ENSMUSG00000006517	Mvd	1.00553	0.964271	0.998292	8	122433601	122443422	protein_coding	mevalonate (diphospho) decarboxylase
ENSMUSG00000006519	Cyba	0.927394	0.903668	0.995383	8	122424776	122432930	protein_coding	cytochrome b-245, alpha polypeptide
ENSMUSG00000006526	Stimate	1.06209	0.747352	0.995383	14	30825590	30877210	protein_coding	STIM activating enhancer
ENSMUSG00000006527	Sfmbt1	1.14086	0.639646	0.995383	14	30714849	30822721	protein_coding	Scm-like with four mbt domains 1
ENSMUSG00000006538	Ihh	0.760293	0.636849	0.995383	1	74945315	74951672	protein_coding	Indian hedgehog
ENSMUSG00000006542	Prkag3	1.0509	0.937954		1	74738922	74749221	protein_coding	protein kinase, AMP-activated, gamma 3 non-catalytic subunit
ENSMUSG00000006567	Atp7b	1.31311	0.284689	0.906561	8	21992785	22060305	protein_coding	ATPase, Cu++ transporting, beta polypeptide
ENSMUSG00000006574	Slc4a1	1.11259	0.838722	0.995383	11	102348824	102366203	protein_coding	solute carrier family 4 (anion exchanger), member 1
ENSMUSG00000006575	Rundc3a	0.575809	0.452647	0.967225	11	102393403	102402555	protein_coding	RUN domain containing 3A
ENSMUSG00000006576	Slc4a3	1.10773			1	75546266	75562172	protein_coding	solute carrier family 4 (anion exchanger), member 3
ENSMUSG00000006585	Cdt1	1.24338	0.163448	0.799475	8	122568015	122573554	protein_coding	chromatin licensing and DNA replication factor 1
ENSMUSG00000006586	Runx1t1	1.59459	0.464408		4	13743436	13893649	protein_coding	RUNX1 translocation partner 1
ENSMUSG00000006587	Snai3	0.862662	0.842575	0.995383	8	122454208	122460733	protein_coding	snail family zinc finger 3
ENSMUSG00000006589	Aprt	0.976752	0.888719	0.995383	8	122574635	122576909	protein_coding	adenine phosphoribosyl transferase
ENSMUSG00000006599	Gtf2h1	1.08431	0.418984	0.959145	7	46796103	46823800	protein_coding	general transcription factor II H, polypeptide 1
ENSMUSG00000006611	Hfe	0.940412	0.8796	0.995383	13	23702034	23710854	protein_coding	homeostatic iron regulator
ENSMUSG00000006638	Abhd1	1.08348	0.702648	0.995383	5	30950066	30955091	polymorphic_pseudogene	abhydrolase domain containing 1
ENSMUSG00000006641	Slc5a6	0.895404	0.614712	0.995383	5	31036036	31048924	protein_coding	solute carrier family 5 (sodium-dependent vitamin transporter), member 6
ENSMUSG00000006642	Tcf23	1.47406	0.531781	0.987204	5	30968662	30977018	protein_coding	transcription factor 23
ENSMUSG00000006651	Aplp1	0.858198	0.834626		7	30434982	30445535	protein_coding	amyloid beta (A4) precursor-like protein 1
ENSMUSG00000006673	Qrich1	1.07411	0.358444	0.939441	9	108516806	108560163	protein_coding	glutamine-rich 1
ENSMUSG00000006675	P4htm	1.4816	0.532389	0.987321	9	108578862	108597667	protein_coding	prolyl 4-hydroxylase, transmembrane (endoplasmic reticulum)
ENSMUSG00000006676	Usp19	1.07164	0.668096	0.995383	9	108490602	108502337	protein_coding	ubiquitin specific peptidase 19
ENSMUSG00000006678	Pola1	1.12412	0.304821	0.918775	X	93304767	93632155	protein_coding	polymerase (DNA directed), alpha 1
ENSMUSG00000006699	Cdc42	0.905757	0.682157	0.995383	4	137319696	137357720	protein_coding	cell division cycle 42
ENSMUSG00000006705	Pknox1	0.980635	0.905823	0.995383	17	31564734	31607693	protein_coding	Pbx/knotted 1 homeobox
ENSMUSG00000006711	D130043K22Rik	1.25479	0.756445		13	24845135	24901270	protein_coding	RIKEN cDNA D130043K22 gene
ENSMUSG00000006715	Gmnn	0.933479	0.77406	0.995383	13	24751845	24761923	protein_coding	geminin
ENSMUSG00000006717	Acot13	0.967683	0.887936	0.995383	13	24817948	24831540	protein_coding	acyl-CoA thioesterase 13
ENSMUSG00000006720	Zfp184	0.504833	0.204606	0.848766	13	21945094	21960779	protein_coding	zinc finger protein 184 (Kruppel-like)
ENSMUSG00000006724	Cyp27b1	1.76532	0.216986	0.857212	10	127048250	127053006	protein_coding	cytochrome P450, family 27, subfamily b, polypeptide 1
ENSMUSG00000006728	Cdk4	1.01588	0.909528	0.995383	10	127063534	127067920	protein_coding	cyclin-dependent kinase 4
ENSMUSG00000006731	B4galnt1	0.918232	0.674324	0.995383	10	127165225	127172330	protein_coding	beta-1,4-N-acetyl-galactosaminyl transferase 1
ENSMUSG00000006732	Mettl1	1.10048	0.537499	0.989009	10	127041414	127046365	protein_coding	methyltransferase like 1
ENSMUSG00000006736	Tspan31	0.897497	0.611599	0.995383	10	127067280	127070264	protein_coding	tetraspanin 31
ENSMUSG00000006740	Kif5b	0.780736	0.192933	0.836692	18	6201002	6242174	protein_coding	kinesin family member 5B
ENSMUSG00000006763	Saal1	0.792629	0.101065	0.7121	7	46686108	46710680	protein_coding	serum amyloid A-like 1
ENSMUSG00000006764	Tph2	0.686923	0.555997		10	115078641	115185022	protein_coding	tryptophan hydroxylase 2
ENSMUSG00000006782	Cnp	1.14553	0.460482	0.969861	11	100574904	100591729	protein_coding	2',3'-cyclic nucleotide 3' phosphodiesterase
ENSMUSG00000006784	Ttc25	1.04261	0.946615	0.99716	11	100545607	100572568	protein_coding	tetratricopeptide repeat domain 25
ENSMUSG00000006800	Sulf2	1.01028	0.987205		2	166073089	166155663	protein_coding	sulfatase 2
ENSMUSG00000006818	Sod2	1.02701	0.799596	0.995383	17	13006846	13040063	protein_coding	superoxide dismutase 2, mitochondrial
ENSMUSG00000006850	Tmco6	1.02287	0.908077	0.995383	18	36735039	36742397	protein_coding	transmembrane and coiled-coil domains 6
ENSMUSG00000006906	Stambp	1.00604	0.969665	0.998514	6	83543211	83572729	protein_coding	STAM binding protein
ENSMUSG00000006920	Ezh1	1.39993	0.0906352	0.695936	11	101191115	101226463	protein_coding	enhancer of zeste 1 polycomb repressive complex 2 subunit
ENSMUSG00000006930	Hap1	1.55559	0.498846	0.979053	11	100347327	100356128	protein_coding	huntingtin-associated protein 1
ENSMUSG00000006931	P3h4	1.23577	0.776066	0.995383	11	100408456	100414836	protein_coding	prolyl 3-hydroxylase family member 4 (non-enzymatic)
ENSMUSG00000006932	Ctnnb1	0.946075	0.697778	0.995383	9	120929216	120960507	protein_coding	catenin (cadherin associated protein), beta 1
ENSMUSG00000006941	Eif1b	0.830749	0.0871812	0.688275	9	120492232	120495330	protein_coding	eukaryotic translation initiation factor 1B
ENSMUSG00000006958	Chrd	1.03921	0.95191		16	20733127	20742384	protein_coding	chordin
ENSMUSG00000006998	Psmd2	0.883477	0.117922	0.742118	16	20651652	20663414	protein_coding	proteasome (prosome, macropain) 26S subunit, non-ATPase, 2
ENSMUSG00000007021	Syngr3	0.813478	0.675815	0.995383	17	24685092	24689955	protein_coding	synaptogyrin 3
ENSMUSG00000007029	Vars	0.969709	0.818478	0.995383	17	35000987	35016322	protein_coding	valyl-tRNA synthetase
ENSMUSG00000007030	Vwa7	0.9879	0.969587	0.998514	17	35016579	35026741	protein_coding	von Willebrand factor A domain containing 7
ENSMUSG00000007033	Hspa1l	1.05301	0.935447		17	34972703	34979285	protein_coding	heat shock protein 1-like
ENSMUSG00000007035	Msh5	0.561802	0.0990443	0.711665	17	35028605	35046745	protein_coding	mutS homolog 5
ENSMUSG00000007036	Abhd16a	1.11406	0.446716	0.965816	17	35089263	35102987	protein_coding	abhydrolase domain containing 16A
ENSMUSG00000007038	Neu1	0.931523	0.751247	0.995383	17	34931253	34935953	protein_coding	neuraminidase 1
ENSMUSG00000007039	Ddah2	0.663252	0.125168	0.755627	17	35059035	35062095	protein_coding	dimethylarginine dimethylaminohydrolase 2
ENSMUSG00000007041	Clic1	0.946746	0.740536	0.995383	17	35049966	35058749	protein_coding	chloride intracellular channel 1
ENSMUSG00000007050	Lsm2	0.854213	0.139622	0.769876	17	34981862	34985891	protein_coding	LSM2 homolog, U6 small nuclear RNA and mRNA degradation associated
ENSMUSG00000007080	Pole	1.44501	0.0280861	0.464142	5	110286306	110337474	protein_coding	polymerase (DNA directed), epsilon
ENSMUSG00000007097	Atp1a2	1.11311			1	172271709	172298064	protein_coding	ATPase, Na+/K+ transporting, alpha 2 polypeptide
ENSMUSG00000007122	Casq1	1.07566	0.90902		1	172209894	172219868	protein_coding	calsequestrin 1
ENSMUSG00000007207	Stx1a	0.819971	0.577308	0.995383	5	135023482	135051100	protein_coding	syntaxin 1A (brain)
ENSMUSG00000007216	Zfp775	2.82105	0.158704	0.793848	6	48602063	48623227	protein_coding	zinc finger protein 775
ENSMUSG00000007279	Scube2	0.521278			7	109798676	109865679	protein_coding	signal peptide, CUB domain, EGF-like 2
ENSMUSG00000007338	Mrpl49	0.948771	0.786699	0.995383	19	6053622	6057785	protein_coding	mitochondrial ribosomal protein L49
ENSMUSG00000007379	Dennd2c	0.84605	0.56663	0.993038	3	103102604	103169769	protein_coding	DENN/MADD domain containing 2C
ENSMUSG00000007411	Mark3	0.993628	0.954699	0.997467	12	111574523	111656221	protein_coding	MAP/microtubule affinity regulating kinase 3
ENSMUSG00000007415	Gatad1	0.505199	0.0158104	0.371854	5	3632932	3657185	protein_coding	GATA zinc finger domain containing 1
ENSMUSG00000007458	M6pr	0.987891	0.93957	0.99716	6	122308720	122317680	protein_coding	mannose-6-phosphate receptor, cation dependent
ENSMUSG00000007476	Lrrc8a	0.97528	0.892685	0.995383	2	30237715	30263790	protein_coding	leucine rich repeat containing 8A VRAC subunit A
ENSMUSG00000007480	Mc5r	1.21329	0.768537	0.995383	18	68337596	68342446	protein_coding	melanocortin 5 receptor
ENSMUSG00000007564	Ppp2r1a	0.939612	0.612258	0.995383	17	20945311	20965916	protein_coding	protein phosphatase 2, regulatory subunit A, alpha
ENSMUSG00000007570	Fance	0.979135	0.9307	0.99716	17	28313519	28326572	protein_coding	Fanconi anemia, complementation group E
ENSMUSG00000007589	Tinf2	1.30347	0.0646023	0.623494	14	55674689	55681820	protein_coding	Terf1 (TRF1)-interacting nuclear factor 2
ENSMUSG00000007591	Tssk4	1.03235	0.929607	0.99716	14	55650184	55652539	protein_coding	testis-specific serine kinase 4
ENSMUSG00000007594	Hapln4	0.217911			8	70083457	70090862	protein_coding	hyaluronan and proteoglycan link protein 4
ENSMUSG00000007603	Dus3l	1.40544	0.0502854	0.562815	17	56764757	56770093	protein_coding	dihydrouridine synthase 3-like (S. cerevisiae)
ENSMUSG00000007610	Gtpbp3	1.21219	0.132268	0.762883	8	71488103	71499583	protein_coding	GTP binding protein 3
ENSMUSG00000007613	Tgfbr1	0.784905	0.530832	0.987204	4	47353222	47414931	protein_coding	transforming growth factor, beta receptor I
ENSMUSG00000007617	Homer1	1.40453	0.00908291	0.278261	13	93299635	93405129	protein_coding	homer scaffolding protein 1
ENSMUSG00000007646	Rad51c	1.30391	0.256446	0.889704	11	87376645	87404954	protein_coding	RAD51 paralog C
ENSMUSG00000007656	Arpp19	0.83707	0.0309607	0.47428	9	75037614	75060313	protein_coding	cAMP-regulated phosphoprotein 19
ENSMUSG00000007659	Bcl2l1	0.806858	0.370198	0.942683	2	152780668	152831728	protein_coding	BCL2-like 1
ENSMUSG00000007670	Khsrp	1.07325	0.56703	0.993038	17	57021051	57031522	protein_coding	KH-type splicing regulatory protein
ENSMUSG00000007682	Dio2	0.914118	0.903849		12	90724552	90738438	protein_coding	deiodinase, iodothyronine, type II
ENSMUSG00000007721	Ccdc124	1.00551	0.96806	0.998292	8	70868227	70873935	protein_coding	coiled-coil domain containing 124
ENSMUSG00000007739	Cct4	1.0765	0.547389	0.991363	11	22990519	23003780	protein_coding	chaperonin containing Tcp1, subunit 4 (delta)
ENSMUSG00000007777	0610009B22Rik	1.02737	0.839764	0.995383	11	51685386	51688874	protein_coding	RIKEN cDNA 0610009B22 gene
ENSMUSG00000007783	Cpt1c	1.81797	0.169365	0.810843	7	44959372	44974851	protein_coding	carnitine palmitoyltransferase 1c
ENSMUSG00000007805	Twist2	1.16779	0.80785		1	91801461	91848028	protein_coding	twist basic helix-loop-helix transcription factor 2
ENSMUSG00000007812	Zfp655	1.02348	0.90541	0.995383	5	145231715	145247302	protein_coding	zinc finger protein 655
ENSMUSG00000007815	Rhoa	0.926881	0.502978	0.979946	9	108306129	108337934	protein_coding	ras homolog family member A
ENSMUSG00000007817	Zmiz1	1.12122	0.622159	0.995383	14	25459185	25666743	protein_coding	zinc finger, MIZ-type containing 1
ENSMUSG00000007827	Ankrd26	1.16412	0.399214	0.953291	6	118501308	118562226	protein_coding	ankyrin repeat domain 26
ENSMUSG00000007833	Aldh16a1	0.947062	0.774645	0.995383	7	45140684	45154584	protein_coding	aldehyde dehydrogenase 16 family, member A1
ENSMUSG00000007836	Hnrnpa0	0.973592	0.882596	0.995383	13	58125879	58128556	protein_coding	heterogeneous nuclear ribonucleoprotein A0
ENSMUSG00000007837	Prrg2	1.08996	0.677251	0.995383	7	45053584	45062677	protein_coding	proline-rich Gla (G-carboxyglutamic acid) polypeptide 2
ENSMUSG00000007850	Hnrnph1	1.00937	0.947593	0.99716	11	50376990	50386528	protein_coding	heterogeneous nuclear ribonucleoprotein H1
ENSMUSG00000007867	Ift43	1.22238	0.726207	0.995383	12	86082541	86162459	protein_coding	intraflagellar transport 43
ENSMUSG00000007872	Id3	0.399616	0.204466	0.848766	4	136143497	136145755	protein_coding	inhibitor of DNA binding 3
ENSMUSG00000007877	Tcap	0.710345	0.61675		11	98383811	98384953	protein_coding	titin-cap
ENSMUSG00000007880	Arid1a	0.988695	0.954247	0.997441	4	133679008	133756769	protein_coding	AT rich interactive domain 1A (SWI-like)
ENSMUSG00000007888	Crlf1	1.00032	0.999658	0.999994	8	70493158	70504081	protein_coding	cytokine receptor-like factor 1
ENSMUSG00000007891	Ctsd	0.761991	0.236505	0.872838	7	142375911	142388038	protein_coding	cathepsin D
ENSMUSG00000007892	Rplp1	0.911121	0.472519	0.973273	9	61913284	61914542	protein_coding	ribosomal protein, large, P1
ENSMUSG00000007908	Hmgcll1	2.20842			9	76014855	76136350	protein_coding	3-hydroxymethyl-3-methylglutaryl-Coenzyme A lyase-like 1
ENSMUSG00000007946	Phox2a	0.891601	0.857235		7	101818313	101822726	protein_coding	paired-like homeobox 2a
ENSMUSG00000007950	Abhd8	0.943243	0.800773	0.995383	8	71456705	71463655	protein_coding	abhydrolase domain containing 8
ENSMUSG00000007987	Ift22	0.951149	0.782794	0.995383	5	136908150	136915404	protein_coding	intraflagellar transport 22
ENSMUSG00000007989	Fzd3	0.64141	0.417798	0.959145	14	65192449	65262463	protein_coding	frizzled class receptor 3
ENSMUSG00000008028	1700008O03Rik	1.15246	0.847635	0.995383	7	44360043	44385820	protein_coding	RIKEN cDNA 1700008O03 gene
ENSMUSG00000008035	Mid1ip1	0.838112	0.395279	0.951805	X	10715013	10719690	protein_coding	Mid1 interacting protein 1 (gastrulation specific G12-like (zebrafish))
ENSMUSG00000008036	Ap2s1	0.814205	0.0690612	0.637358	7	16738410	16749294	protein_coding	adaptor-related protein complex 2, sigma 1 subunit
ENSMUSG00000008090	Fgfrl1	1.01149	0.949403	0.99716	5	108692382	108706924	protein_coding	fibroblast growth factor receptor-like 1
ENSMUSG00000008129	4930432K21Rik	0.35631	0.0237861	0.44174	8	84148025	84172590	protein_coding	RIKEN cDNA 4930432K21 gene
ENSMUSG00000008140	Emc10	0.984124	0.914911	0.995383	7	44489937	44496529	protein_coding	ER membrane protein complex subunit 10
ENSMUSG00000008153	Clstn3	0.282094	0.0267513	0.460475	6	124430581	124464794	protein_coding	calsyntenin 3
ENSMUSG00000008167	Fbxw9	1.47596	0.143496	0.770131	8	85060055	85067124	protein_coding	F-box and WD-40 domain protein 9
ENSMUSG00000008193	Spib	1.13184	0.812189	0.995383	7	44525993	44532071	protein_coding	Spi-B transcription factor (Spi-1/PU.1 related)
ENSMUSG00000008200	Fnbp4	1.14839	0.345423	0.934198	2	90745370	90781021	protein_coding	formin binding protein 4
ENSMUSG00000008206	Cers4	0.0731899	3.15297e-06	0.00100775	8	4493026	4531680	protein_coding	ceramide synthase 4
ENSMUSG00000008226	Scrn3	1.4129	0.190639	0.835826	2	73312601	73337818	protein_coding	secernin 3
ENSMUSG00000008301	Phax	0.757507	0.187455	0.832973	18	56562443	56587712	protein_coding	phosphorylated adaptor for RNA export
ENSMUSG00000008305	Tle1	0.717637	0.173435	0.817376	4	72117142	72200919	protein_coding	transducin-like enhancer of split 1
ENSMUSG00000008307	1700109H08Rik	0.548427	0.12114	0.746137	5	3571566	3584356	protein_coding	RIKEN cDNA 1700109H08 gene
ENSMUSG00000008318	Relt	0.663935	0.230657	0.867625	7	100845847	100863446	protein_coding	RELT tumor necrosis factor receptor
ENSMUSG00000008333	Snrpb2	0.950881	0.756791	0.995383	2	143063039	143072853	protein_coding	U2 small nuclear ribonucleoprotein B
ENSMUSG00000008348	Ubc	0.800499	0.0898679	0.695156	5	125385965	125390202	protein_coding	ubiquitin C
ENSMUSG00000008373	Prpf31	0.984044	0.908508	0.995383	7	3629985	3642486	protein_coding	pre-mRNA processing factor 31
ENSMUSG00000008384	Sertad1	0.993105	0.977151	0.999036	7	27486910	27490316	protein_coding	SERTA domain containing 1
ENSMUSG00000008393	Carhsp1	1.16208	0.458778	0.969543	16	8658580	8672155	protein_coding	calcium regulated heat stable protein 1
ENSMUSG00000008398	Elk3	0.595883	0.28796	0.909029	10	93247414	93311135	protein_coding	ELK3, member of ETS oncogene family
ENSMUSG00000008429	Herpud2	1.00986	0.943809	0.99716	9	25108132	25151820	protein_coding	HERPUD family member 2
ENSMUSG00000008435	Rdh13	0.779167	0.33774	0.932503	7	4424770	4445649	protein_coding	retinol dehydrogenase 13 (all-trans and 9-cis)
ENSMUSG00000008438	Adam21	1.19828	0.751681	0.995383	12	81558584	81568474	protein_coding	a disintegrin and metallopeptidase domain 21
ENSMUSG00000008450	Nutf2	1.87496	0.0130096	0.339071	8	105860580	105879330	protein_coding	nuclear transport factor 2
ENSMUSG00000008461	Fut1	1.37471	0.620822		7	45617289	45621059	protein_coding	fucosyltransferase 1
ENSMUSG00000008475	Arpc5	0.919485	0.788003	0.995383	1	152766542	152775597	protein_coding	actin related protein 2/3 complex, subunit 5
ENSMUSG00000008482	Rnf151	1.60174	0.161466	0.79767	17	24715839	24718063	protein_coding	ring finger protein 151
ENSMUSG00000008489	Elavl2	0.745672	0.68514		4	91250763	91400785	protein_coding	ELAV like RNA binding protein 1
ENSMUSG00000008496	Pou2f2	0.387805	0.0916265	0.69837	7	25087344	25179726	protein_coding	POU domain, class 2, transcription factor 2
ENSMUSG00000008575	Nfib	0.795366	0.719614		4	82290173	82705750	protein_coding	nuclear factor I/B
ENSMUSG00000008590	Htr3b	0.786863	0.707046		9	48935008	48964990	protein_coding	5-hydroxytryptamine (serotonin) receptor 3B
ENSMUSG00000008601	Rab25	1.01607	0.974198	0.998847	3	88542029	88548300	protein_coding	RAB25, member RAS oncogene family
ENSMUSG00000008604	Ubqln4	0.91413	0.554696	0.992307	3	88553758	88569725	protein_coding	ubiquilin 4
ENSMUSG00000008668	Rps18	1.57007	0.148385	0.776841	17	33951999	33956001	protein_coding	ribosomal protein S18
ENSMUSG00000008682	Rpl10	1.47821	0.152124	0.784561	X	74270812	74273135	protein_coding	ribosomal protein L10
ENSMUSG00000008683	Rps15a	0.951381	0.691611	0.995383	7	118104372	118116188	protein_coding	ribosomal protein S15A
ENSMUSG00000008690	Ncaph2	0.985545	0.915858	0.995383	15	89355719	89372826	protein_coding	non-SMC condensin II complex, subunit H2
ENSMUSG00000008730	Hipk1	0.78922	0.360811	0.940394	3	103739815	103791563	protein_coding	homeodomain interacting protein kinase 1
ENSMUSG00000008763	Man1a2	0.717583	0.102757	0.713922	3	100562208	100685503	protein_coding	mannosidase, alpha, class 1A, member 2
ENSMUSG00000008813	Tppp2	0.683563	0.553336		14	51918425	51920700	protein_coding	tubulin polymerization-promoting protein family member 2
ENSMUSG00000008822	Acyp1	1.06194	0.817044	0.995383	12	85272398	85288438	protein_coding	acylphosphatase 1, erythrocyte (common) type
ENSMUSG00000008843	Cldn13	0.642409	0.0302287	0.472516	5	134914249	134915526	protein_coding	claudin 13
ENSMUSG00000008845	Cd163	1.95828	0.356336	0.939441	6	124304656	124330527	protein_coding	CD163 antigen
ENSMUSG00000008855	Hdac5	0.936271	0.855755	0.995383	11	102194432	102230166	protein_coding	histone deacetylase 5
ENSMUSG00000008859	Rala	0.829774	0.389474	0.949215	13	17880571	17944239	protein_coding	v-ral simian leukemia viral oncogene A (ras related)
ENSMUSG00000008892	Vdac3	0.989814	0.931862	0.99716	8	22577075	22593813	protein_coding	voltage-dependent anion channel 3
ENSMUSG00000008932	Slc1a7	0.824459	0.762374		4	107968332	108013532	protein_coding	solute carrier family 1 (glutamate transporter), member 7
ENSMUSG00000008958	Vps72	0.905034	0.725624	0.995383	3	95111022	95123051	protein_coding	vacuolar protein sorting 72
ENSMUSG00000008976	Gabpa	0.960939	0.647752	0.995383	16	84834925	84863779	protein_coding	GA repeat binding protein, alpha
ENSMUSG00000008999	Bmp7	1.02132	0.973614		2	172868012	172940321	protein_coding	bone morphogenetic protein 7
ENSMUSG00000009013	Dynll1	0.965863	0.819019	0.995383	5	115297110	115300999	protein_coding	dynein light chain LC8-type 1
ENSMUSG00000009030	Pdcl	1.00155	0.990777	0.999841	2	37350074	37359332	protein_coding	phosducin-like
ENSMUSG00000009035	Tmem184b	1.15127	0.419529	0.959145	15	79360684	79403569	protein_coding	transmembrane protein 184b
ENSMUSG00000009070	Rsph14	1.07568	0.908995		10	74957477	75032586	protein_coding	radial spoke head homolog 14 (Chlamydomonas)
ENSMUSG00000009073	Nf2	0.881376	0.428818	0.960671	11	4765845	4849536	protein_coding	neurofibromin 2
ENSMUSG00000009075	Cabp7	0.581631	0.39684		11	4736892	4746778	protein_coding	calcium binding protein 7
ENSMUSG00000009076	Zmat5	0.855182	0.208374	0.850742	11	4704678	4737669	protein_coding	zinc finger, matrin type 5
ENSMUSG00000009079	Ewsr1	0.963194	0.770126	0.995383	11	5069689	5099266	protein_coding	Ewing sarcoma breakpoint region 1
ENSMUSG00000009090	Ap1b1	1.17059	0.433322	0.961765	11	4986824	5042791	protein_coding	adaptor protein complex AP-1, beta 1 subunit
ENSMUSG00000009092	Derl3	3.73004	0.00437289	0.183825	10	75893413	75895941	protein_coding	Der1-like domain family, member 3
ENSMUSG00000009093	Gstt4	0.547607	0.385931		10	75814943	75822543	protein_coding	glutathione S-transferase, theta 4
ENSMUSG00000009097	Tbx1	1.12833	0.859816	0.995383	16	18580979	18590671	protein_coding	T-box 1
ENSMUSG00000009108	Gnat2	0.645448	0.110782	0.731285	3	108092789	108101432	protein_coding	guanine nucleotide binding protein, alpha transducing 2
ENSMUSG00000009112	Bcl2l13	0.913396	0.566495	0.993038	6	120836212	120892842	protein_coding	BCL2-like 13 (apoptosis facilitator)
ENSMUSG00000009114	2610028H24Rik	0.778358	0.694419		10	76449081	76461110	protein_coding	RIKEN cDNA 2610028H24 gene
ENSMUSG00000009115	Spatc1l	0.620448	0.468866	0.971865	10	76562272	76570201	protein_coding	spermatogenesis and centriole associated 1 like
ENSMUSG00000009145	Dqx1	1.44193	0.180804	0.826652	6	83057844	83067318	protein_coding	DEAQ RNA-dependent ATPase
ENSMUSG00000009207	Lnpk	1.21424	0.339648	0.933096	2	74520291	74579435	protein_coding	lunapark, ER junction formation factor
ENSMUSG00000009246	Trpm5	0.631037	0.435936	0.962892	7	143069153	143094642	protein_coding	transient receptor potential cation channel, subfamily M, member 5
ENSMUSG00000009248	Ascl2	1.47643	0.578696	0.995383	7	142966829	142969264	protein_coding	achaete-scute family bHLH transcription factor 2
ENSMUSG00000009291	Pttg1ip	0.909806	0.650059	0.995383	10	77581720	77598732	protein_coding	pituitary tumor-transforming 1 interacting protein
ENSMUSG00000009292	Trpm2	1.19345	0.781566		10	77907722	77970563	protein_coding	transient receptor potential cation channel, subfamily M, member 2
ENSMUSG00000009293	Ube2g2	0.999466	0.996486	0.999983	10	77622275	77645993	protein_coding	ubiquitin-conjugating enzyme E2G 2
ENSMUSG00000009350	Mpo	1.38757	0.634609		11	87793581	87804413	protein_coding	myeloperoxidase
ENSMUSG00000009376	Met	1.02132	0.973614		6	17463800	17573980	protein_coding	met proto-oncogene
ENSMUSG00000009378	Slc16a12	0.818211	0.736879	0.995383	19	34668403	34747289	protein_coding	solute carrier family 16 (monocarboxylic acid transporters), member 12
ENSMUSG00000009394	Syn2	1.3994	0.650599	0.995383	6	115134902	115282006	protein_coding	synapsin II
ENSMUSG00000009406	Elk1	0.906382	0.571753	0.995204	X	20933395	20950608	protein_coding	ELK1, member of ETS oncogene family
ENSMUSG00000009418	Nav1	0.296129	0.0918874	0.69837	1	135434580	135688105	protein_coding	neuron navigator 1
ENSMUSG00000009470	Tnpo1	1.17589	0.181155	0.82699	13	98839019	98926384	protein_coding	transportin 1
ENSMUSG00000009487	Otog	0.881964	0.843879		7	46240987	46311434	protein_coding	otogelin
ENSMUSG00000009535	Rnmt	0.795756	0.142582	0.769876	18	68300355	68324852	protein_coding	RNA (guanine-7-) methyltransferase
ENSMUSG00000009545	Kcnq1	0.605099	0.498545	0.978843	7	143106362	143427042	protein_coding	potassium voltage-gated channel, subfamily Q, member 1
ENSMUSG00000009549	Srp14	1.12497	0.574338	0.995299	2	118475850	118479711	protein_coding	signal recognition particle 14
ENSMUSG00000009555	Cdk9	0.892652	0.251038	0.885643	2	32705784	32713076	protein_coding	cyclin-dependent kinase 9 (CDC2-related kinase)
ENSMUSG00000009563	Tor2a	1.225	0.216942	0.857212	2	32757234	32762244	protein_coding	torsin family 2, member A
ENSMUSG00000009566	Fpgs	1.29298	0.227804	0.867276	2	32682609	32704145	protein_coding	folylpolyglutamyl synthetase
ENSMUSG00000009569	Mrtfb	1.24193	0.440504	0.964673	16	13256481	13417529	protein_coding	myocardin related transcription factor B
ENSMUSG00000009575	Cbx5	1.01312	0.925913	0.99716	15	103191544	103239816	protein_coding	chromobox 5
ENSMUSG00000009585	Apobec3	1.67929	0.336588	0.932486	15	79891659	79915906	protein_coding	apolipoprotein B mRNA editing enzyme, catalytic polypeptide 3
ENSMUSG00000009588	St6galnac1	0.686923	0.555997		11	116765025	116775507	protein_coding	ST6 (alpha-N-acetyl-neuraminyl-2,3-beta-galactosyl-1,3)-N-acetylgalactosaminide alpha-2,6-sialyltransferase 1
ENSMUSG00000009596	Taf7l	1.05654	0.939574	0.99716	X	134460118	134476490	protein_coding	TATA-box binding protein associated factor 7 like
ENSMUSG00000009614	Sardh	1.09464	0.887869		2	27188393	27248337	protein_coding	sarcosine dehydrogenase
ENSMUSG00000009621	Vav2	1.40783	0.0730441	0.652089	2	27262104	27427033	protein_coding	vav 2 oncogene
ENSMUSG00000009628	Tex15	0.833653	0.805387	0.995383	8	33516738	33585582	protein_coding	testis expressed gene 15
ENSMUSG00000009630	Ppp2cb	1.00273	0.986931	0.999566	8	33599625	33619441	protein_coding	protein phosphatase 2 (formerly 2A), catalytic subunit, beta isoform
ENSMUSG00000009633	G0s2	1.06398	0.922535		1	193272161	193273217	protein_coding	G0/G1 switch gene 2
ENSMUSG00000009640	Dmap1	1.31439	0.0844969	0.678443	4	117674681	117682273	protein_coding	DNA methyltransferase 1-associated protein 1
ENSMUSG00000009647	Mcu	0.897072	0.363511	0.940685	10	59446984	59616692	protein_coding	mitochondrial calcium uniporter
ENSMUSG00000009654	Oit3	0.37614	0.178537		10	59422958	59441778	protein_coding	oncoprotein induced transcript 3
ENSMUSG00000009681	Bcr	1.10082	0.882382		10	75060592	75184921	protein_coding	BCR activator of RhoGEF and GTPase
ENSMUSG00000009687	Fxyd5	0.116553	0.00164312	0.0967591	7	31032722	31042481	protein_coding	FXYD domain-containing ion transport regulator 5
ENSMUSG00000009731	Kcnd1	0.797704	0.533336	0.987512	X	7822289	7838280	protein_coding	potassium voltage-gated channel, Shal-related family, member 1
ENSMUSG00000009733	Tfcp2	1.22264	0.284282	0.906445	15	100498012	100552008	protein_coding	transcription factor CP2
ENSMUSG00000009739	Pou6f1	1.03561	0.938732	0.99716	15	100575318	100599984	protein_coding	POU domain, class 6, transcription factor 1
ENSMUSG00000009741	Ubp1	0.85883	0.415031	0.957317	9	113930934	113977202	protein_coding	upstream binding protein 1
ENSMUSG00000009772	Nuak2	0.0411647	9.06681e-10	1.42023e-06	1	132316126	132333488	protein_coding	NUAK family, SNF1-like kinase, 2
ENSMUSG00000009828	Cilk1	0.984051	0.921674	0.996968	9	78109192	78172107	protein_coding	ciliogenesis associated kinase 1
ENSMUSG00000009863	Sdhb	0.807346	0.334865	0.931277	4	140961203	140979193	protein_coding	succinate dehydrogenase complex, subunit B, iron sulfur (Ip)
ENSMUSG00000009876	Cox4i2	0.368391	0.167476		2	152754173	152765037	protein_coding	cytochrome c oxidase subunit 4I2
ENSMUSG00000009894	Snap47	0.639354	0.0280903	0.464142	11	59407134	59451186	protein_coding	synaptosomal-associated protein, 47
ENSMUSG00000009900	Wnt3a	1.02132	0.973614		11	59248033	59290752	protein_coding	wingless-type MMTV integration site family, member 3A
ENSMUSG00000009905	Kdsr	1.06325	0.787115	0.995383	1	106720459	106759727	protein_coding	3-ketodihydrosphingosine reductase
ENSMUSG00000009907	Vps4b	1.00448	0.977415	0.999036	1	106764071	106796728	protein_coding	vacuolar protein sorting 4B
ENSMUSG00000009927	Rps25	1.12073	0.311774	0.924234	9	44407139	44410427	protein_coding	ribosomal protein S25
ENSMUSG00000009941	Nxf2	2.15628	0.30137		X	134944526	134964754	protein_coding	nuclear RNA export factor 2
ENSMUSG00000009995	Taz	1.18111	0.228833	0.867276	X	74281912	74290151	protein_coding	tafazzin
ENSMUSG00000010021	Kif19a	0.709956	0.645019	0.995383	11	114765388	114790739	protein_coding	kinesin family member 19A
ENSMUSG00000010025	Aldh3a2	1.13305	0.553023	0.992044	11	61223417	61267464	protein_coding	aldehyde dehydrogenase family 3, subfamily A2
ENSMUSG00000010044	Zmynd10	0.666755			9	107547298	107551319	protein_coding	zinc finger, MYND domain containing 10
ENSMUSG00000010045	Tmem115	0.96017	0.6978	0.995383	9	107533945	107538673	protein_coding	transmembrane protein 115
ENSMUSG00000010047	Hyal2	0.975793	0.893422	0.995383	9	107567945	107572779	protein_coding	hyaluronoglucosaminidase 2
ENSMUSG00000010048	Ifrd2	0.968359	0.766139	0.995383	9	107587642	107593385	protein_coding	interferon-related developmental regulator 2
ENSMUSG00000010051	Hyal1	1.07689	0.847668	0.995383	9	107576927	107581710	protein_coding	hyaluronoglucosaminidase 1
ENSMUSG00000010054	Tusc2	0.954741	0.692011	0.995383	9	107563255	107566112	protein_coding	tumor suppressor 2, mitochondrial calcium regulator
ENSMUSG00000010057	Nprl2	1.03358	0.840599	0.995383	9	107542226	107545706	protein_coding	NPR2 like, GATOR1 complex subunit
ENSMUSG00000010064	Slc38a3	0.924598	0.902173		9	107650634	107669530	protein_coding	solute carrier family 38, member 3
ENSMUSG00000010066	Cacna2d2	1.07587	0.910293	0.995383	9	107399612	107529343	protein_coding	calcium channel, voltage-dependent, alpha 2/delta subunit 2
ENSMUSG00000010067	Rassf1	0.985885	0.901147	0.995383	9	107551555	107562267	protein_coding	Ras association (RalGDS/AF-6) domain family member 1
ENSMUSG00000010095	Slc3a2	1.0642	0.555171	0.992307	19	8706882	8723369	protein_coding	solute carrier family 3 (activators of dibasic and neutral amino acid transport), member 2
ENSMUSG00000010097	Nxf1	0.98605	0.921794	0.99703	19	8757073	8770922	protein_coding	nuclear RNA export factor 1
ENSMUSG00000010110	Stx5a	1.05664	0.716898	0.995383	19	8741413	8756069	protein_coding	syntaxin 5A
ENSMUSG00000010122	Slc47a1	1.05897	0.933926	0.99716	11	61343401	61378345	protein_coding	solute carrier family 47, member 1
ENSMUSG00000010142	Tnfrsf13b	0.319058	0.0805926	0.670996	11	61126755	61149372	protein_coding	tumor necrosis factor receptor superfamily, member 13b
ENSMUSG00000010154	Spire2	0.286878			8	123332713	123369515	protein_coding	spire type actin nucleation factor 2
ENSMUSG00000010277	2610507B11Rik	1.0073	0.956614	0.997935	11	78261752	78290623	protein_coding	RIKEN cDNA 2610507B11 gene
ENSMUSG00000010290	AI597479	1.06562	0.672749	0.995383	1	43098710	43115947	protein_coding	expressed sequence AI597479
ENSMUSG00000010307	Tmem86a	0.330466	0.104977	0.719315	7	47050601	47054777	protein_coding	transmembrane protein 86A
ENSMUSG00000010311	Optc	1.60139	0.297028	0.914224	1	133897199	133907999	protein_coding	opticin
ENSMUSG00000010342	Tex14	1.43867	0.46307	0.970631	11	87405065	87555823	protein_coding	testis expressed gene 14
ENSMUSG00000010358	Ifi35	0.799406	0.224297	0.865155	11	101448407	101458698	protein_coding	interferon-induced protein 35
ENSMUSG00000010362	Rdm1	0.686521	0.0720673	0.647902	11	101627195	101636100	protein_coding	RAD52 motif 1
ENSMUSG00000010376	Nedd8	0.866428	0.326097	0.927048	14	55662263	55672124	protein_coding	neural precursor cell expressed, developmentally down-regulated gene 8
ENSMUSG00000010392	Gosr1	0.999551	0.995931	0.999983	11	76726602	76763579	protein_coding	golgi SNAP receptor complex member 1
ENSMUSG00000010406	Mrpl52	1.09759	0.578228	0.995383	14	54426909	54429756	protein_coding	mitochondrial ribosomal protein L52
ENSMUSG00000010453	Kansl3	1.14827	0.470953	0.972054	1	36335730	36369181	protein_coding	KAT8 regulatory NSL complex subunit 3
ENSMUSG00000010461	Eya4	1.75448	0.410643	0.957317	10	23102963	23350786	protein_coding	EYA transcriptional coactivator and phosphatase 4
ENSMUSG00000010476	Ebf3	1.02132	0.973614		7	137193673	137314445	protein_coding	early B cell factor 3
ENSMUSG00000010492	Uckl1os	0.603669	0.483653		2	181578480	181585170	antisense	uridine-cytidine kinase 1-like 1, opposite strand
ENSMUSG00000010505	Myt1	1.15007	0.847098		2	181763332	181827797	protein_coding	myelin transcription factor 1
ENSMUSG00000010517	Faf1	1.26932	0.125307	0.755627	4	109676588	109963960	protein_coding	Fas-associated factor 1
ENSMUSG00000010538	Tsacc	0.612932	0.11715	0.741879	3	88282757	88296999	protein_coding	TSSK6 activating co-chaperone
ENSMUSG00000010554	Mettl16	1.05841	0.548921	0.991494	11	74770830	74828525	protein_coding	methyltransferase like 16
ENSMUSG00000010592	Dazl	0.688427	0.474725	0.973273	17	50279395	50293636	protein_coding	deleted in azoospermia-like
ENSMUSG00000010607	Pigyl	1.10676	0.483346	0.976542	9	22156846	22158358	protein_coding	phosphatidylinositol glycan anchor biosynthesis, class Y-like
ENSMUSG00000010608	Rbm25	1.07477	0.548681	0.991494	12	83631236	83683123	protein_coding	RNA binding motif protein 25
ENSMUSG00000010609	Psen2	1.15082	0.649016	0.995383	1	180227004	180263438	protein_coding	presenilin 2
ENSMUSG00000010651	Acaa1b	1.11003	0.708658	0.995383	9	119148023	119157093	protein_coding	acetyl-Coenzyme A acyltransferase 1B
ENSMUSG00000010660	Plcd1	1.03921	0.95191		9	119071527	119093502	protein_coding	phospholipase C, delta 1
ENSMUSG00000010663	Fads1	0.799431	0.338074	0.93265	19	10182888	10196877	protein_coding	fatty acid desaturase 1
ENSMUSG00000010721	Lmbr1	0.347537	0.143822	0.770755	5	29229802	29378390	protein_coding	limb region 1
ENSMUSG00000010751	Tnfrsf22	0.518927	0.375013	0.942683	7	143634806	143649661	protein_coding	tumor necrosis factor receptor superfamily, member 22
ENSMUSG00000010755	Cars	1.10729	0.209079	0.85176	7	143557230	143600090	protein_coding	cysteinyl-tRNA synthetase
ENSMUSG00000010760	Phlda2	2.02405	0.197587	0.839862	7	143501545	143503150	protein_coding	pleckstrin homology like domain, family A, member 2
ENSMUSG00000010796	Asz1	1.06099	0.92604		6	18050964	18109061	protein_coding	ankyrin repeat, SAM and basic leucine zipper domain containing 1
ENSMUSG00000010797	Wnt2	0.377102	0.178613	0.822157	6	17988940	18030585	protein_coding	wingless-type MMTV integration site family, member 2
ENSMUSG00000010830	Kdelr3	0.907486	0.878341	0.995383	15	79516411	79527739	protein_coding	KDEL (Lys-Asp-Glu-Leu) endoplasmic reticulum protein retention receptor 3
ENSMUSG00000010841	Cfap97d1	1.01028	0.987205		11	101984279	101992264	protein_coding	CFAP97 domain containing 1
ENSMUSG00000010911	Apip	1.11523	0.681799	0.995383	2	103073675	103092644	protein_coding	APAF1 interacting protein
ENSMUSG00000010914	Pdhx	1.18922	0.379762	0.944186	2	103021075	103073513	protein_coding	pyruvate dehydrogenase complex, component X
ENSMUSG00000010936	Vac14	1.11107	0.49414	0.978409	8	110618585	110720398	protein_coding	Vac14 homolog (S. cerevisiae)
ENSMUSG00000011008	Mcoln2	0.884373	0.86568		3	146149833	146195513	protein_coding	mucolipin 2
ENSMUSG00000011096	Akt1s1	1.06557	0.741644	0.995383	7	44848991	44855421	protein_coding	AKT1 substrate 1 (proline-rich)
ENSMUSG00000011114	Tbrg1	0.838351	0.195095	0.838613	9	37648763	37657312	protein_coding	transforming growth factor beta regulated gene 1
ENSMUSG00000011148	Adssl1	0.0647532	6.06913e-06	0.00163908	12	112620045	112641360	protein_coding	adenylosuccinate synthetase like 1
ENSMUSG00000011154	Cfap161	1.03224	0.96032		7	83774101	83794880	protein_coding	cilia and flagella associated protein 161
ENSMUSG00000011158	Brf1	1.23372	0.151505	0.783483	12	112960085	113000704	protein_coding	BRF1, RNA polymerase III transcription initiation factor 90 kDa subunit
ENSMUSG00000011171	Vipr2	0.527728	0.319172		12	116077726	116146261	protein_coding	vasoactive intestinal peptide receptor 2
ENSMUSG00000011179	Odc1	0.883729	0.454944	0.968672	12	17544794	17551505	protein_coding	ornithine decarboxylase, structural 1
ENSMUSG00000011254	Thg1l	0.78969	0.0337146	0.484862	11	45946843	45955494	protein_coding	tRNA-histidine guanylyltransferase 1-like (S. cerevisiae)
ENSMUSG00000011256	Adam19	0.507937	0.354296	0.939441	11	46055992	46147343	protein_coding	a disintegrin and metallopeptidase domain 19 (meltrin beta)
ENSMUSG00000011257	Pabpc4	0.901977	0.634094	0.995383	4	123262351	123298925	protein_coding	poly(A) binding protein, cytoplasmic 4
ENSMUSG00000011263	Exoc3l2	1.1406	0.848857	0.995383	7	19463331	19496762	protein_coding	exocyst complex component 3-like 2
ENSMUSG00000011267	Zfp296	0.897175	0.488877	0.978409	7	19577287	19580656	protein_coding	zinc finger protein 296
ENSMUSG00000011305	Plin5	1.06494	0.92387		17	56111601	56117596	protein_coding	perilipin 5
ENSMUSG00000011306	Sugp1	1.10407	0.297588	0.914224	8	70042813	70072347	protein_coding	SURP and G patch domain containing 1
ENSMUSG00000011382	Dhdh	1.42331	0.493353	0.978409	7	45470987	45488805	protein_coding	dihydrodiol dehydrogenase (dimeric)
ENSMUSG00000011427	Zfp790	0.913292	0.519975	0.983806	7	29816114	29831005	protein_coding	zinc finger protein 790
ENSMUSG00000011486	Slc25a41	0.412708	0.109867	0.729829	17	57032773	57041654	protein_coding	solute carrier family 25, member 41
ENSMUSG00000011658	Fuz	0.912734	0.470722	0.972054	7	44896079	44902631	protein_coding	fuzzy planar cell polarity protein
ENSMUSG00000011751	Sptbn4	1.14477	0.694712	0.995383	7	27356383	27447686	protein_coding	spectrin beta, non-erythrocytic 4
ENSMUSG00000011752	Pgam1	0.779967	0.402533	0.955696	19	41911923	41918660	protein_coding	phosphoglycerate mutase 1
ENSMUSG00000011831	Evi5	1.19431	0.406656	0.957317	5	107744795	107875107	protein_coding	ecotropic viral integration site 5
ENSMUSG00000011832	Evi5l	1.17038	0.413866	0.957317	8	4166567	4211257	protein_coding	ecotropic viral integration site 5 like
ENSMUSG00000011837	Snapc2	1.05419	0.695988	0.995383	8	4253080	4256220	protein_coding	small nuclear RNA activating complex, polypeptide 2
ENSMUSG00000011877	Git1	1.0531	0.677377	0.995383	11	77493562	77507786	protein_coding	GIT ArfGAP 1
ENSMUSG00000011884	Gltp	0.71971	0.00834803	0.264169	5	114669398	114690984	protein_coding	glycolipid transfer protein
ENSMUSG00000011958	Bnip2	1.04128	0.80596	0.995383	9	69989466	70008317	protein_coding	BCL2/adenovirus E1B interacting protein 2
ENSMUSG00000011960	Ccnt1	1.11641	0.473123	0.973273	15	98538689	98570923	protein_coding	cyclin T1
ENSMUSG00000012017	Scarf2	0.424528	0.249042	0.884607	16	17797282	17808293	protein_coding	scavenger receptor class F, member 2
ENSMUSG00000012076	Brms1l	1.17981	0.152336	0.785082	12	55836324	55869736	protein_coding	breast cancer metastasis-suppressor 1-like
ENSMUSG00000012114	Med15	1.11891	0.274628	0.898323	16	17651208	17732891	protein_coding	mediator complex subunit 15
ENSMUSG00000012117	Dhdds	1.09341	0.722855	0.995383	4	133969028	134000918	protein_coding	dehydrodolichyl diphosphate synthase
ENSMUSG00000012123	Crybg2	0.254333	0.0311822	0.474583	4	134060815	134092504	protein_coding	crystallin beta-gamma domain containing 2
ENSMUSG00000012126	Ubxn11	0.612981	0.223544	0.863731	4	134102570	134127593	protein_coding	UBX domain protein 11
ENSMUSG00000012187	Mogat1	1.37952	0.61395		1	78510991	78538173	protein_coding	monoacylglycerol O-acyltransferase 1
ENSMUSG00000012211	Tex22	1.21746	0.757693		12	113074502	113088917	protein_coding	testis expressed gene 22
ENSMUSG00000012296	Tjap1	1.07954	0.421641	0.959145	17	46257851	46283026	protein_coding	tight junction associated protein 1
ENSMUSG00000012350	Ehf	0.223967	0.0123962	0.329107	2	103263433	103303278	protein_coding	ets homologous factor
ENSMUSG00000012396	Nanog	0.778358	0.694419		6	122707489	122714633	protein_coding	Nanog homeobox
ENSMUSG00000012405	Rpl15	0.802333	0.221402	0.861642	14	18267823	18271391	protein_coding	ribosomal protein L15
ENSMUSG00000012422	Tmem167	1.04619	0.757968	0.995383	13	90089123	90143907	protein_coding	transmembrane protein 167
ENSMUSG00000012428	Steap4	1.0594	0.92791		5	7960457	7982213	protein_coding	STEAP family member 4
ENSMUSG00000012429	Mplkip	1.09066	0.713585	0.995383	13	17695192	17699748	protein_coding	M-phase specific PLK1 intereacting protein
ENSMUSG00000012443	Kif11	0.908573	0.452702	0.967225	19	37376403	37421859	protein_coding	kinesin family member 11
ENSMUSG00000012483	Rpa3	1.05376	0.641695	0.995383	6	8255936	8259173	protein_coding	replication protein A3
ENSMUSG00000012519	Mlkl	1.16436	0.590992	0.995383	8	111311797	111338177	protein_coding	mixed lineage kinase domain-like
ENSMUSG00000012535	Tnpo3	0.938131	0.223451	0.863731	6	29540827	29609887	protein_coding	transportin 3
ENSMUSG00000012609	Ttll5	0.971167	0.899728	0.995383	12	85824659	86061893	protein_coding	tubulin tyrosine ligase-like family, member 5
ENSMUSG00000012640	Zfp715	1.11016	0.574261	0.995299	7	43296197	43313294	protein_coding	zinc finger protein 715
ENSMUSG00000012705	Retn	0.638963	0.544713		8	3655770	3660110	protein_coding	resistin
ENSMUSG00000012819	Cdh23	1.05308	0.935374		10	60302748	60696490	protein_coding	cadherin 23 (otocadherin)
ENSMUSG00000012848	Rps5	0.941284	0.603991	0.995383	7	12922290	12926686	protein_coding	ribosomal protein S5
ENSMUSG00000012889	Podnl1	1.01028	0.987205		8	84125989	84132527	protein_coding	podocan-like 1
ENSMUSG00000013033	Adgrl1	0.844275	0.755859	0.995383	8	83900105	83941954	protein_coding	adhesion G protein-coupled receptor L1
ENSMUSG00000013076	Amotl1	0.231805	0.019172	0.409701	9	14541966	14645056	protein_coding	angiomotin-like 1
ENSMUSG00000013083	2200002J24Rik	0.625107	0.469169		7	30698926	30700536	protein_coding	RIKEN cDNA 2200002J24 gene
ENSMUSG00000013089	Etv5	1.20033	0.624684	0.995383	16	22381309	22439719	protein_coding	ets variant 5
ENSMUSG00000013091	Tmem190	1.06982	0.919032		7	4782937	4784341	protein_coding	transmembrane protein 190
ENSMUSG00000013150	Gfod2	1.11122	0.594476	0.995383	8	105713854	105758664	protein_coding	glucose-fructose oxidoreductase domain containing 2
ENSMUSG00000013155	Enkd1	1.24404	0.382871	0.945339	8	105703651	105708210	protein_coding	enkurin domain containing 1
ENSMUSG00000013158	4933405L10Rik	1.43726	0.620915		8	105707655	105710246	protein_coding	RIKEN cDNA 4933405L10 gene
ENSMUSG00000013160	Atp6v0d1	0.944173	0.802575	0.995383	8	105524465	105566047	protein_coding	ATPase, H+ transporting, lysosomal V0 subunit D1
ENSMUSG00000013236	Ptprs	0.485559	0.144687	0.770755	17	56412426	56476483	protein_coding	protein tyrosine phosphatase, receptor type, S
ENSMUSG00000013275	Slc41a1	1.17027	0.683467	0.995383	1	131827493	131848865	protein_coding	solute carrier family 41, member 1
ENSMUSG00000013338	Fer1l4	0.72985	0.639874		2	156019139	156052947	protein_coding	fer-1-like 4 (C. elegans)
ENSMUSG00000013367	Iglon5	1.03915	0.951991		7	43472904	43490075	protein_coding	IgLON family member 5
ENSMUSG00000013415	Igf2bp1	1.60693	0.426708	0.959866	11	95957163	96005940	protein_coding	insulin-like growth factor 2 mRNA binding protein 1
ENSMUSG00000013418	B4galnt2	0.568108	0.407076	0.957317	11	95865943	95914891	protein_coding	beta-1,4-N-acetyl-galactosaminyl transferase 2
ENSMUSG00000013419	Zfp651	1.48196	0.503794	0.980089	9	121759330	121771742	protein_coding	zinc finger protein 651
ENSMUSG00000013465	Nelfb	1.12335	0.266667	0.895069	2	25199712	25211489	protein_coding	negative elongation factor complex member B
ENSMUSG00000013483	Card14	1.16779	0.80785		11	119307768	119345375	protein_coding	caspase recruitment domain family, member 14
ENSMUSG00000013495	Tmem175	0.819364	0.365759	0.941479	5	108629770	108648782	protein_coding	transmembrane protein 175
ENSMUSG00000013523	Bcas1	0.901343	0.870632		2	170346991	170427845	protein_coding	breast carcinoma amplified sequence 1
ENSMUSG00000013539	Tango2	0.802337	0.109855	0.729829	16	18300825	18348103	protein_coding	transport and golgi organization 2
ENSMUSG00000013562	4833413E03Rik	0.560141	0.36549		17	31557126	31559113	lincRNA	RIKEN cDNA 4833413E03 gene
ENSMUSG00000013584	Aldh1a2	0.147316	0.00867302	0.271688	9	71215789	71296243	protein_coding	aldehyde dehydrogenase family 1, subfamily A2
ENSMUSG00000013593	Ndufs2	0.7322	0.0141703	0.354008	1	171234853	171251388	protein_coding	NADH:ubiquinone oxidoreductase core subunit S2
ENSMUSG00000013611	Snx31	2.29757			15	36504062	36555573	protein_coding	sorting nexin 31
ENSMUSG00000013622	Atraid	0.970699	0.856708	0.995383	5	31048312	31054623	protein_coding	all-trans retinoic acid induced differentiation factor
ENSMUSG00000013629	Cad	1.25233	0.240488	0.874217	5	31054780	31078479	protein_coding	carbamoyl-phosphate synthetase 2, aspartate transcarbamylase, and dihydroorotase
ENSMUSG00000013643	Lypd8	0.356943	0.128003	0.758083	11	58379043	58390728	protein_coding	LY6/PLAUR domain containing 8
ENSMUSG00000013646	Sh3bp5l	0.854993	0.215259	0.856174	11	58330724	58347728	protein_coding	SH3 binding domain protein 5 like
ENSMUSG00000013662	Atad1	0.980754	0.925391	0.99716	19	32671638	32739786	protein_coding	ATPase family, AAA domain containing 1
ENSMUSG00000013663	Pten	0.978562	0.915757	0.995383	19	32757497	32826160	protein_coding	phosphatase and tensin homolog
ENSMUSG00000013698	Pea15a	1.04044	0.950115	0.99716	1	172196728	172206804	protein_coding	phosphoprotein enriched in astrocytes 15A
ENSMUSG00000013701	Timm23	0.947092	0.77334	0.995383	14	32180162	32201898	protein_coding	translocase of inner mitochondrial membrane 23
ENSMUSG00000013707	Tnfaip8l2	0.430524	0.245893	0.882377	3	95139521	95142360	protein_coding	tumor necrosis factor, alpha-induced protein 8-like 2
ENSMUSG00000013736	Trnt1	0.963417	0.727341	0.995383	6	106769120	106782474	protein_coding	tRNA nucleotidyl transferase, CCA-adding, 1
ENSMUSG00000013787	Ehmt2	1.2429	0.0684923	0.637358	17	34898469	34914052	protein_coding	euchromatic histone lysine N-methyltransferase 2
ENSMUSG00000013822	Elof1	0.899139	0.588451	0.995383	9	22112989	22117172	protein_coding	ELF1 homolog, elongation factor 1
ENSMUSG00000013833	Med16	1.05955	0.730815	0.995383	10	79894708	79908923	protein_coding	mediator complex subunit 16
ENSMUSG00000013846	St3gal1	1.3186	0.108431	0.727702	15	67102875	67176830	protein_coding	ST3 beta-galactoside alpha-2,3-sialyltransferase 1
ENSMUSG00000013858	Tmem259	1.16196	0.20842	0.850742	10	79974948	79984330	protein_coding	transmembrane protein 259
ENSMUSG00000013878	Rnf170	1.13771	0.309748	0.923115	8	26119368	26151790	protein_coding	ring finger protein 170
ENSMUSG00000013921	Clip3	0.394204	0.207346	0.850221	7	30291728	30308367	protein_coding	CAP-GLY domain containing linker protein 3
ENSMUSG00000013928	Thap8	0.635733	0.531624		7	30280094	30290237	protein_coding	THAP domain containing 8
ENSMUSG00000013973	Dedd	0.923077	0.647502	0.995383	1	171329145	171342331	protein_coding	death effector domain-containing
ENSMUSG00000013974	Mcemp1	1.04653	0.94315		8	3665754	3669259	protein_coding	mast cell expressed membrane protein 1
ENSMUSG00000013997	Nit1	0.958514	0.856582	0.995383	1	171338008	171345646	protein_coding	nitrilase 1
ENSMUSG00000014030	Pax5	1.05857	0.928893		4	44524757	44710487	protein_coding	paired box 5
ENSMUSG00000014039	Prdm15	1.32581	0.0714986	0.647042	16	97791467	97851850	protein_coding	PR domain containing 15
ENSMUSG00000014074	Rnf168	0.957216	0.798948	0.995383	16	32277459	32301434	protein_coding	ring finger protein 168
ENSMUSG00000014075	Tctex1d2	1.38022	0.172381	0.814285	16	32419702	32429099	protein_coding	Tctex1 domain containing 2
ENSMUSG00000014077	Chp1	0.984555	0.930321	0.99716	2	119547697	119587027	protein_coding	calcineurin-like EF hand protein 1
ENSMUSG00000014158	Trpv4	0.745989	0.608975	0.995383	5	114622152	114658421	protein_coding	transient receptor potential cation channel, subfamily V, member 4
ENSMUSG00000014164	Klhl3	0.901343	0.870632		13	58000228	58113592	protein_coding	kelch-like 3
ENSMUSG00000014177	Tvp23b	0.924878	0.486249	0.977726	11	62879455	62916780	protein_coding	trans-golgi network vesicle protein 23B
ENSMUSG00000014195	Dnajc7	0.966955	0.739519	0.995383	11	100582818	100620188	protein_coding	DnaJ heat shock protein family (Hsp40) member C7
ENSMUSG00000014198	Zfp385c	1.2032	0.803681		11	100627543	100692455	protein_coding	zinc finger protein 385C
ENSMUSG00000014226	Cacybp	0.839622	0.262678	0.892232	1	160202367	160212875	protein_coding	calcyclin binding protein
ENSMUSG00000014232	Cluap1	0.956487	0.805321	0.995383	16	3908801	3941147	protein_coding	clusterin associated protein 1
ENSMUSG00000014243	Zswim7	0.891348	0.607748	0.995383	11	62267224	62281375	protein_coding	zinc finger SWIM-type containing 7
ENSMUSG00000014245	Pigl	1.04318	0.733154	0.995383	11	62458460	62514417	protein_coding	phosphatidylinositol glycan anchor biosynthesis, class L
ENSMUSG00000014294	Ndufa2	0.830454	0.39919	0.953291	18	36742332	36744557	protein_coding	NADH:ubiquinone oxidoreductase subunit A2
ENSMUSG00000014301	Pam16	2.00536	0.0305651	0.472949	16	4616464	4624988	protein_coding	presequence translocase-asssociated motor 16 homolog (S. cerevisiae)
ENSMUSG00000014303	Glis2	0.826851	0.796489	0.995383	16	4594713	4624924	protein_coding	GLIS family zinc finger 2
ENSMUSG00000014313	Cox6c	1.01313	0.882589	0.995383	15	35925886	35938246	protein_coding	cytochrome c oxidase subunit 6C
ENSMUSG00000014329	Bicc1	0.881964	0.843879		10	70922832	71159700	protein_coding	BicC family RNA binding protein 1
ENSMUSG00000014349	Ube2z	1.07462	0.533836	0.987757	11	96047432	96065388	protein_coding	ubiquitin-conjugating enzyme E2Z
ENSMUSG00000014351	Gip	0.269962	0.0144672	0.357412	11	96024545	96030831	protein_coding	gastric inhibitory polypeptide
ENSMUSG00000014353	Tmem87b	1.22956	0.33355	0.930827	2	128818118	128854261	protein_coding	transmembrane protein 87B
ENSMUSG00000014355	Anapc1	0.963639	0.848709	0.995383	2	128610104	128687391	protein_coding	anaphase promoting complex subunit 1
ENSMUSG00000014361	Mertk	1.19008	0.806438	0.995383	2	128698956	128802894	protein_coding	MER proto-oncogene tyrosine kinase
ENSMUSG00000014402	Tsg101	0.959881	0.623371	0.995383	7	46888949	46919969	protein_coding	tumor susceptibility gene 101
ENSMUSG00000014418	Hps5	1.28083	0.210238	0.852051	7	46760466	46796064	protein_coding	HPS5, biogenesis of lysosomal organelles complex 2 subunit 2
ENSMUSG00000014426	Map3k4	1.02766	0.906512	0.995383	17	12227621	12318796	protein_coding	mitogen-activated protein kinase kinase kinase 4
ENSMUSG00000014444	Piezo1	1.16901	0.335441	0.931539	8	122481698	122551329	protein_coding	piezo-type mechanosensitive ion channel component 1
ENSMUSG00000014470	Rnf166	1.11606	0.398969	0.953291	8	122466147	122476064	protein_coding	ring finger protein 166
ENSMUSG00000014496	Ankrd28	0.954033	0.612749	0.995383	14	31698768	31830651	protein_coding	ankyrin repeat domain 28
ENSMUSG00000014498	Ankrd52	1.17419	0.350194	0.937066	10	128377115	128408704	protein_coding	ankyrin repeat domain 52
ENSMUSG00000014503	Pkd2l2	0.900377	0.724216	0.995383	18	34408489	34444116	protein_coding	polycystic kidney disease 2-like 2
ENSMUSG00000014504	Srp19	0.753858	0.0990421	0.711665	18	34330847	34336599	protein_coding	signal recognition particle 19
ENSMUSG00000014529	Tmbim7	0.778358	0.694419		5	3651181	3680325	protein_coding	transmembrane BAX inhibitor motif containing 7
ENSMUSG00000014543	Klra17	1.11423			6	129831154	129876672	protein_coding	killer cell lectin-like receptor, subfamily A, member 17
ENSMUSG00000014547	Wdfy2	1.1106	0.425415	0.959598	14	62837678	62961509	protein_coding	WD repeat and FYVE domain containing 2
ENSMUSG00000014550	Rbsn	0.896807	0.192063	0.835901	6	92186712	92214925	protein_coding	rabenosyn, RAB effector
ENSMUSG00000014551	Mrps25	0.963717	0.677357	0.995383	6	92169525	92184033	protein_coding	mitochondrial ribosomal protein S25
ENSMUSG00000014554	Dguok	1.69011	0.00709569	0.239739	6	83480217	83506969	protein_coding	deoxyguanosine kinase
ENSMUSG00000014592	Camta1	1.15113	0.551204	0.991874	4	150917322	151861876	protein_coding	calmodulin binding transcription activator 1
ENSMUSG00000014599	Csf1	0.345394			3	107741048	107760469	protein_coding	colony stimulating factor 1 (macrophage)
ENSMUSG00000014601	Strip1	0.901363	0.525927	0.98672	3	107612532	107631694	protein_coding	striatin interacting protein 1
ENSMUSG00000014602	Kif1a	1.12636	0.862512	0.995383	1	93015464	93101951	protein_coding	kinesin family member 1A
ENSMUSG00000014606	Slc25a11	0.835494	0.45722	0.969543	11	70644196	70647479	protein_coding	solute carrier family 25 (mitochondrial carrier oxoglutarate carrier), member 11
ENSMUSG00000014609	Chrne	2.41117	0.15084	0.781077	11	70614883	70619216	protein_coding	cholinergic receptor, nicotinic, epsilon polypeptide
ENSMUSG00000014633	Cmc2	0.868478	0.240468	0.874217	8	116888685	116921455	protein_coding	COX assembly mitochondrial protein 2
ENSMUSG00000014668	Chfr	0.891059	0.277506	0.89885	5	110135842	110171972	protein_coding	checkpoint with forkhead and ring finger domains
ENSMUSG00000014686	Ceacam16	0.391614	0.188931	0.833874	7	19852097	19861299	protein_coding	carcinoembryonic antigen-related cell adhesion molecule 16
ENSMUSG00000014748	Tex261	0.984625	0.891241	0.995383	6	83768885	83775813	protein_coding	testis expressed gene 261
ENSMUSG00000014763	Fam120b	1.17806	0.17362	0.817428	17	15396202	15433583	protein_coding	family with sequence similarity 120, member B
ENSMUSG00000014767	Tbp	0.984101	0.859033	0.995383	17	15499888	15528379	protein_coding	TATA box binding protein
ENSMUSG00000014769	Psmb1	0.96075	0.659	0.995383	17	15475021	15499751	protein_coding	proteasome (prosome, macropain) subunit, beta type 1
ENSMUSG00000014771	Pdcd2	1.13988	0.203253	0.847419	17	15519208	15527301	protein_coding	programmed cell death 2
ENSMUSG00000014773	Dll1	0.881964	0.843879		17	15367354	15376872	protein_coding	delta like canonical Notch ligand 1
ENSMUSG00000014776	Nol3	0.409477	0.0625164	0.615099	8	105276140	105281939	protein_coding	nucleolar protein 3 (apoptosis repressor with CARD domain)
ENSMUSG00000014778	Fhod1	0.913582	0.619167	0.995383	8	105329163	105347953	protein_coding	formin homology 2 domain containing 1
ENSMUSG00000014782	Plekhg4	0.408117	0.223361	0.863724	8	105373274	105382862	protein_coding	pleckstrin homology domain containing, family G (with RhoGef domain) member 4
ENSMUSG00000014786	Slc9a5	0.389745	0.0650312	0.625706	8	105348843	105369881	protein_coding	solute carrier family 9 (sodium/hydrogen exchanger), member 5
ENSMUSG00000014791	Elmo3	1.46134	0.239777	0.87366	8	105305601	105310760	protein_coding	engulfment and cell motility 3
ENSMUSG00000014813	Stc1	1.16779	0.80785		14	69029238	69041804	protein_coding	stanniocalcin 1
ENSMUSG00000014837	4931428F04Rik	1.04044	0.85181	0.995383	8	105280409	105289864	protein_coding	RIKEN cDNA 4931428F04 gene
ENSMUSG00000014846	Tppp3	0.729141	0.531497	0.987204	8	105467493	105471526	protein_coding	tubulin polymerization-promoting protein family member 3
ENSMUSG00000014850	Msh3	1.35198	0.128994	0.758083	13	92211872	92355003	protein_coding	mutS homolog 3
ENSMUSG00000014852	Adamts13	0.973523			2	26973416	27009628	protein_coding	a disintegrin-like and metallopeptidase (reprolysin type) with thrombospondin type 1 motif, 13
ENSMUSG00000014856	Tmem208	0.944303	0.640528	0.995383	8	105326354	105335219	protein_coding	transmembrane protein 208
ENSMUSG00000014859	E2f4	0.929628	0.33723	0.932486	8	105297663	105305370	protein_coding	E2F transcription factor 4
ENSMUSG00000014867	Surf4	0.927287	0.39539	0.951805	2	26920040	26933928	protein_coding	surfeit gene 4
ENSMUSG00000014873	Surf2	1.17176	0.388351	0.949213	2	26916367	26920183	protein_coding	surfeit gene 2
ENSMUSG00000014905	Dnajb9	1.40093	0.128825	0.758083	12	44205559	44210326	protein_coding	DnaJ heat shock protein family (Hsp40) member B9
ENSMUSG00000014907	Naf1	1.17319	0.344944	0.934192	8	66860217	66890564	protein_coding	nuclear assembly factor 1 ribonucleoprotein
ENSMUSG00000014932	Yes1	0.284045	0.028931	0.468184	5	32611171	32687057	protein_coding	YES proto-oncogene 1, Src family tyrosine kinase
ENSMUSG00000014956	Ppp1cb	0.513442	0.0278748	0.462866	5	32458843	32517433	protein_coding	protein phosphatase 1 catalytic subunit beta
ENSMUSG00000014959	Gorasp2	1.01675	0.927413	0.99716	2	70661576	70712636	protein_coding	golgi reassembly stacking protein 2
ENSMUSG00000014980	Tsen15	0.800926	0.260231	0.890977	1	152370735	152386688	protein_coding	tRNA splicing endonuclease subunit 15
ENSMUSG00000015002	Efr3a	1.12463	0.473712	0.973273	15	65787034	65873816	protein_coding	EFR3 homolog A
ENSMUSG00000015013	Trappc2l	0.971832	0.897959	0.995383	8	122611640	122616660	protein_coding	trafficking protein particle complex 2-like
ENSMUSG00000015016	Acsf3	1.11299	0.524942	0.98672	8	122775486	122817880	protein_coding	acyl-CoA synthetase family member 3
ENSMUSG00000015023	Ddx19a	1.07181	0.612699	0.995383	8	110974996	110997800	protein_coding	DEAD (Asp-Glu-Ala-Asp) box polypeptide 19a
ENSMUSG00000015027	Galns	1.0673	0.768376	0.995383	8	122578242	122611463	protein_coding	galactosamine (N-acetyl)-6-sulfate sulfatase
ENSMUSG00000015053	Gata2	0.885353	0.848844	0.995383	6	88193891	88207032	protein_coding	GATA binding protein 2
ENSMUSG00000015083	C8g	0.624564	0.155058	0.789005	2	25498651	25501719	protein_coding	complement component 8, gamma polypeptide
ENSMUSG00000015085	Entpd2	1.11793	0.868109	0.995383	2	25395874	25401321	protein_coding	ectonucleoside triphosphate diphosphohydrolase 2
ENSMUSG00000015087	Rabl6	1.07073	0.500124	0.979173	2	25583018	25608521	protein_coding	RAB, member RAS oncogene family-like 6
ENSMUSG00000015090	Ptgds	0.801176	0.728185		2	25466709	25470046	protein_coding	prostaglandin D2 synthase (brain)
ENSMUSG00000015092	Edf1	1.0051	0.961857	0.99818	2	25557847	25562082	protein_coding	endothelial differentiation-related factor 1
ENSMUSG00000015093	Clic3	1.02132	0.973614		2	25456838	25458776	protein_coding	chloride intracellular channel 3
ENSMUSG00000015094	Npdc1	1.04984	0.939213		2	25399351	25409494	protein_coding	neural proliferation, differentiation and control 1
ENSMUSG00000015095	Fbxw5	1.13813	0.268112	0.895077	2	25500750	25505471	protein_coding	F-box and WD-40 domain protein 5
ENSMUSG00000015112	Slc25a13	1.02086	0.928857	0.99716	6	6041218	6217173	protein_coding	solute carrier family 25 (mitochondrial carrier, adenine nucleotide translocator), member 13
ENSMUSG00000015120	Ube2i	1.57702	0.153943	0.787772	17	25261916	25274622	protein_coding	ubiquitin-conjugating enzyme E2I
ENSMUSG00000015126	Tsr3	1.05603	0.606028	0.995383	17	25240170	25242798	protein_coding	TSR3 20S rRNA accumulation
ENSMUSG00000015127	Unkl	1.19299	0.381875	0.945339	17	25188397	25234443	protein_coding	unkempt family like zinc finger
ENSMUSG00000015133	Lrrk1	1.13967	0.560816	0.992307	7	66226912	66388350	protein_coding	leucine-rich repeat kinase 1
ENSMUSG00000015134	Aldh1a3	1.09622	0.886467		7	66390890	66427517	protein_coding	aldehyde dehydrogenase family 1, subfamily A3
ENSMUSG00000015143	Actn1	1.25284	0.679293	0.995383	12	80167547	80260371	protein_coding	actinin, alpha 1
ENSMUSG00000015149	Sirt2	0.996931	0.981716	0.999361	7	28766735	28788661	protein_coding	sirtuin 2
ENSMUSG00000015165	Hnrnpl	1.11694	0.17188	0.813639	7	28808541	28822266	protein_coding	heterogeneous nuclear ribonucleoprotein L
ENSMUSG00000015176	Nolc1	1.01257	0.900499	0.995383	19	46075863	46085530	protein_coding	nucleolar and coiled-body phosphoprotein 1
ENSMUSG00000015189	Casd1	1.05814	0.688309	0.995383	6	4600839	4643355	protein_coding	CAS1 domain containing 1
ENSMUSG00000015202	Cnksr3	1.04589	0.943921		10	7119063	7212237	protein_coding	Cnksr family member 3
ENSMUSG00000015214	Mtmr1	1.12723	0.522598	0.984957	X	71364760	71419196	protein_coding	myotubularin related protein 1
ENSMUSG00000015217	Hmgb3	0.808528	0.131568	0.762883	X	71555918	71560676	protein_coding	high mobility group box 3
ENSMUSG00000015222	Map2	1.01028	0.987205		1	66175273	66442583	protein_coding	microtubule-associated protein 2
ENSMUSG00000015243	Abca1	0.344952	0.00297034	0.143161	4	53030787	53159895	protein_coding	ATP-binding cassette, sub-family A (ABC1), member 1
ENSMUSG00000015247	Nipsnap3b	1.15146	0.52023	0.983806	4	53011880	53022060	protein_coding	nipsnap homolog 3B
ENSMUSG00000015289	Lage3	0.808179	0.079863	0.67011	X	74351276	74353618	protein_coding	L antigen family, member 3
ENSMUSG00000015290	Ubl4a	0.994369	0.964249	0.998292	X	74365718	74373218	protein_coding	ubiquitin-like 4A
ENSMUSG00000015291	Gdi1	1.4073	0.15193	0.784561	X	74304998	74311862	protein_coding	guanosine diphosphate (GDP) dissociation inhibitor 1
ENSMUSG00000015305	Sash1	0.915598	0.89004		10	8722219	8886070	protein_coding	SAM and SH3 domain containing 1
ENSMUSG00000015312	Gadd45b	0.380213	0.00973658	0.288852	10	80930073	80932204	protein_coding	growth arrest and DNA-damage-inducible 45 beta
ENSMUSG00000015314	Slamf6	1.04068	0.950152		1	171917515	171953170	protein_coding	SLAM family member 6
ENSMUSG00000015316	Slamf1	0.877011	0.824702	0.995383	1	171767127	171801184	protein_coding	signaling lymphocytic activation molecule family member 1
ENSMUSG00000015335	Zdhhc12	0.900002	0.680814	0.995383	2	30090944	30093648	protein_coding	zinc finger, DHHC domain containing 12
ENSMUSG00000015337	Endog	1.07679	0.714307	0.995383	2	30171493	30174069	protein_coding	endonuclease G
ENSMUSG00000015341	Golga7	1.0131	0.922573	0.997056	8	23241346	23257074	protein_coding	golgi autoantigen, golgin subfamily a, 7
ENSMUSG00000015342	Xk	0.898889	0.50024	0.979173	X	9272756	9313250	protein_coding	X-linked Kx blood group
ENSMUSG00000015354	Pcolce2	0.189438	0.0191617	0.409701	9	95637601	95698096	protein_coding	procollagen C-endopeptidase enhancer 2
ENSMUSG00000015355	Cd48	0.447149	0.215626	0.856174	1	171682009	171705258	protein_coding	CD48 antigen
ENSMUSG00000015357	Clpx	0.89671	0.19599	0.839001	9	65294260	65330658	protein_coding	caseinolytic mitochondrial matrix peptidase chaperone subunit
ENSMUSG00000015363	Trabd	1.02576	0.823755	0.995383	15	89075124	89087077	protein_coding	TraB domain containing
ENSMUSG00000015365	Mov10l1	1.07573	0.908946		15	88982909	89055152	protein_coding	Mov10 like RISC complex RNA helicase 1
ENSMUSG00000015377	Dennd6b	1.63297	0.125662	0.755998	15	89182213	89196496	protein_coding	DENN/MADD domain containing 6B
ENSMUSG00000015401	Cltrn	0.498402	0.119487	0.744618	X	164088830	164118860	protein_coding	collectrin, amino acid transport regulator
ENSMUSG00000015405	Ace2	0.259096	0.0377549	0.507633	X	164139332	164188420	protein_coding	angiotensin I converting enzyme (peptidyl-dipeptidase A) 2
ENSMUSG00000015437	Gzmb	0.918079	0.908509	0.995383	14	56258838	56262260	protein_coding	granzyme B
ENSMUSG00000015441	Gzmf	1.16779	0.80785		14	56205263	56211417	protein_coding	granzyme F
ENSMUSG00000015443	Gzmn	0.512697	0.298184		14	56165797	56174599	protein_coding	granzyme N
ENSMUSG00000015451	C4a	0.864102	0.769563	0.995383	17	34809092	34823464	processed_transcript	complement component 4A (Rodgers blood group)
ENSMUSG00000015452	Ager	0.86785	0.756421	0.995383	17	34597862	34600936	protein_coding	advanced glycosylation end product-specific receptor
ENSMUSG00000015461	Atf6b	1.02885	0.882238	0.995383	17	34647146	34655074	protein_coding	activating transcription factor 6 beta
ENSMUSG00000015467	Egfl8	1.80227	0.354295	0.939441	17	34613349	34615971	protein_coding	EGF-like domain 8
ENSMUSG00000015468	Notch4	1.78109	0.190114	0.83553	17	34564268	34588503	protein_coding	notch 4
ENSMUSG00000015474	Ppt2	1.0031	0.990909	0.999841	17	34616662	34628510	protein_coding	palmitoyl-protein thioesterase 2
ENSMUSG00000015476	Prrt1	0.793124	0.75201		17	34629533	34633126	protein_coding	proline-rich transmembrane protein 1
ENSMUSG00000015478	Rnf5	0.793009	0.0829227	0.6778	17	34601091	34603690	protein_coding	ring finger protein 5
ENSMUSG00000015484	Fam163a	0.897197	0.883982		1	156075966	156205026	protein_coding	family with sequence similarity 163, member A
ENSMUSG00000015488	Cacfd1	1.10914	0.592889	0.995383	2	27009926	27021089	protein_coding	calcium channel flower domain containing 1
ENSMUSG00000015501	Hivep2	1.16014	0.837783		10	13966075	14151374	protein_coding	human immunodeficiency virus type I enhancer binding protein 2
ENSMUSG00000015522	Arnt	0.930146	0.490886	0.978409	3	95434388	95497240	protein_coding	aryl hydrocarbon receptor nuclear translocator
ENSMUSG00000015533	Itga2	0.921846	0.902018		13	114833081	114932100	protein_coding	integrin alpha 2
ENSMUSG00000015536	Mocs2	1.12591	0.531087	0.987204	13	114818236	114832275	protein_coding	molybdenum cofactor synthesis 2
ENSMUSG00000015542	Nat9	0.924423	0.768287	0.995383	11	115182832	115187859	protein_coding	N-acetyltransferase 9 (GCN5-related, putative)
ENSMUSG00000015568	Lpl	0.254604	0.0661692	0.631227	8	68880491	68907448	protein_coding	lipoprotein lipase
ENSMUSG00000015575	Atp6v0e	0.875784	0.584716	0.995383	17	26663231	26699647	protein_coding	ATPase, H+ transporting, lysosomal V0 subunit E
ENSMUSG00000015579	Nkx2-5	1.3646	0.625972		17	26838664	26845009	protein_coding	NK2 homeobox 5
ENSMUSG00000015597	Zfp318	1.01388	0.962291	0.998254	17	46383731	46420920	protein_coding	zinc finger protein 318
ENSMUSG00000015599	Ttbk1	0.968159	0.963511	0.998292	17	46442448	46487675	protein_coding	tau tubulin kinase 1
ENSMUSG00000015605	Srf	0.962547	0.770593	0.995383	17	46548329	46556175	protein_coding	serum response factor
ENSMUSG00000015619	Gata3	0.214945	0.0284713	0.466989	2	9857078	9890034	protein_coding	GATA binding protein 3
ENSMUSG00000015647	Lama5	3.29602	0.0777506	0.663084	2	180176373	180225859	protein_coding	laminin, alpha 5
ENSMUSG00000015652	Steap1	1.08355	0.9056		5	5736317	5749326	protein_coding	six transmembrane epithelial antigen of the prostate 1
ENSMUSG00000015653	Steap2	1.01028	0.987205		5	5664829	5694578	protein_coding	six transmembrane epithelial antigen of prostate 2
ENSMUSG00000015656	Hspa8	0.885509	0.0599383	0.606116	9	40800984	40810087	protein_coding	heat shock protein 8
ENSMUSG00000015659	Serac1	0.964967	0.822186	0.995383	17	6042196	6079741	protein_coding	serine active site containing 1
ENSMUSG00000015668	Pdzd11	0.856173	0.341943	0.934192	X	100622883	100626568	protein_coding	PDZ domain containing 11
ENSMUSG00000015671	Psma2	0.95948	0.835485	0.995383	13	14613240	14674236	protein_coding	proteasome subunit alpha 2
ENSMUSG00000015672	Mrpl32	1.07812	0.724167	0.995383	13	14608184	14613165	protein_coding	mitochondrial ribosomal protein L32
ENSMUSG00000015697	Setdb1	0.915744	0.668678	0.995383	3	95323525	95357202	protein_coding	SET domain, bifurcated 1
ENSMUSG00000015702	Anxa9	0.845081	0.628745	0.995383	3	95296096	95307176	protein_coding	annexin A9
ENSMUSG00000015709	Arnt2	0.901343	0.870632		7	84246278	84410176	protein_coding	aryl hydrocarbon receptor nuclear translocator 2
ENSMUSG00000015711	Prune1	0.710938	0.0351449	0.495441	3	95253674	95282076	protein_coding	prune exopolyphosphatase
ENSMUSG00000015714	Cers2	0.843637	0.489121	0.978409	3	95314791	95323599	protein_coding	ceramide synthase 2
ENSMUSG00000015733	Capza2	0.866932	0.186585	0.832883	6	17636234	17666972	protein_coding	capping protein (actin filament) muscle Z-line, alpha 2
ENSMUSG00000015745	Plekho1	1.07389	0.853925	0.995383	3	95988429	95996001	protein_coding	pleckstrin homology domain containing, family O member 1
ENSMUSG00000015747	Vps45	0.674216	0.00944326	0.281453	3	95999832	96058466	protein_coding	vacuolar protein sorting 45
ENSMUSG00000015748	Prpf3	1.09022	0.678072	0.995383	3	95830124	95855885	protein_coding	pre-mRNA processing factor 3
ENSMUSG00000015749	Anp32e	0.683188	0.0504764	0.563754	3	95929246	95947390	protein_coding	acidic (leucine-rich) nuclear phosphoprotein 32 family, member E
ENSMUSG00000015750	Aph1a	0.881152	0.26711	0.895069	3	95893969	95898288	protein_coding	aph1 homolog A, gamma secretase subunit
ENSMUSG00000015755	Tab2	1.00557	0.979263	0.999315	10	7905653	7956230	protein_coding	TGF-beta activated kinase 1/MAP3K7 binding protein 2
ENSMUSG00000015757	Ppil4	1.16597	0.211475	0.852912	10	7792891	7823135	protein_coding	peptidylprolyl isomerase (cyclophilin)-like 4
ENSMUSG00000015759	Cnih1	1.07149	0.694513	0.995383	14	46775567	46788411	protein_coding	cornichon family AMPA receptor auxiliary protein 1
ENSMUSG00000015766	Eps8	1.12705	0.871249	0.995383	6	137477245	137654876	protein_coding	epidermal growth factor receptor pathway substrate 8
ENSMUSG00000015776	Med22	1.13269	0.532744	0.987512	2	26905262	26910677	protein_coding	mediator complex subunit 22
ENSMUSG00000015787	Abo	0.881964	0.843879		2	26842503	26864979	protein_coding	ABO blood group (transferase A, alpha 1-3-N-acetylgalactosaminyltransferase, transferase B, alpha 1-3-galactosyltransferase)
ENSMUSG00000015790	Surf1	0.954746	0.778499	0.995383	2	26913381	26916530	protein_coding	surfeit gene 1
ENSMUSG00000015804	Med28	0.98215	0.80955	0.995383	5	45520229	45529276	protein_coding	mediator complex subunit 28
ENSMUSG00000015806	Qdpr	1.30572	0.129948	0.759579	5	45434021	45450236	protein_coding	quinoid dihydropteridine reductase
ENSMUSG00000015812	Gnrh1	0.889517	0.756984	0.995383	14	67745181	67749439	protein_coding	gonadotropin releasing hormone 1
ENSMUSG00000015829	Tnr	1.79905	0.420974		1	159523769	159931729	protein_coding	tenascin R
ENSMUSG00000015837	Sqstm1	1.18104	0.412943	0.957317	11	50199366	50210827	protein_coding	sequestosome 1
ENSMUSG00000015839	Nfe2l2	1.06051	0.701705	0.995383	2	75675513	75704641	protein_coding	nuclear factor, erythroid derived 2, like 2
ENSMUSG00000015843	Rxrg	1.10165	0.881648		1	167598384	167639623	protein_coding	retinoid X receptor gamma
ENSMUSG00000015846	Rxra	0.397372	0.21369	0.854451	2	27676440	27762957	protein_coding	retinoid X receptor alpha
ENSMUSG00000015850	Adamtsl4	0.648094	0.505392	0.980286	3	95676201	95687917	protein_coding	ADAMTS-like 4
ENSMUSG00000015852	Fcrls	0.891601	0.857235		3	87250758	87263738	protein_coding	Fc receptor-like S, scavenger receptor
ENSMUSG00000015869	Prpsap1	1.02663	0.918891	0.995984	11	116470845	116494202	protein_coding	phosphoribosyl pyrophosphate synthetase-associated protein 1
ENSMUSG00000015879	Fam184b	2.20317	0.284821		5	45529705	45639614	protein_coding	family with sequence similarity 184, member B
ENSMUSG00000015880	Ncapg	1.01035	0.922196	0.99705	5	45669919	45700546	protein_coding	non-SMC condensin I complex, subunit G
ENSMUSG00000015882	Lcorl	1.19559	0.350054	0.937066	5	45697181	45857615	protein_coding	ligand dependent nuclear receptor corepressor-like
ENSMUSG00000015889	Lta4h	0.862067	0.388974	0.949215	10	93453411	93484875	protein_coding	leukotriene A4 hydrolase
ENSMUSG00000015890	Amdhd1	0.672765	0.536549		10	93523338	93540033	protein_coding	amidohydrolase domain containing 1
ENSMUSG00000015932	Dstn	0.693028	0.175168	0.819641	2	143915320	143943324	protein_coding	destrin
ENSMUSG00000015937	Macroh2a1	1.02095	0.91029	0.995383	13	56073619	56136361	protein_coding	macroH2A.1 histone
ENSMUSG00000015942	Gtf2ird2	1.06797	0.762007	0.995383	5	134184019	134224355	protein_coding	GTF2I repeat domain containing 2
ENSMUSG00000015943	Bola1	0.740164	0.0522702	0.573362	3	96196588	96219709	protein_coding	bolA-like 1 (E. coli)
ENSMUSG00000015944	Castor2	1.19151	0.785884	0.995383	5	134099711	134144343	protein_coding	cytosolic arginine sensor for mTORC1 subunit 2
ENSMUSG00000015947	Fcgr1	0.268109	0.0572851	0.59266	3	96282909	96293969	protein_coding	Fc receptor, IgG, high affinity I
ENSMUSG00000015950	Ncf1	0.754624	0.699838	0.995383	5	134220053	134229625	protein_coding	neutrophil cytosolic factor 1
ENSMUSG00000015961	Adss	1.09219	0.708221	0.995383	1	177762962	177796511	protein_coding	adenylosuccinate synthetase, non muscle
ENSMUSG00000015962	1700016C15Rik	0.561553	0.367537		1	177729814	177753324	protein_coding	RIKEN cDNA 1700016C15 gene
ENSMUSG00000015968	Cacna1d	0.920408	0.896536		14	30039939	30491455	protein_coding	calcium channel, voltage-dependent, L type, alpha 1D subunit
ENSMUSG00000015971	Actr8	0.891477	0.260791	0.891682	14	29978337	30006354	protein_coding	ARP8 actin-related protein 8
ENSMUSG00000015980	Lrrc27	1.10367	0.853999	0.995383	7	139212988	139242979	protein_coding	leucine rich repeat containing 27
ENSMUSG00000015981	Stk32c	0.891132	0.860933	0.995383	7	139103638	139213307	protein_coding	serine/threonine kinase 32C
ENSMUSG00000015994	Fnta	0.999705	0.997594	0.999994	8	25998722	26015650	protein_coding	farnesyltransferase, CAAX box, alpha
ENSMUSG00000016018	Mtrex	1.15707	0.38886	0.949215	13	112867418	112927398	protein_coding	Mtr4 exosome RNA helicase
ENSMUSG00000016024	Lbp	1.07872	0.905542		2	158306493	158332852	protein_coding	lipopolysaccharide binding protein
ENSMUSG00000016028	Celsr1	1.45093	0.588825	0.995383	15	85898929	86034203	protein_coding	cadherin, EGF LAG seven-pass G-type receptor 1
ENSMUSG00000016087	Fli1	0.685718	0.298042	0.914313	9	32422204	32542861	protein_coding	Friend leukemia integration 1
ENSMUSG00000016128	Stard13	0.713851	0.649304	0.995383	5	151037510	151233836	protein_coding	StAR-related lipid transfer (START) domain containing 13
ENSMUSG00000016181	Utp25	0.863719	0.456987	0.969543	1	193091104	193130272	protein_coding	UTP25 small subunit processome component
ENSMUSG00000016194	Hsd11b1	1.01028	0.987205		1	193221634	193264075	protein_coding	hydroxysteroid 11-beta dehydrogenase 1
ENSMUSG00000016200	Syt14	2.4142	0.235864	0.872513	1	192891233	193035775	protein_coding	synaptotagmin XIV
ENSMUSG00000016206	H2-M3	0.966846	0.932619	0.99716	17	37270220	37274484	protein_coding	histocompatibility 2, M region locus 3
ENSMUSG00000016239	Lonrf3	1.03958	0.951464		X	36328353	36362341	protein_coding	LON peptidase N-terminal domain and ring finger 3
ENSMUSG00000016252	Atp5e	0.909761	0.691994	0.995383	2	174461072	174464105	protein_coding	ATP synthase, H+ transporting, mitochondrial F1 complex, epsilon subunit
ENSMUSG00000016253	Nelfcd	0.945027	0.746163	0.995383	2	174415804	174427502	protein_coding	negative elongation factor complex member C/D, Th1l
ENSMUSG00000016255	Tubb1	0.333253	0.0436736	0.536421	2	174450695	174457882	protein_coding	tubulin, beta 1 class VI
ENSMUSG00000016256	Ctsz	1.35702	0.269632	0.895965	2	174427493	174439039	protein_coding	cathepsin Z
ENSMUSG00000016257	Prelid3b	0.904242	0.212277	0.853038	2	174465067	174473081	protein_coding	PRELI domain containing 3B
ENSMUSG00000016283	H2-M2	0.657877	0.573806		17	37480851	37483552	protein_coding	histocompatibility 2, M region locus 2
ENSMUSG00000016308	Ube2a	0.85806	0.24149	0.876311	X	36873900	36884222	protein_coding	ubiquitin-conjugating enzyme E2A
ENSMUSG00000016319	Slc25a5	0.961161	0.712906	0.995383	X	36795651	36798807	protein_coding	solute carrier family 25 (mitochondrial carrier, adenine nucleotide translocator), member 5
ENSMUSG00000016344	Ppdpf	0.679479	0.01991	0.411988	2	181187247	181188771	protein_coding	pancreatic progenitor cell differentiation and proliferation factor
ENSMUSG00000016346	Kcnq2	0.940291	0.927956		2	181075579	181135300	protein_coding	potassium voltage-gated channel, subfamily Q, member 2
ENSMUSG00000016349	Eef1a2	0.891601	0.857235		2	181147653	181157014	protein_coding	eukaryotic translation elongation factor 1 alpha 2
ENSMUSG00000016356	Col20a1	0.736839	0.553556	0.992044	2	180986535	181018363	protein_coding	collagen, type XX, alpha 1
ENSMUSG00000016382	Pls3	0.318365	0.111504	0.73249	X	75785654	75875182	protein_coding	plastin 3 (T-isoform)
ENSMUSG00000016386	Mpped2	3.97758	0.0615218	0.611433	2	106693269	106868356	protein_coding	metallophosphoesterase domain containing 2
ENSMUSG00000016409	Nkap	0.882568	0.384318	0.946237	X	37126795	37150746	protein_coding	NFKB activating protein
ENSMUSG00000016427	Ndufa1	1.01989	0.878425	0.995383	X	37187588	37191163	protein_coding	NADH:ubiquinone oxidoreductase subunit A1
ENSMUSG00000016458	Wt1	0.795622	0.719992		2	105126529	105173616	protein_coding	Wilms tumor 1 homolog
ENSMUSG00000016477	E2f3	1.26659	0.186521	0.832883	13	29906575	29986063	protein_coding	E2F transcription factor 3
ENSMUSG00000016481	Cr1l	0.897586	0.635682	0.995383	1	195097382	195131586	protein_coding	complement component (3b/4b) receptor 1-like
ENSMUSG00000016487	Ppfibp1	1.27563	0.553732	0.992044	6	146888487	147032025	protein_coding	PTPRF interacting protein, binding protein 1 (liprin beta 1)
ENSMUSG00000016493	Cd46	0.954881	0.884516	0.995383	1	195036826	195092249	protein_coding	CD46 antigen, complement regulatory protein
ENSMUSG00000016494	Cd34	0.714846	0.631633	0.995383	1	194938819	194961279	protein_coding	CD34 antigen
ENSMUSG00000016495	Plgrkt	0.736499	0.19536	0.838613	19	29348599	29367390	protein_coding	plasminogen receptor, C-terminal lysine transmembrane protein
ENSMUSG00000016496	Cd274	0.571217	0.162125	0.79767	19	29367455	29388095	protein_coding	CD274 antigen
ENSMUSG00000016498	Pdcd1lg2	0.107326	0.00270349	0.136611	19	29410919	29471161	protein_coding	programmed cell death 1 ligand 2
ENSMUSG00000016503	Gtf3a	0.913112	0.575463	0.995299	5	146948657	146955614	protein_coding	general transcription factor III A
ENSMUSG00000016510	Mtif3	1.20998	0.178475	0.822002	5	146951573	146963800	protein_coding	mitochondrial translational initiation factor 3
ENSMUSG00000016520	Lnx2	1.1596	0.260531	0.891525	5	147016655	147076586	protein_coding	ligand of numb-protein X 2
ENSMUSG00000016524	Il19	1.24655	0.753304		1	130932656	130940115	protein_coding	interleukin 19
ENSMUSG00000016526	Dyrk3	0.820293	0.477697	0.974364	1	131127455	131138340	protein_coding	dual-specificity tyrosine-(Y)-phosphorylation regulated kinase 3
ENSMUSG00000016528	Mapkapk2	1.00766	0.9522	0.99716	1	131053700	131097826	protein_coding	MAP kinase-activated protein kinase 2
ENSMUSG00000016529	Il10	1.08586	0.89745		1	131019845	131024974	protein_coding	interleukin 10
ENSMUSG00000016534	Lamp2	0.970055	0.843982	0.995383	X	38401357	38456454	protein_coding	lysosomal-associated membrane protein 2
ENSMUSG00000016541	Atxn10	0.846537	0.428094	0.96018	15	85336245	85463212	protein_coding	ataxin 10
ENSMUSG00000016552	Foxred2	0.726769	0.422323	0.959145	15	77940522	77956722	protein_coding	FAD-dependent oxidoreductase domain containing 2
ENSMUSG00000016554	Eif3d	0.94875	0.58218	0.995383	15	77958998	77970813	protein_coding	eukaryotic translation initiation factor 3, subunit D
ENSMUSG00000016559	H3f3b	0.780826	0.0486705	0.555462	11	116021912	116027962	protein_coding	H3.3 histone B
ENSMUSG00000016619	Nup50	0.930697	0.40313	0.955939	15	84923411	84942963	protein_coding	nucleoporin 50
ENSMUSG00000016624	Phf21b	0.996507	0.995825	0.999983	15	84785381	84856049	protein_coding	PHD finger protein 21B
ENSMUSG00000016637	Ift27	1.025	0.826107	0.995383	15	78159463	78174107	protein_coding	intraflagellar transport 27
ENSMUSG00000016664	Pacsin2	1.03127	0.798264	0.995383	15	83375607	83464606	protein_coding	protein kinase C and casein kinase substrate in neurons 2
ENSMUSG00000016756	Cmah	2.25181	0.244007	0.879255	13	24327404	24477377	protein_coding	cytidine monophospho-N-acetylneuraminic acid hydroxylase
ENSMUSG00000016757	Ttll12	0.978941	0.820073	0.995383	15	83575090	83595157	protein_coding	tubulin tyrosine ligase-like family, member 12
ENSMUSG00000016758	Bik	1.27785	0.663831	0.995383	15	83526862	83544634	protein_coding	BCL2-interacting killer
ENSMUSG00000016763	Scube1	1.03231	0.960231		15	83604999	83725021	protein_coding	signal peptide, CUB domain, EGF-like 1
ENSMUSG00000016831	Tox4	1.08134	0.575362	0.995299	14	52279146	52296401	protein_coding	TOX high mobility group box family member 4
ENSMUSG00000016833	Mrps18c	0.841457	0.0664342	0.631965	5	100798627	100804471	protein_coding	mitochondrial ribosomal protein S18C
ENSMUSG00000016918	Sulf1	1.01028	0.987205		1	12692277	12861192	protein_coding	sulfatase 1
ENSMUSG00000016921	Srsf6	1.06122	0.765021	0.995383	2	162931528	162937121	protein_coding	serine and arginine-rich splicing factor 6
ENSMUSG00000016933	Plcg1	1.43041	0.254627	0.888151	2	160731300	160775760	protein_coding	phospholipase C, gamma 1
ENSMUSG00000016940	Kctd2	0.824515	0.271458	0.897431	11	115420128	115431274	protein_coding	potassium channel tetramerisation domain containing 2
ENSMUSG00000016942	Tmprss6	1.70141	0.44297		15	78439667	78468634	protein_coding	transmembrane serine protease 6
ENSMUSG00000016946	Kctd5	0.862446	0.152412	0.785082	17	24047734	24073485	protein_coding	potassium channel tetramerisation domain containing 5
ENSMUSG00000016982	Pom121l2	1.16779	0.80785		13	21981194	21988734	protein_coding	POM121 membrane glycoprotein-like 2 (rat)
ENSMUSG00000016984	Etaa1	0.962062	0.714907	0.995383	11	17938756	17953875	protein_coding	Ewing tumor-associated antigen 1
ENSMUSG00000017007	Rbpjl	1.25825	0.721233		2	164403141	164415448	protein_coding	recombination signal binding protein for immunoglobulin kappa J region-like
ENSMUSG00000017009	Sdc4	1.11725			2	164424247	164443887	protein_coding	syndecan 4
ENSMUSG00000017057	Il13ra1	0.652692	0.505993		X	36112110	36171259	protein_coding	interleukin 13 receptor, alpha 1
ENSMUSG00000017119	Nbr1	1.07696	0.590174	0.995383	11	101552149	101581951	protein_coding	NBR1, autophagy cargo receptor
ENSMUSG00000017132	Cyth1	0.917684	0.641166	0.995383	11	118132019	118248592	protein_coding	cytohesin 1
ENSMUSG00000017146	Brca1	1.00361	0.985785	0.999361	11	101488764	101551955	protein_coding	breast cancer 1, early onset
ENSMUSG00000017167	Cntnap1	1.1036	0.88001	0.995383	11	101170523	101190724	protein_coding	contactin associated protein-like 1
ENSMUSG00000017176	Nt5c3b	1.1163	0.458798	0.969543	11	100422321	100441808	protein_coding	5'-nucleotidase, cytosolic IIIB
ENSMUSG00000017188	Coa3	0.730303	0.163177	0.799176	11	101277968	101279114	protein_coding	cytochrome C oxidase assembly factor 3
ENSMUSG00000017195	Zpbp2	0.675523	0.228748	0.867276	11	98551097	98558665	protein_coding	zona pellucida binding protein 2
ENSMUSG00000017204	Gsdma	0.405428	0.0345488	0.491528	11	98664351	98677708	protein_coding	gasdermin A
ENSMUSG00000017210	Med24	0.999707	0.997924	0.999994	11	98704591	98729435	protein_coding	mediator complex subunit 24
ENSMUSG00000017211	Gsdma2	1.01028	0.987205		11	98646759	98657964	protein_coding	gasdermin A2
ENSMUSG00000017221	Psmd3	0.856499	0.0714339	0.647042	11	98682554	98695979	protein_coding	proteasome (prosome, macropain) 26S subunit, non-ATPase, 3
ENSMUSG00000017264	Exosc10	1.01438	0.943628	0.99716	4	148558429	148582401	protein_coding	exosome component 10
ENSMUSG00000017286	Glod4	1.09304	0.530281	0.987204	11	76120987	76243725	protein_coding	glyoxalase domain containing 4
ENSMUSG00000017288	Vps53	0.976187	0.90707	0.995383	11	76046226	76179647	protein_coding	VPS53 GARP complex subunit
ENSMUSG00000017291	Taok1	1.00977	0.94652	0.99716	11	77529162	77607815	protein_coding	TAO kinase 1
ENSMUSG00000017299	Dnttip1	0.993404	0.971328	0.998589	2	164745983	164768607	protein_coding	deoxynucleotidyltransferase, terminal, interacting protein 1
ENSMUSG00000017300	Tnnc2	1.00919	0.990199		2	164777161	164779967	protein_coding	troponin C2, fast
ENSMUSG00000017307	Acot8	1.36145	0.0573753	0.59266	2	164792765	164804882	protein_coding	acyl-CoA thioesterase 8
ENSMUSG00000017309	Cd300lg	1.05033	0.938627		11	102041509	102055620	protein_coding	CD300 molecule like family member G
ENSMUSG00000017311	Pyy	1.56868	0.545053	0.990798	11	102106676	102107832	protein_coding	peptide YY
ENSMUSG00000017314	Mpp2	0.444069	0.0231292	0.435909	11	102057015	102088515	protein_coding	membrane protein, palmitoylated 2 (MAGUK p55 subfamily member 2)
ENSMUSG00000017316	Ppy	0.501038	0.282155		11	102099930	102101319	protein_coding	pancreatic polypeptide
ENSMUSG00000017376	Nlk	0.931971	0.594692	0.995383	11	78567168	78697373	protein_coding	nemo like kinase
ENSMUSG00000017386	Traf4	0.97595	0.919882	0.995993	11	78158499	78165589	protein_coding	TNF receptor associated factor 4
ENSMUSG00000017390	Aldoc	1.37868	0.377606	0.943353	11	78322968	78327781	protein_coding	aldolase C, fructose-bisphosphate
ENSMUSG00000017400	Stac2	1.02132	0.973614		11	98036623	98053462	protein_coding	SH3 and cysteine rich domain 2
ENSMUSG00000017404	Rpl19	0.998529	0.994374	0.999931	11	98026710	98030492	protein_coding	ribosomal protein L19
ENSMUSG00000017405	Nek8	1.1241	0.448193	0.965816	11	78166106	78176675	protein_coding	NIMA (never in mitosis gene a)-related expressed kinase 8
ENSMUSG00000017412	Cacnb4	0.156078	0.00921671	0.27846	2	52428320	52676831	protein_coding	calcium channel, voltage-dependent, beta 4 subunit
ENSMUSG00000017417	Plxdc1	1.04855	0.932239	0.99716	11	97923238	97986444	protein_coding	plexin domain containing 1
ENSMUSG00000017418	Arl5b	0.888426	0.461493	0.969861	2	15049395	15082456	protein_coding	ADP-ribosylation factor-like 5B
ENSMUSG00000017421	Zfp207	1.11517	0.317334	0.924234	11	80383279	80405733	protein_coding	zinc finger protein 207
ENSMUSG00000017428	Psmd11	0.962321	0.661929	0.995383	11	80428615	80473248	protein_coding	proteasome (prosome, macropain) 26S subunit, non-ATPase, 11
ENSMUSG00000017446	C1qtnf1	0.350052	0.129007	0.758083	11	118428203	118449963	protein_coding	C1q and tumor necrosis factor related protein 1
ENSMUSG00000017466	Timp2	1.11474	0.870046	0.995383	11	118301069	118355740	protein_coding	tissue inhibitor of metalloproteinase 2
ENSMUSG00000017478	Zc3h18	1.1374	0.338636	0.932663	8	122376609	122417360	protein_coding	zinc finger CCCH-type containing 18
ENSMUSG00000017485	Top2b	1.23902	0.145328	0.772193	14	16365179	16435462	protein_coding	topoisomerase (DNA) II beta
ENSMUSG00000017493	Igfbp4	0.260395			11	99041244	99054392	protein_coding	insulin-like growth factor binding protein 4
ENSMUSG00000017499	Cdc6	1.01841	0.856646	0.995383	11	98907801	98923940	protein_coding	cell division cycle 6
ENSMUSG00000017548	Suz12	1.04091	0.77168	0.995383	11	79993106	80034123	protein_coding	SUZ12 polycomb repressive complex 2 subunit
ENSMUSG00000017550	Atad5	0.93047	0.458334	0.969543	11	80089400	80135794	protein_coding	ATPase family, AAA domain containing 5
ENSMUSG00000017561	Crlf3	0.738725	0.253036	0.886702	11	80046493	80080991	protein_coding	cytokine receptor-like factor 3
ENSMUSG00000017607	Tns4	1.59459	0.464408		11	99065678	99089306	protein_coding	tensin 4
ENSMUSG00000017615	Tnfaip1	0.755628	0.336054	0.931565	11	78522850	78536332	protein_coding	tumor necrosis factor, alpha-induced protein 1 (endothelial)
ENSMUSG00000017631	Abr	1.25749	0.757836	0.995383	11	76416734	76623558	protein_coding	active BCR-related gene
ENSMUSG00000017639	Rab11fip4	2.06314			11	79591212	79698023	protein_coding	RAB11 family interacting protein 4 (class II)
ENSMUSG00000017652	Cd40	0.778358	0.694419		2	165055627	165072948	protein_coding	CD40 antigen
ENSMUSG00000017664	Slc35c2	0.806647	0.0578054	0.594917	2	165276554	165287869	protein_coding	solute carrier family 35, member C2
ENSMUSG00000017667	Zfp334	1.31672	0.711765	0.995383	2	165374264	165388259	protein_coding	zinc finger protein 334
ENSMUSG00000017670	Elmo2	0.90886	0.58149	0.995383	2	165288031	165326479	protein_coding	engulfment and cell motility 2
ENSMUSG00000017677	Wsb1	1.01075	0.937363	0.99716	11	79239372	79254671	protein_coding	WD repeat and SOCS box-containing 1
ENSMUSG00000017679	Ttpal	0.826604	0.171706	0.813429	2	163602314	163619013	protein_coding	tocopherol (alpha) transfer protein-like
ENSMUSG00000017686	Rhot1	1.02628	0.70728	0.995383	11	80209019	80267907	protein_coding	ras homolog family member T1
ENSMUSG00000017692	Rhbdl3	1.40689	0.601375		11	80300912	80355955	protein_coding	rhomboid like 3
ENSMUSG00000017697	Ada	0.876037	0.730915	0.995383	2	163726584	163750239	protein_coding	adenosine deaminase
ENSMUSG00000017707	Serinc3	0.935271	0.751769	0.995383	2	163623272	163645131	protein_coding	serine incorporator 3
ENSMUSG00000017713	Tha1	1.62047	0.516706	0.983587	11	117867952	117873481	protein_coding	threonine aldolase 1
ENSMUSG00000017715	Pgs1	0.878672	0.455324	0.968861	11	117986292	118024011	protein_coding	phosphatidylglycerophosphate synthase 1
ENSMUSG00000017716	Birc5	0.801627	0.0664458	0.631965	11	117849251	117855743	protein_coding	baculoviral IAP repeat-containing 5
ENSMUSG00000017718	Afmid	1.13504	0.642517	0.995383	11	117825924	117839908	protein_coding	arylformamidase
ENSMUSG00000017721	Pigt	0.944915	0.705433	0.995383	2	164497520	164508301	protein_coding	phosphatidylinositol glycan anchor biosynthesis, class T
ENSMUSG00000017724	Etv4	3.00502	0.0570725	0.59266	11	101769742	101785371	protein_coding	ets variant 4
ENSMUSG00000017734	Dbndd2	1.06221	0.89699	0.995383	2	164486106	164493319	protein_coding	dysbindin (dystrobrevin binding protein 1) domain containing 2
ENSMUSG00000017737	Mmp9	0.359701	0.148065	0.776085	2	164940780	164955850	protein_coding	matrix metallopeptidase 9
ENSMUSG00000017740	Slc12a5	0.759122	0.589417	0.995383	2	164960802	164999731	protein_coding	solute carrier family 12, member 5
ENSMUSG00000017747	Ghdc	1.20245	0.56029	0.992307	11	100766032	100770957	protein_coding	GH3 domain containing
ENSMUSG00000017754	Pltp	0.250702	0.04954	0.558739	2	164839518	164857711	protein_coding	phospholipid transfer protein
ENSMUSG00000017756	Slc12a7	0.744387	0.647139	0.995383	13	73733094	73816754	protein_coding	solute carrier family 12, member 7
ENSMUSG00000017760	Ctsa	0.82289	0.41857	0.959145	2	164832873	164841032	protein_coding	cathepsin A
ENSMUSG00000017764	Zswim1	0.988411	0.935211	0.99716	2	164822686	164826871	protein_coding	zinc finger SWIM-type containing 1
ENSMUSG00000017765	Slc12a4	1.10143	0.751898	0.995383	8	105943590	105966097	protein_coding	solute carrier family 12, member 4
ENSMUSG00000017767	Spata25	0.7687	0.699954		2	164826389	164828537	protein_coding	spermatogenesis associated 25
ENSMUSG00000017774	Myo1c	0.990508	0.96141	0.99818	11	75650504	75673910	protein_coding	myosin IC
ENSMUSG00000017776	Crk	0.773925	0.175997	0.820442	11	75679259	75706908	protein_coding	v-crk avian sarcoma virus CT10 oncogene homolog
ENSMUSG00000017778	Cox7c	1.23989	0.538568	0.989448	13	86044816	86046904	protein_coding	cytochrome c oxidase subunit 7C
ENSMUSG00000017781	Pitpna	0.816593	0.125965	0.756366	11	75588097	75628804	protein_coding	phosphatidylinositol transfer protein, alpha
ENSMUSG00000017801	Mlx	0.897646	0.529749	0.987204	11	101087277	101092207	protein_coding	MAX-like protein X
ENSMUSG00000017802	Retreg3	0.966066	0.756387	0.995383	11	101096322	101119893	protein_coding	reticulophagy regulator family member 3
ENSMUSG00000017817	Jph2	0.92457	0.902136		2	163336242	163397993	protein_coding	junctophilin 2
ENSMUSG00000017830	Dhx58	0.75199	0.39363	0.950673	11	100694884	100704271	protein_coding	DEXH (Asp-Glu-X-His) box polypeptide 58
ENSMUSG00000017831	Rab5a	1.08564	0.497711	0.978409	17	53479234	53507680	protein_coding	RAB5A, member RAS oncogene family
ENSMUSG00000017832	Hspb9	0.915579	0.890014		11	100713850	100714575	protein_coding	heat shock protein, alpha-crystallin-related, B9
ENSMUSG00000017837	Nkiras2	0.816902	0.440716	0.964673	11	100619244	100627607	protein_coding	NFKB inhibitor interacting Ras-like protein 2
ENSMUSG00000017843	Ppp2r5c	1.0828	0.533493	0.987643	12	110447120	110583062	protein_coding	protein phosphatase 2, regulatory subunit B', gamma
ENSMUSG00000017858	Ift52	0.957831	0.757377	0.995383	2	163017354	163046141	protein_coding	intraflagellar transport 52
ENSMUSG00000017861	Mybl2	1.02634	0.8621	0.995383	2	163054687	163084688	protein_coding	myeloblastosis oncogene-like 2
ENSMUSG00000017868	Sgk2	1.04499	0.944992		2	162987330	163014127	protein_coding	serum/glucocorticoid regulated kinase 2
ENSMUSG00000017897	Eya2	1.18055	0.794679		2	165595032	165771727	protein_coding	EYA transcriptional coactivator and phosphatase 2
ENSMUSG00000017929	B4galt5	0.818155	0.754882	0.995383	2	167298444	167349183	protein_coding	UDP-Gal:betaGlcNAc beta 1,4-galactosyltransferase, polypeptide 5
ENSMUSG00000017943	Gdap1l1	1.03224	0.96032		2	163438476	163455324	protein_coding	ganglioside-induced differentiation-associated protein 1-like 1
ENSMUSG00000017950	Hnf4a	0.146709	0.0015712	0.0957145	2	163506808	163572910	protein_coding	hepatic nuclear factor 4, alpha
ENSMUSG00000017969	Ptgis	1.07198	0.913251		2	167191805	167240604	protein_coding	prostaglandin I2 (prostacyclin) synthase
ENSMUSG00000017978	Cadps2	1.03224	0.96032		6	23262773	23839421	protein_coding	Ca2+-dependent activator protein for secretion 2
ENSMUSG00000017999	Ddx27	1.05477	0.748378	0.995383	2	167015193	167034947	protein_coding	DEAD (Asp-Glu-Ala-Asp) box polypeptide 27
ENSMUSG00000018001	Cyth3	1.06804	0.681633	0.995383	5	143622447	143710250	protein_coding	cytohesin 3
ENSMUSG00000018008	Cyth4	0.26246	0.0238588	0.441754	15	78597047	78622019	protein_coding	cytohesin 4
ENSMUSG00000018012	Rac3	1.70804	0.294029	0.912791	11	120721470	120723969	protein_coding	Rac family small GTPase 3
ENSMUSG00000018040	Rrp7a	1.05619	0.714992	0.995383	15	83113433	83122801	protein_coding	ribosomal RNA processing 7 homolog A (S. cerevisiae)
ENSMUSG00000018042	Cyb5r3	0.656253	0.186539	0.832883	15	83153494	83172592	protein_coding	cytochrome b5 reductase 3
ENSMUSG00000018068	Ints2	1.01059	0.945824	0.99716	11	86210681	86257575	protein_coding	integrator complex subunit 2
ENSMUSG00000018076	Med13l	0.870623	0.619106	0.995383	5	118560679	118765438	protein_coding	mediator complex subunit 13-like
ENSMUSG00000018102	H2bc4	1.6619	0.191842	0.835901	13	23684199	23692908	protein_coding	H2B clustered histone 4
ENSMUSG00000018126	Baiap2l2	2.48625	0.117728	0.741985	15	79258195	79285537	protein_coding	BAI1-associated protein 2-like 2
ENSMUSG00000018143	Mafk	1.07733	0.660076	0.995383	5	139791513	139802653	protein_coding	v-maf musculoaponeurotic fibrosarcoma oncogene family, protein K (avian)
ENSMUSG00000018160	Med1	1.39379	0.0410464	0.525716	11	98152154	98193293	protein_coding	mediator complex subunit 1
ENSMUSG00000018166	Erbb3	0.0354364	4.28906e-07	0.000196411	10	128567523	128589652	protein_coding	erb-b2 receptor tyrosine kinase 3
ENSMUSG00000018167	Stard3	0.897819	0.220983	0.861642	11	98358368	98381112	protein_coding	START domain containing 3
ENSMUSG00000018168	Ikzf3	2.01369	0.344413	0.934192	11	98464902	98546031	protein_coding	IKAROS family zinc finger 3
ENSMUSG00000018169	Mfng	4.40987			15	78755882	78773475	protein_coding	MFNG O-fucosylpeptide 3-beta-N-acetylglucosaminyltransferase
ENSMUSG00000018171	Vmp1	1.07639	0.64322	0.995383	11	86583865	86683836	protein_coding	vacuole membrane protein 1
ENSMUSG00000018189	Uchl5	0.768289	0.348023	0.936351	1	143777272	143807466	protein_coding	ubiquitin carboxyl-terminal esterase L5
ENSMUSG00000018196	Glrx2	0.846869	0.549202	0.991494	1	143716338	143749676	protein_coding	glutaredoxin 2 (thioltransferase)
ENSMUSG00000018199	Ro60	0.595117	0.0754067	0.658838	1	143750790	143777068	protein_coding	Ro60, Y RNA binding protein
ENSMUSG00000018209	Stk4	0.85155	0.27943	0.901362	2	164070322	164155524	protein_coding	serine/threonine kinase 4
ENSMUSG00000018217	Pmp22	0.947024	0.934876	0.99716	11	63128982	63159547	protein_coding	peripheral myelin protein 22
ENSMUSG00000018238	Gdf9	1.49512	0.228813	0.867276	11	53431023	53437904	protein_coding	growth differentiation factor 9
ENSMUSG00000018239	Zcchc10	0.978612	0.888295	0.995383	11	53324679	53333301	protein_coding	zinc finger, CCHC domain containing 10
ENSMUSG00000018263	Tbx5	1.17542	0.821746	0.995383	5	119832668	119885219	protein_coding	T-box 5
ENSMUSG00000018286	Psmb6	0.936163	0.569911	0.994562	11	70525367	70527858	protein_coding	proteasome (prosome, macropain) subunit, beta type 6
ENSMUSG00000018287	Spag7	0.898693	0.44904	0.966485	11	70663771	70669416	protein_coding	sperm associated antigen 7
ENSMUSG00000018293	Pfn1	0.869343	0.358941	0.940124	11	70651850	70654644	protein_coding	profilin 1
ENSMUSG00000018322	Tomm34	1.22182	0.266844	0.895069	2	164053540	164071169	protein_coding	translocase of outer mitochondrial membrane 34
ENSMUSG00000018326	Ywhab	0.828812	0.0402886	0.521053	2	163994960	164018588	protein_coding	tyrosine 3-monooxygenase/tryptophan 5-monooxygenase activation protein, beta polypeptide
ENSMUSG00000018334	Ksr1	0.563405	0.0370801	0.503788	11	79013440	79146407	protein_coding	kinase suppressor of ras 1
ENSMUSG00000018339	Gpx3	1.3646	0.625972		11	54902453	54910377	protein_coding	glutathione peroxidase 3
ENSMUSG00000018340	Anxa6	2.61769	0.055514	0.586755	11	54979108	55033445	protein_coding	annexin A6
ENSMUSG00000018341	Il12rb2	0.476677	0.31837	0.924234	6	67291318	67376188	protein_coding	interleukin 12 receptor, beta 2
ENSMUSG00000018347	Zkscan6	1.03243	0.871569	0.995383	11	65807175	65829239	protein_coding	zinc finger with KRAB and SCAN domains 6
ENSMUSG00000018362	Kpna2	0.0906334	1.85709e-06	0.000606032	11	106988629	106999541	protein_coding	karyopherin (importin) alpha 2
ENSMUSG00000018363	Smurf2	1.01218	0.929584	0.99716	11	106820066	106920715	protein_coding	SMAD specific E3 ubiquitin protein ligase 2
ENSMUSG00000018372	Cep95	1.11003	0.318708	0.924234	11	106789252	106819930	protein_coding	centrosomal protein 95
ENSMUSG00000018377	Vezf1	1.08825	0.587969	0.995383	11	88068279	88084729	protein_coding	vascular endothelial zinc finger 1
ENSMUSG00000018378	Cuedc1	0.446753	0.0973277	0.709005	11	88098058	88194140	protein_coding	CUE domain containing 1
ENSMUSG00000018379	Srsf1	0.963485	0.699482	0.995383	11	88047373	88053755	protein_coding	serine and arginine-rich splicing factor 1
ENSMUSG00000018381	Abi3	3.67786	0.020426	0.41567	11	95830074	95842476	protein_coding	ABI gene family, member 3
ENSMUSG00000018387	Shroom1	0.186665	0.0196815	0.411988	11	53457205	53467766	protein_coding	shroom family member 1
ENSMUSG00000018395	Kif3a	0.796206	0.510025	0.981918	11	53567379	53601967	protein_coding	kinesin family member 3A
ENSMUSG00000018398	Septin8	1.30649	0.267467	0.895069	11	53519257	53549565	protein_coding	septin 8
ENSMUSG00000018401	Mtmr4	1.11068	0.567726	0.993148	11	87592162	87616302	protein_coding	myotubularin related protein 4
ENSMUSG00000018405	Mrm1	0.961997	0.819172	0.995383	11	84813061	84819515	protein_coding	mitochondrial rRNA methyltransferase 1
ENSMUSG00000018411	Mapt	0.603449	0.42805	0.96018	11	104231390	104332090	protein_coding	microtubule-associated protein tau
ENSMUSG00000018412	Kansl1	1.00027	0.997334	0.999994	11	104333229	104468861	protein_coding	KAT8 regulatory NSL complex subunit 1
ENSMUSG00000018415	Gid4	1.12529	0.341261	0.934192	11	60417145	60450927	protein_coding	GID complex subunit 4, VID24 homolog
ENSMUSG00000018417	Myo1b	1.05005	0.938967		1	51749765	51916071	protein_coding	myosin IB
ENSMUSG00000018425	Dhx40	1.02177	0.884803	0.995383	11	86768846	86807746	protein_coding	DEAH (Asp-Glu-Ala-His) box polypeptide 40
ENSMUSG00000018427	Ypel2	0.916805	0.823186	0.995383	11	86936425	86993707	protein_coding	yippee like 2
ENSMUSG00000018428	Akap1	1.09307	0.584907	0.995383	11	88830792	88864586	protein_coding	A kinase (PRKA) anchor protein 1
ENSMUSG00000018433	Nol11	0.990486	0.897718	0.995383	11	107166663	107189381	protein_coding	nucleolar protein 11
ENSMUSG00000018442	Derl2	1.05732	0.68137	0.995383	11	71007164	71019841	protein_coding	Der1-like domain family, member 2
ENSMUSG00000018446	C1qbp	1.02187	0.8833	0.995383	11	70977836	70983026	protein_coding	complement component 1, q subcomponent binding protein
ENSMUSG00000018449	Rpain	1.40958	0.00945123	0.281453	11	70970213	70977833	protein_coding	RPA interacting protein
ENSMUSG00000018451	6330403K07Rik	0.795389	0.719648		11	71031941	71033513	protein_coding	RIKEN cDNA 6330403K07 gene
ENSMUSG00000018470	Kcnab3	0.54136	0.211869	0.853038	11	69326258	69333042	protein_coding	potassium voltage-gated channel, shaker-related subfamily, beta member 3
ENSMUSG00000018474	Chd3	1.12695	0.832416	0.995383	11	69343273	69369406	protein_coding	chromodomain helicase DNA binding protein 3
ENSMUSG00000018476	Kdm6b	1.18369	0.461176	0.969861	11	69398508	69413675	protein_coding	KDM1 lysine (K)-specific demethylase 6B
ENSMUSG00000018479	1700125H20Rik	0.916972	0.906583		11	85170404	85181145	protein_coding	RIKEN cDNA 1700125H20 gene
ENSMUSG00000018481	Appbp2	0.798177	0.00103487	0.0742796	11	85187262	85235130	protein_coding	amyloid beta precursor protein (cytoplasmic tail) binding protein 2
ENSMUSG00000018500	Adora2b	1.20901	0.766712	0.995383	11	62248984	62266453	protein_coding	adenosine A2b receptor
ENSMUSG00000018501	Ncor1	1.02243	0.883485	0.995383	11	62316426	62458541	protein_coding	nuclear receptor co-repressor 1
ENSMUSG00000018507	Trpv2	0.305914	0.0323417	0.480433	11	62574486	62600515	protein_coding	transient receptor potential cation channel, subfamily V, member 2
ENSMUSG00000018509	Cenpv	0.890243	0.408152	0.957317	11	62524946	62539261	protein_coding	centromere protein V
ENSMUSG00000018537	Pcgf2	0.262232	0.0347339	0.492452	11	97688823	97700497	protein_coding	polycomb group ring finger 2
ENSMUSG00000018541	Cwc25	0.924664	0.496642	0.978409	11	97745481	97766556	protein_coding	CWC25 spliceosome-associated protein
ENSMUSG00000018543	1700001P01Rik	4.28679	0.00215523	0.118455	11	97771481	97775918	protein_coding	RIKEN cDNA 1700001P01 gene
ENSMUSG00000018547	Pip4k2b	1.02921	0.810546	0.995383	11	97715157	97744704	protein_coding	phosphatidylinositol-5-phosphate 4-kinase, type II, beta
ENSMUSG00000018548	Trim37	1.25674	0.0545545	0.58251	11	87127077	87220683	protein_coding	tripartite motif-containing 37
ENSMUSG00000018554	Ybx2	0.447544			11	69935796	69941605	protein_coding	Y box protein 2
ENSMUSG00000018559	Ctdnep1	0.924927	0.549499	0.991494	11	69981156	69990601	protein_coding	CTD nuclear envelope phosphatase 1
ENSMUSG00000018565	Elp5	0.844595	0.192138	0.835901	11	69968222	69982517	protein_coding	elongator acetyltransferase complex subunit 5
ENSMUSG00000018566	Slc2a4	1.06201			11	69942539	69948188	protein_coding	solute carrier family 2 (facilitated glucose transporter), member 4
ENSMUSG00000018567	Gabarap	0.985615	0.93366	0.99716	11	69991143	69994951	protein_coding	gamma-aminobutyric acid receptor associated protein
ENSMUSG00000018569	Cldn7	0.686923	0.555997		11	69964779	69967885	protein_coding	claudin 7
ENSMUSG00000018570	2810408A11Rik	0.801833	0.555486	0.992307	11	69897352	69900987	protein_coding	RIKEN cDNA 2810408A11 gene
ENSMUSG00000018572	Phf23	0.979129	0.81938	0.995383	11	69995777	70000009	protein_coding	PHD finger protein 23
ENSMUSG00000018574	Acadvl	0.864884	0.263944	0.892818	11	70010183	70015411	protein_coding	acyl-Coenzyme A dehydrogenase, very long chain
ENSMUSG00000018581	Dnah11	7.88313	0.00485219	0.196395	12	117877982	118199043	protein_coding	dynein, axonemal, heavy chain 11
ENSMUSG00000018583	G3bp1	0.890662	0.173022	0.816912	11	55469685	55504838	protein_coding	GTPase activating protein (SH3 domain) binding protein 1
ENSMUSG00000018585	Atox1	1.31003	0.054606	0.582662	11	55446641	55461239	protein_coding	antioxidant 1 copper chaperone
ENSMUSG00000018593	Sparc	0.891752	0.86719	0.995383	11	55394500	55423183	protein_coding	secreted acidic cysteine rich glycoprotein
ENSMUSG00000018599	Mief2	1.08396	0.663047	0.995383	11	60728398	60732951	protein_coding	mitochondrial elongation factor 2
ENSMUSG00000018604	Tbx3	1.02132	0.973614		5	119670669	119684724	protein_coding	T-box 3
ENSMUSG00000018648	Dusp14	1.83455	0.21395	0.854451	11	84048041	84069261	protein_coding	dual specificity phosphatase 14
ENSMUSG00000018651	Tada2a	1.05486	0.647015	0.995383	11	84078920	84129600	protein_coding	transcriptional adaptor 2A
ENSMUSG00000018654	Ikzf1	1.11249	0.500886	0.979173	11	11685003	11772926	protein_coding	IKAROS family zinc finger 1
ENSMUSG00000018659	Pnpo	0.564236	0.0220285	0.429706	11	96937825	96943986	protein_coding	pyridoxine 5'-phosphate oxidase
ENSMUSG00000018661	Cog1	1.3688	0.0289405	0.468184	11	113649169	113667054	protein_coding	component of oligomeric golgi complex 1
ENSMUSG00000018666	Cbx1	0.859976	0.0814727	0.673602	11	96789127	96808640	protein_coding	chromobox 1
ENSMUSG00000018669	Cdk5rap3	0.927862	0.555454	0.992307	11	96907426	96916496	protein_coding	CDK5 regulatory subunit associated protein 3
ENSMUSG00000018672	Copz2	1.21536	0.793121	0.995383	11	96849870	96861203	protein_coding	coatomer protein complex, subunit zeta 2
ENSMUSG00000018677	Slc25a39	1.0861	0.593705	0.995383	11	102402985	102407946	protein_coding	solute carrier family 25, member 39
ENSMUSG00000018678	Sp2	1.08072	0.518699	0.983806	11	96953341	96982959	protein_coding	Sp2 transcription factor
ENSMUSG00000018697	Aatf	0.822089	0.208632	0.851044	11	84422855	84513522	protein_coding	apoptosis antagonizing transcription factor
ENSMUSG00000018698	Lhx1	1.11721	0.867859	0.995383	11	84518284	84525535	protein_coding	LIM homeobox protein 1
ENSMUSG00000018707	Dync1h1	1.50751	0.133115	0.763775	12	110601452	110666945	protein_coding	dynein cytoplasmic 1 heavy chain 1
ENSMUSG00000018727	Cpsf4l	1.35974	0.630709		11	113698172	113710017	protein_coding	cleavage and polyadenylation specific factor 4-like
ENSMUSG00000018733	Pex12	1.11056	0.364639	0.940793	11	83294642	83302586	protein_coding	peroxisomal biogenesis factor 12
ENSMUSG00000018736	Ndel1	0.887562	0.479534	0.97513	11	68821434	68871858	protein_coding	nudE neurodevelopment protein 1 like 1
ENSMUSG00000018740	Slc25a35	1.46461	0.106536	0.723201	11	68968131	68974365	protein_coding	solute carrier family 25, member 35
ENSMUSG00000018750	Zbtb4	2.17248	0.0110692	0.31129	11	69765912	69784023	protein_coding	zinc finger and BTB domain containing 4
ENSMUSG00000018752	Tnfsfm13	2.12343	0.241729		11	69682577	69696098	protein_coding	tumor necrosis factor (ligand) superfamily, membrane-bound member 13
ENSMUSG00000018761	Mpdu1	1.05661	0.788553	0.995383	11	69656697	69662642	protein_coding	mannose-P-dolichol utilization defect 1
ENSMUSG00000018765	Fxr2	0.95252	0.761286	0.995383	11	69632990	69653297	protein_coding	fragile X mental retardation, autosomal homolog 2
ENSMUSG00000018770	Atp5g3	0.919288	0.701036	0.995383	2	73908447	73911326	protein_coding	ATP synthase, H+ transporting, mitochondrial F0 complex, subunit C3 (subunit 9)
ENSMUSG00000018774	Cd68	0.894801	0.67219	0.995383	11	69664213	69666153	protein_coding	CD68 antigen
ENSMUSG00000018776	Slc35g3	0.891601	0.857235		11	69759890	69761968	protein_coding	solute carrier family 35, member G3
ENSMUSG00000018796	Acsl1	1.55989	0.0831012	0.6778	8	46471037	46536051	protein_coding	acyl-CoA synthetase long-chain family member 1
ENSMUSG00000018800	Abca5	0.573062	0.258326	0.889704	11	110269369	110337716	protein_coding	ATP-binding cassette, sub-family A (ABC1), member 5
ENSMUSG00000018809	Smyd4	0.863722	0.506067	0.981015	11	75348433	75405705	protein_coding	SET and MYND domain containing 4
ENSMUSG00000018819	Lsp1	0.901343	0.870632		7	142460809	142494867	protein_coding	lymphocyte specific 1
ENSMUSG00000018820	Zfyve27	1.22334	0.273296	0.897431	19	42163951	42194590	protein_coding	zinc finger, FYVE domain containing 27
ENSMUSG00000018821	Avpi1	0.770551	0.406049	0.95702	19	42123273	42129059	protein_coding	arginine vasopressin-induced 1
ENSMUSG00000018822	Sfrp5	1.06398	0.922535		19	42197971	42202252	protein_coding	secreted frizzled-related sequence protein 5
ENSMUSG00000018830	Myh11	1.4949	0.521841	0.984359	16	14194535	14291372	protein_coding	myosin, heavy polypeptide 11, smooth muscle
ENSMUSG00000018841	Rad51d	0.97195	0.878746	0.995383	11	82876434	82890614	protein_coding	RAD51 paralog D
ENSMUSG00000018845	Unc45b	1.09605	0.886041	0.995383	11	82910550	82943403	protein_coding	unc-45 myosin chaperone B
ENSMUSG00000018846	Pank3	1.10508	0.582189	0.995383	11	35769484	35791285	protein_coding	pantothenate kinase 3
ENSMUSG00000018848	Rars	0.899138	0.500772	0.979173	11	35808381	35834506	protein_coding	arginyl-tRNA synthetase
ENSMUSG00000018849	Wwc1	1.24978	0.764525	0.995383	11	35838400	35980527	protein_coding	WW, C2 and coiled-coil domain containing 1
ENSMUSG00000018858	Mrpl58	0.969675	0.822107	0.995383	11	115403752	115412674	protein_coding	mitochondrial ribosomal protein L58
ENSMUSG00000018861	Fdxr	1.00711	0.966099	0.998292	11	115268024	115277050	protein_coding	ferredoxin reductase
ENSMUSG00000018865	Sult4a1	0.778358	0.694419		15	84076097	84105754	protein_coding	sulfotransferase family 4A, member 1
ENSMUSG00000018882	Mrpl45	0.802258	0.0927568	0.69837	11	97315716	97329920	protein_coding	mitochondrial ribosomal protein L45
ENSMUSG00000018893	Mb	0.901343	0.870632		15	77015487	77050670	protein_coding	myoglobin
ENSMUSG00000018899	Irf1	0.601254	0.141725	0.769876	11	53770014	53778374	protein_coding	interferon regulatory factor 1
ENSMUSG00000018900	Slc22a5	1.16741	0.163264	0.799176	11	53864542	53891660	protein_coding	solute carrier family 22 (organic cation transporter), member 5
ENSMUSG00000018906	P4ha2	0.946343	0.937313	0.99716	11	54100095	54131665	protein_coding	procollagen-proline, 2-oxoglutarate 4-dioxygenase (proline 4-hydroxylase), alpha II polypeptide
ENSMUSG00000018909	Arrb1	0.969243	0.892894	0.995383	7	99535466	99606771	protein_coding	arrestin, beta 1
ENSMUSG00000018916	Csf2	0.797487			11	54247271	54249667	protein_coding	colony stimulating factor 2 (granulocyte-macrophage)
ENSMUSG00000018919	Tm4sf5	0.335708	0.115159	0.739284	11	70505244	70511178	protein_coding	transmembrane 4 superfamily member 5
ENSMUSG00000018920	Cxcl16	1.20087	0.775904		11	70453983	70459984	protein_coding	chemokine (C-X-C motif) ligand 16
ENSMUSG00000018921	Pelp1	1.21832	0.19016	0.83553	11	70392883	70410031	protein_coding	proline, glutamic acid and leucine rich protein 1
ENSMUSG00000018923	Med11	1.15213	0.365877	0.941479	11	70451919	70453727	protein_coding	mediator complex subunit 11
ENSMUSG00000018924	Alox15	0.686923	0.555997		11	70344152	70352031	protein_coding	arachidonate 15-lipoxygenase
ENSMUSG00000018930	Ccl4	1.07698	0.907519		11	83662584	83664683	protein_coding	chemokine (C-C motif) ligand 4
ENSMUSG00000018931	Natd1	1.02449	0.91042	0.995383	11	60902246	60914750	protein_coding	N-acetyltransferase domain containing 1
ENSMUSG00000018932	Map2k3	0.795592	0.226349	0.866572	11	60932033	60952811	protein_coding	mitogen-activated protein kinase kinase 3
ENSMUSG00000018965	Ywhah	0.405924	0.00682471	0.236509	5	33018816	33027966	protein_coding	tyrosine 3-monooxygenase/tryptophan 5-monooxygenase activation protein, eta polypeptide
ENSMUSG00000018973	Hoxb1	0.881964	0.843879		11	96365752	96368256	protein_coding	homeobox B1
ENSMUSG00000018974	Sart3	1.12545	0.264542	0.893789	5	113742446	113772510	protein_coding	squamous cell carcinoma antigen recognized by T cells 3
ENSMUSG00000018983	E2f2	0.713838	0.103324	0.713922	4	136172394	136196057	protein_coding	E2F transcription factor 2
ENSMUSG00000018986	Slfn3	2.04822	0.28998	0.910271	11	83191330	83215154	protein_coding	schlafen 3
ENSMUSG00000018995	Nars2	0.782006	0.061851	0.612024	7	96951505	97064758	protein_coding	asparaginyl-tRNA synthetase 2 (mitochondrial)(putative)
ENSMUSG00000018999	Slc35b4	0.927023	0.724249	0.995383	6	34153380	34177111	protein_coding	solute carrier family 35, member B4
ENSMUSG00000019027	Dnah1	0.771437	0.708747	0.995383	14	31260375	31323896	protein_coding	dynein, axonemal, heavy chain 1
ENSMUSG00000019039	Dalrd3	1.11946	0.598023	0.995383	9	108569886	108572774	protein_coding	DALR anticodon binding domain containing 3
ENSMUSG00000019054	Fis1	0.861511	0.335654	0.931539	5	136953275	136966234	protein_coding	fission, mitochondrial 1
ENSMUSG00000019055	Plod1	0.640402	0.23209	0.868345	4	147909753	147936767	protein_coding	procollagen-lysine, 2-oxoglutarate 5-dioxygenase 1
ENSMUSG00000019066	Rab3d	0.682405	0.111642	0.73249	9	21907491	21918192	protein_coding	RAB3D, member RAS oncogene family
ENSMUSG00000019080	Mfsd3	1.19529	0.274146	0.897621	15	76701465	76704239	protein_coding	major facilitator superfamily domain containing 3
ENSMUSG00000019082	Slc25a22	1.37056	0.0643733	0.622723	7	141429744	141437892	protein_coding	solute carrier family 25 (mitochondrial carrier, glutamate), member 22
ENSMUSG00000019087	Atp6ap1	1.03079	0.86679	0.995383	X	74297097	74304721	protein_coding	ATPase, H+ transporting, lysosomal accessory protein 1
ENSMUSG00000019088	Dnase1l1	0.8847	0.705563	0.995383	X	74273217	74282337	protein_coding	deoxyribonuclease 1-like 1
ENSMUSG00000019102	Aldh3a1	0.456814	0.223792		11	61207537	61218421	protein_coding	aldehyde dehydrogenase family 3, subfamily A1
ENSMUSG00000019122	Ccl9	0.504046	0.349133	0.937019	11	83572919	83578636	protein_coding	chemokine (C-C motif) ligand 9
ENSMUSG00000019124	Scrn1	0.955019	0.947467		6	54501173	54566489	protein_coding	secernin 1
ENSMUSG00000019132	BC005537	1.09984	0.555369	0.992307	13	24801657	24816197	protein_coding	cDNA sequence BC005537
ENSMUSG00000019139	Isyna1	1.24743	0.221715	0.861642	8	70594373	70597290	protein_coding	myo-inositol 1-phosphate synthase A1
ENSMUSG00000019143	Hars2	0.88915	0.596261	0.995383	18	36783008	36792562	protein_coding	histidyl-tRNA synthetase 2
ENSMUSG00000019146	Cacng2	1.01028	0.987205		15	77991748	78120028	protein_coding	calcium channel, voltage-dependent, gamma subunit 2
ENSMUSG00000019158	Tmem160	1.08712	0.647445	0.995383	7	16452779	16455494	protein_coding	transmembrane protein 160
ENSMUSG00000019173	Rab5c	0.9872	0.931833	0.99716	11	100715009	100738215	protein_coding	RAB5C, member RAS oncogene family
ENSMUSG00000019178	Styxl1	0.660069	0.549574		5	135747220	135778385	protein_coding	serine/threonine/tyrosine interacting-like 1
ENSMUSG00000019179	Mdh2	0.976205	0.790569	0.995383	5	135778480	135790398	protein_coding	malate dehydrogenase 2, NAD (mitochondrial)
ENSMUSG00000019188	H13	0.873849	0.391168	0.949215	2	152669461	152708670	protein_coding	histocompatibility 13
ENSMUSG00000019189	Rnf145	0.791729	0.342074	0.934192	11	44518964	44565520	protein_coding	ring finger protein 145
ENSMUSG00000019194	Scn1b	0.219568	0.0146976	0.358181	7	31116524	31127003	protein_coding	sodium channel, voltage-gated, type I, beta
ENSMUSG00000019210	Atp6v1e1	0.96957	0.906355	0.995383	6	120794305	120822793	protein_coding	ATPase, H+ transporting, lysosomal V1 subunit E1
ENSMUSG00000019214	Chtf18	1.39234	0.0227194	0.43294	17	25718926	25727419	protein_coding	CTF18, chromosome transmission fidelity factor 18
ENSMUSG00000019230	Lhx9	0.437158	0.254386		1	138825186	138848577	protein_coding	LIM homeobox protein 9
ENSMUSG00000019235	Rps6kl1	2.36367	0.094484	0.701913	12	85135249	85151264	protein_coding	ribosomal protein S6 kinase-like 1
ENSMUSG00000019254	Ppp1r12c	1.12721	0.483257	0.976489	7	4481520	4501680	protein_coding	protein phosphatase 1, regulatory subunit 12C
ENSMUSG00000019256	Ahr	0.363331	0.171263	0.813352	12	35497974	35535038	protein_coding	aryl-hydrocarbon receptor
ENSMUSG00000019261	Map1s	1.4337	0.0395273	0.519199	8	70905932	70917529	protein_coding	microtubule-associated protein 1S
ENSMUSG00000019295	Tmem129	0.517696	0.0297934	0.471481	5	33653216	33658416	protein_coding	transmembrane protein 129
ENSMUSG00000019297	Nop9	1.05204	0.755591	0.995383	14	55745693	55755500	protein_coding	NOP9 nucleolar protein
ENSMUSG00000019301	Hsd17b1	1.65158	0.467494	0.971611	11	101078411	101080527	protein_coding	hydroxysteroid (17-beta) dehydrogenase 1
ENSMUSG00000019302	Atp6v0a1	0.902443	0.664561	0.995383	11	101009452	101063719	protein_coding	ATPase, H+ transporting, lysosomal V0 subunit A1
ENSMUSG00000019303	Psmc3ip	1.02759	0.851094	0.995383	11	101091823	101095436	protein_coding	proteasome (prosome, macropain) 26S subunit, ATPase 3, interacting protein
ENSMUSG00000019312	Grb7	0.935763	0.921938		11	98446394	98455373	protein_coding	growth factor receptor bound protein 7
ENSMUSG00000019320	Noxo1	0.870306	0.649641	0.995383	17	24696234	24700529	protein_coding	NADPH oxidase organizer 1
ENSMUSG00000019326	Aoc3	0.983283	0.966042	0.998292	11	101330605	101341938	protein_coding	amine oxidase, copper containing 3
ENSMUSG00000019338	Zfp687	0.959041	0.877645	0.995383	3	95006590	95015448	protein_coding	zinc finger protein 687
ENSMUSG00000019359	Gdpd2	0.802658	0.730493		X	100729873	100738895	protein_coding	glycerophosphodiester phosphodiesterase domain containing 2
ENSMUSG00000019362	D8Ertd738e	0.959016	0.751519	0.995383	8	84246238	84249719	protein_coding	DNA segment, Chr 8, ERATO Doi 738, expressed
ENSMUSG00000019370	Calm3	0.858799	0.346551	0.935521	7	16915379	16924114	protein_coding	calmodulin 3
ENSMUSG00000019373	Cops3	0.985866	0.915485	0.995383	11	59817795	59839838	protein_coding	COP9 signalosome subunit 3
ENSMUSG00000019428	Fkbp8	1.05341	0.752392	0.995383	8	70527724	70535328	protein_coding	FK506 binding protein 8
ENSMUSG00000019432	Ddx39b	0.999508	0.996993	0.999994	17	35241746	35253707	protein_coding	DEAD (Asp-Glu-Ala-Asp) box polypeptide 39B
ENSMUSG00000019433	Gipc1	1.08611	0.593103	0.995383	8	83652677	83664694	protein_coding	GIPC PDZ domain containing family, member 1
ENSMUSG00000019437	Tlcd1	0.783335	0.485967	0.977595	11	78176711	78181909	protein_coding	TLC domain containing 1
ENSMUSG00000019461	Plscr3	1.23926	0.121181	0.746137	11	69846376	69852058	protein_coding	phospholipid scramblase 3
ENSMUSG00000019464	Ptger1	1.56844	0.452322	0.967225	8	83666678	83672753	protein_coding	prostaglandin E receptor 1 (subtype EP1)
ENSMUSG00000019467	Arhgef25	0.225033	0.00367819	0.165545	10	127182525	127190083	protein_coding	Rho guanine nucleotide exchange factor (GEF) 25
ENSMUSG00000019470	Xab2	1.1152	0.278451	0.900052	8	3608421	3621316	protein_coding	XPA binding protein 2
ENSMUSG00000019471	Cdc37	1.09846	0.502632	0.979946	9	21133222	21149982	protein_coding	cell division cycle 37
ENSMUSG00000019478	Rab4a	0.954468	0.874143	0.995383	8	123805985	123835287	protein_coding	RAB4A, member RAS oncogene family
ENSMUSG00000019487	Trip10	0.555596	0.0934648	0.699732	17	57249455	57263665	protein_coding	thyroid hormone receptor interactor 10
ENSMUSG00000019494	Cops6	0.924192	0.513197	0.982846	5	138161071	138164646	protein_coding	COP9 signalosome subunit 6
ENSMUSG00000019505	Ubb	1.0916	0.496817	0.978409	11	62551171	62553213	protein_coding	ubiquitin B
ENSMUSG00000019518	Ap4m1	1.44834	0.0284304	0.466807	5	138172002	138180429	protein_coding	adaptor-related protein complex AP-4, mu 1
ENSMUSG00000019528	Gyg	1.0674	0.67625	0.995383	3	20122084	20155317	protein_coding	glycogenin
ENSMUSG00000019539	Rcn3	0.539573	0.291415	0.911426	7	45082913	45092221	protein_coding	reticulocalbin 3, EF-hand calcium binding domain
ENSMUSG00000019558	Slc6a8	0.654324	0.415591	0.957466	X	73673150	73682502	protein_coding	solute carrier family 6 (neurotransmitter transporter, creatine), member 8
ENSMUSG00000019564	Arid3a	0.688947	0.286792	0.908149	10	79927043	79955018	protein_coding	AT rich interactive domain 3A (BRIGHT-like)
ENSMUSG00000019577	Pdk4	0.881964	0.843879		6	5483351	5496309	protein_coding	pyruvate dehydrogenase kinase, isoenzyme 4
ENSMUSG00000019578	Ubxn6	1.05364	0.690416	0.995383	17	56067045	56075028	protein_coding	UBX domain protein 6
ENSMUSG00000019579	Mydgf	1.0539	0.723999	0.995383	17	56175744	56183920	protein_coding	myeloid derived growth factor
ENSMUSG00000019590	Cyb561	0.0507759	4.62818e-07	0.000196411	11	105933702	105953336	protein_coding	cytochrome b-561
ENSMUSG00000019647	Sema6a	1.04984	0.939213		18	47235598	47368870	protein_coding	sema domain, transmembrane domain (TM), and cytoplasmic domain, (semaphorin) 6A
ENSMUSG00000019659	Ccdc12	0.804443	0.126752	0.757517	9	110656503	110711606	protein_coding	coiled-coil domain containing 12
ENSMUSG00000019689	Fmc1	1.03999	0.853921	0.995383	6	38533502	38539449	protein_coding	formation of mitochondrial complex V assembly factor 1
ENSMUSG00000019699	Akt3	1.57434	0.17641	0.820742	1	177020073	177258203	protein_coding	thymoma viral proto-oncogene 3
ENSMUSG00000019710	Mrpl24	0.76403	0.17992	0.825318	3	87919506	87923672	protein_coding	mitochondrial ribosomal protein L24
ENSMUSG00000019715	Gle1	1.05668	0.533559	0.987643	2	29935426	29960371	protein_coding	GLE1 RNA export mediator (yeast)
ENSMUSG00000019718	L3hypdh	1.10528	0.816668	0.995383	12	72073428	72085439	protein_coding	L-3-hydroxyproline dehydratase (trans-)
ENSMUSG00000019726	Lyst	1.88428	0.029186	0.468184	13	13590397	13778803	protein_coding	lysosomal trafficking regulator
ENSMUSG00000019731	Slc35e1	1.17527	0.333098	0.930227	8	72480641	72492614	protein_coding	solute carrier family 35, member E1
ENSMUSG00000019732	Calr3	1.01547	0.959205	0.998073	8	72424176	72443870	protein_coding	calreticulin 3
ENSMUSG00000019734	Tmc4	0.660745	0.136793	0.767533	7	3665790	3677553	protein_coding	transmembrane channel-like gene family 4
ENSMUSG00000019737	Syne4	2.43169	0.177065	0.820742	7	30314807	30319046	protein_coding	spectrin repeat containing, nuclear envelope family member 4
ENSMUSG00000019738	Polr2i	0.791766	0.101834	0.7121	7	30231948	30233390	protein_coding	polymerase (RNA) II (DNA directed) polypeptide I
ENSMUSG00000019763	Rmnd1	1.10945	0.360304	0.940394	10	4401915	4432388	protein_coding	required for meiotic nuclear division 1 homolog
ENSMUSG00000019767	Ccdc170	0.500907	0.233978	0.870553	10	4482502	4562231	protein_coding	coiled-coil domain containing 170
ENSMUSG00000019768	Esr1	1.47418	0.59046	0.995383	10	4611593	5005614	protein_coding	estrogen receptor 1 (alpha)
ENSMUSG00000019772	Vip	1.02132	0.973614		10	5639218	5647617	protein_coding	vasoactive intestinal polypeptide
ENSMUSG00000019773	Fbxo5	0.82794	0.0727028	0.650752	10	5799160	5805600	protein_coding	F-box protein 5
ENSMUSG00000019774	Mtrf1l	0.96702	0.860883	0.995383	10	5811887	5823910	protein_coding	mitochondrial translational release factor 1-like
ENSMUSG00000019777	Hdac2	0.949808	0.643776	0.995383	10	36974544	37001889	protein_coding	histone deacetylase 2
ENSMUSG00000019779	Frk	0.778358	0.694419		10	34483399	34611278	protein_coding	fyn-related kinase
ENSMUSG00000019782	Rwdd1	0.885839	0.231087	0.868205	10	33996555	34019624	protein_coding	RWD domain containing 1
ENSMUSG00000019789	Hey2	0.402752	0.2041	0.848692	10	30832359	30842801	protein_coding	hairy/enhancer-of-split related with YRPW motif 2
ENSMUSG00000019790	Stxbp5	0.890291	0.51143	0.982053	10	9755547	9901079	protein_coding	syntaxin binding protein 5 (tomosyn)
ENSMUSG00000019791	Hint3	0.937752	0.623507	0.995383	10	30608141	30629632	protein_coding	histidine triad nucleotide binding protein 3
ENSMUSG00000019792	Trmt11	0.947319	0.687669	0.995383	10	30534225	30600749	protein_coding	tRNA methyltransferase 11
ENSMUSG00000019794	Katna1	1.34987	0.00291388	0.142634	10	7726000	7763150	protein_coding	katanin p60 (ATPase-containing) subunit A1
ENSMUSG00000019795	Pcmt1	1.04873	0.653045	0.995383	10	7629373	7681136	protein_coding	protein-L-isoaspartate (D-aspartate) O-methyltransferase 1
ENSMUSG00000019796	Lrp11	1.55654	0.374883	0.942683	10	7589800	7625483	protein_coding	low density lipoprotein receptor-related protein 11
ENSMUSG00000019797	Mtres1	0.981346	0.862319	0.995383	10	43525133	43540994	protein_coding	mitochondrial transcription rescue factor 1
ENSMUSG00000019802	Sec63	1.00827	0.950032	0.99716	10	42761496	42832514	protein_coding	SEC63-like (S. cerevisiae)
ENSMUSG00000019803	Nr2e1	1.03921	0.95191		10	42561963	42583632	protein_coding	nuclear receptor subfamily 2, group E, member 1
ENSMUSG00000019804	Snx3	0.935108	0.627508	0.995383	10	42502030	42535381	protein_coding	sorting nexin 3
ENSMUSG00000019806	Aig1	1.43963	0.614044		10	13647054	13868980	protein_coding	androgen-induced 1
ENSMUSG00000019808	Adat2	1.16245	0.556086	0.992307	10	13552894	13563376	protein_coding	adenosine deaminase, tRNA-specific 2
ENSMUSG00000019809	Pex3	1.08728	0.597931	0.995383	10	13523842	13553142	protein_coding	peroxisomal biogenesis factor 3
ENSMUSG00000019810	Fuca2	0.540233	0.112941	0.73468	10	13499540	13519035	protein_coding	fucosidase, alpha-L- 2, plasma
ENSMUSG00000019813	Cep57l1	1.09703	0.453495	0.967676	10	41718840	41809871	protein_coding	centrosomal protein 57-like 1
ENSMUSG00000019814	Ltv1	0.899939	0.272905	0.897431	10	13178140	13193168	protein_coding	LTV1 ribosome biogenesis factor
ENSMUSG00000019815	Zc2hc1b	1.05308	0.935374		10	13149540	13178023	protein_coding	zinc finger, C2HC-type containing 1B
ENSMUSG00000019817	Plagl1	1.03061	0.962299		10	13060504	13131694	protein_coding	pleiomorphic adenoma gene-like 1
ENSMUSG00000019818	Cd164	0.968671	0.760343	0.995383	10	41519414	41531048	protein_coding	CD164 antigen
ENSMUSG00000019820	Utrn	0.0320801	7.20708e-09	6.60101e-06	10	12382188	12869365	protein_coding	utrophin
ENSMUSG00000019822	Smpd2	0.134934	3.98478e-08	2.71381e-05	10	41485642	41490369	protein_coding	sphingomyelin phosphodiesterase 2, neutral
ENSMUSG00000019823	Mical1	0.406411	0.0362014	0.502113	10	41476314	41487032	protein_coding	microtubule associated monooxygenase, calponin and LIM domain containing 1
ENSMUSG00000019826	Zbtb24	0.953319	0.709187	0.995383	10	41450383	41465574	protein_coding	zinc finger and BTB domain containing 24
ENSMUSG00000019831	Wasf1	0.13215	1.7136e-08	1.27818e-05	10	40883475	40938570	protein_coding	WAS protein family, member 1
ENSMUSG00000019832	Rab32	2.68956	0.182872	0.82957	10	10545002	10558265	protein_coding	RAB32, member RAS oncogene family
ENSMUSG00000019836	Amd-ps4	0.891601	0.857235		4	51253025	51254027	processed_pseudogene	S-adenosylmethionine decarboxylase, pseudogene 4
ENSMUSG00000019837	Gtf3c6	0.909923	0.421296	0.959145	10	40247703	40258108	protein_coding	general transcription factor IIIC, polypeptide 6, alpha
ENSMUSG00000019838	Slc16a10	1.2475	0.227942	0.867276	10	40033532	40142258	protein_coding	solute carrier family 16 (monocarboxylic acid transporters), member 10
ENSMUSG00000019841	Rev3l	1.21929	0.263472	0.892372	10	39732118	39875211	protein_coding	REV3 like, DNA directed polymerase zeta catalytic subunit
ENSMUSG00000019842	Traf3ip2	0.866186	0.840696	0.995383	10	39612934	39655307	protein_coding	TRAF3 interacting protein 2
ENSMUSG00000019843	Fyn	0.159369	0.00433931	0.18321	10	39368855	39565381	protein_coding	Fyn proto-oncogene
ENSMUSG00000019845	Tube1	1.54953	0.145892	0.772451	10	39133976	39152542	protein_coding	tubulin, epsilon 1
ENSMUSG00000019846	Lama4	0.881964	0.843879		10	38965515	39110188	protein_coding	laminin, alpha 4
ENSMUSG00000019848	Popdc3	0.483907	0.310536		10	45178098	45318452	protein_coding	popeye domain containing 3
ENSMUSG00000019849	Prep	0.989406	0.910916	0.995383	10	45067203	45167198	protein_coding	prolyl endopeptidase
ENSMUSG00000019850	Tnfaip3	1.41935	0.306463	0.919331	10	19000910	19015657	protein_coding	tumor necrosis factor, alpha-induced protein 3
ENSMUSG00000019851	Perp	0.68478	0.611062	0.995383	10	18845020	18857073	protein_coding	PERP, TP53 apoptosis effector
ENSMUSG00000019852	Arfgef3	1.06852	0.928613	0.99716	10	18581839	18743949	protein_coding	ARFGEF family member 3
ENSMUSG00000019853	Hebp2	1.04497	0.945014		10	18539498	18546076	protein_coding	heme binding protein 2
ENSMUSG00000019854	Reps1	0.919428	0.386241	0.947507	10	18055861	18125155	protein_coding	RalBP1 associated Eps domain containing protein
ENSMUSG00000019856	Fam184a	1.45831	0.509459	0.981569	10	53633145	53751123	protein_coding	family with sequence similarity 184, member A
ENSMUSG00000019857	Asf1a	1.03461	0.781441	0.995383	10	53596757	53609225	protein_coding	anti-silencing function 1A histone chaperone
ENSMUSG00000019861	Gopc	0.881764	0.215067	0.855678	10	52335850	52382124	protein_coding	golgi associated PDZ and coiled-coil motif containing
ENSMUSG00000019863	Qrsl1	1.06718	0.476133	0.973273	10	43874188	43901745	protein_coding	glutaminyl-tRNA synthase (glutamine-hydrolyzing)-like 1
ENSMUSG00000019864	Rtn4ip1	1.01068	0.938981	0.99716	10	43901807	43957201	protein_coding	reticulon 4 interacting protein 1
ENSMUSG00000019865	Nmbr	1.05347	0.921022	0.996539	10	14705591	14770850	protein_coding	neuromedin B receptor
ENSMUSG00000019866	Crybg1	0.189989	0.00482052	0.196126	10	43950636	44148853	protein_coding	crystallin beta-gamma domain containing 1
ENSMUSG00000019868	Vta1	0.972024	0.76617	0.995383	10	14654755	14705560	protein_coding	vesicle (multivesicular body) trafficking 1
ENSMUSG00000019872	Smpdl3a	0.411106	0.192438	0.836297	10	57794335	57811830	protein_coding	sphingomyelin phosphodiesterase, acid-like 3A
ENSMUSG00000019873	Reep3	0.551188	0.262067	0.892232	10	67009189	67096945	protein_coding	receptor accessory protein 3
ENSMUSG00000019874	Fabp7	0.44919	0.26139	0.891834	10	57784881	57788450	protein_coding	fatty acid binding protein 7, brain
ENSMUSG00000019876	Pkib	0.881964	0.843879		10	57631981	57741112	protein_coding	protein kinase inhibitor beta, cAMP dependent, testis specific
ENSMUSG00000019877	Serinc1	1.09318	0.631169	0.995383	10	57515774	57532530	protein_coding	serine incorporator 1
ENSMUSG00000019878	Hsf2	0.561612	0.294216	0.912791	10	57486385	57513135	protein_coding	heat shock factor 2
ENSMUSG00000019880	Rspo3	1.11561	0.869272	0.995383	10	29452416	29535867	protein_coding	R-spondin 3
ENSMUSG00000019883	Echdc1	0.92105	0.549666	0.991494	10	29313166	29347469	protein_coding	enoyl Coenzyme A hydratase domain containing 1
ENSMUSG00000019888	Mgat4c	1.29988	0.712644	0.995383	10	101681487	102391469	protein_coding	MGAT4 family, member C
ENSMUSG00000019889	Ptprk	0.857615	0.836442		10	28074820	28597397	protein_coding	protein tyrosine phosphatase, receptor type, K
ENSMUSG00000019891	Dcbld1	0.128456	0.00145955	0.0924508	10	52233619	52321378	protein_coding	discoidin, CUB and LCCL domain containing 1
ENSMUSG00000019893	Ros1	1.02132	0.973614		10	52045721	52195244	protein_coding	Ros1 proto-oncogene
ENSMUSG00000019897	Ccdc59	0.944681	0.643768	0.995383	10	105841067	105847833	protein_coding	coiled-coil domain containing 59
ENSMUSG00000019899	Lama2	1.16779	0.80785		10	26980036	27619758	protein_coding	laminin, alpha 2
ENSMUSG00000019907	Ppp1r12a	1.10004	0.455694	0.968861	10	108162193	108284475	protein_coding	protein phosphatase 1, regulatory subunit 12A
ENSMUSG00000019913	Sim1	0.741147	0.667982		10	50894754	50989152	protein_coding	single-minded family bHLH transcription factor 1
ENSMUSG00000019916	P4ha1	0.833003	0.509093	0.981465	10	59323296	59373304	protein_coding	procollagen-proline, 2-oxoglutarate 4-dioxygenase (proline 4-hydroxylase), alpha 1 polypeptide
ENSMUSG00000019917	Septin10	1.05428	0.943181	0.99716	10	59141627	59221847	protein_coding	septin 10
ENSMUSG00000019920	Lims1	0.879259	0.52391	0.986324	10	58323466	58424691	protein_coding	LIM and senescent cell antigen-like domains 1
ENSMUSG00000019923	Zwint	0.744926	0.0557897	0.588104	10	72654845	72674964	protein_coding	ZW10 interactor
ENSMUSG00000019927	Ube2d1	1.08368	0.908071	0.995383	10	71254980	71285262	protein_coding	ubiquitin-conjugating enzyme E2D 1
ENSMUSG00000019929	Dcn	4.62157			10	97479609	97518143	protein_coding	decorin
ENSMUSG00000019933	Mrln	1.04187	0.948725		10	70204664	70219711	protein_coding	myoregulin
ENSMUSG00000019935	Slc17a8	0.302607	0.105558	0.72172	10	89574020	89621253	protein_coding	solute carrier family 17 (sodium-dependent inorganic phosphate cotransporter), member 8
ENSMUSG00000019942	Cdk1	0.968903	0.763659	0.995383	10	69335146	69352938	protein_coding	cyclin-dependent kinase 1
ENSMUSG00000019943	Atp2b1	0.851422	0.442104	0.964673	10	98914406	99026143	protein_coding	ATPase, Ca++ transporting, plasma membrane 1
ENSMUSG00000019947	Arid5b	1.23906	0.719584	0.995383	10	68092520	68278740	protein_coding	AT rich interactive domain 5B (MRF1-like)
ENSMUSG00000019948	Actr6	1.0175	0.881026	0.995383	10	89711971	89732295	protein_coding	ARP6 actin-related protein 6
ENSMUSG00000019951	Uhrf1bp1l	0.924137	0.682741	0.995383	10	89744991	89819871	protein_coding	UHRF1 (ICBP90) binding protein 1-like
ENSMUSG00000019952	Poc1b	0.788249	0.105724	0.72213	10	99107036	99198074	protein_coding	POC1 centriolar protein B
ENSMUSG00000019960	Dusp6	1.38499	0.571223	0.995067	10	99263231	99267489	protein_coding	dual specificity phosphatase 6
ENSMUSG00000019961	Tmpo	0.884425	0.0738428	0.654474	10	91147571	91181315	protein_coding	thymopoietin
ENSMUSG00000019969	Psen1	1.00074	0.997669	0.999994	12	83688152	83735199	protein_coding	presenilin 1
ENSMUSG00000019970	Sgk1	0.914198	0.816003	0.995383	10	21882184	21999903	protein_coding	serum/glucocorticoid regulated kinase 1
ENSMUSG00000019971	Cep290	1.36334	0.011811	0.320993	10	100487558	100574840	protein_coding	centrosomal protein 290
ENSMUSG00000019975	Ikbip	1.23925	0.248747	0.884607	10	91082940	91102607	protein_coding	IKBKB interacting protein
ENSMUSG00000019977	Hbs1l	0.865864	0.407627	0.957317	10	21295979	21368898	protein_coding	Hbs1-like (S. cerevisiae)
ENSMUSG00000019978	Epb41l2	0.524054	0.288976	0.909908	10	25359798	25523519	protein_coding	erythrocyte membrane protein band 4.1 like 2
ENSMUSG00000019979	Apaf1	0.960027	0.807342	0.995383	10	90989311	91082770	protein_coding	apoptotic peptidase activating factor 1
ENSMUSG00000019982	Myb	1.24137	0.239981	0.873794	10	21124935	21160984	protein_coding	myeloblastosis oncogene
ENSMUSG00000019984	Med23	1.2075	0.118232	0.742817	10	24869986	24913681	protein_coding	mediator complex subunit 23
ENSMUSG00000019986	Ahi1	0.892006	0.597911	0.995383	10	20952547	21080429	protein_coding	Abelson helper integration site 1
ENSMUSG00000019988	Nedd1	1.08626	0.445864	0.965816	10	92684746	92722420	protein_coding	neural precursor cell expressed, developmentally down-regulated gene 1
ENSMUSG00000019989	Enpp3	0.104939	0.000432014	0.0412626	10	24772406	24842823	protein_coding	ectonucleotide pyrophosphatase/phosphodiesterase 3
ENSMUSG00000019990	Pde7b	0.502681	0.333947	0.931053	10	20398004	20725078	protein_coding	phosphodiesterase 7B
ENSMUSG00000019992	Mtfr2	0.900685	0.430836	0.961204	10	20347770	20361304	protein_coding	mitochondrial fission regulator 2
ENSMUSG00000019996	Map7	1.4103	0.370784	0.942683	10	20148471	20281590	protein_coding	microtubule-associated protein 7
ENSMUSG00000019998	Stx7	0.902374	0.626163	0.995383	10	24149302	24190222	protein_coding	syntaxin 7
ENSMUSG00000020003	Pex7	0.805906	0.240441	0.874217	10	19853900	19907689	protein_coding	peroxisomal biogenesis factor 7
ENSMUSG00000020007	Il20ra	1.41958	0.583162		10	19712570	19760053	protein_coding	interleukin 20 receptor, alpha
[truncated: 24,030 more rows]
