# Supplementary material for: FANCA deficiency promotes leukaemic progression by allowing the emergence of cells carrying oncogenic driver mutations
Source: Oncogene. 2023 Aug 12;42(37):2764–75. doi: 10.1038/s41388-023-02800-9 (PMC10491493; doi:10.1038/s41388-023-02800-9)
Supplement: Supplementary file 7 — Supplementary Table S6 [file 41388_2023_2800_MOESM7_ESM.xlsx]

## Sheet: TgSpi1FA+L TgSpi1FA+PreL_mod2
Ensembl Gene ID	Gene name	Linear FC leukaemic/preleukaemic	P-value	Adjusted p-value	Chromosome name	Start gene position	End gene position	Gene biotype	Description
ENSMUSG00000000001	Gnai3	1.73859	0.0192899	0.143385	3	108107280	108146146	protein_coding	guanine nucleotide binding protein (G protein), alpha inhibiting 3
ENSMUSG00000000028	Cdc45	0.912975	0.515403	0.740953	16	18780447	18811987	protein_coding	cell division cycle 45
ENSMUSG00000000031	H19	0.804136	0.283294		7	142575529	142578143	lncRNA	H19, imprinted maternally expressed transcript
ENSMUSG00000000037	Scml2	0.778497			X	161082525	161258213	protein_coding	Scm polycomb group protein like 2
ENSMUSG00000000049	Apoh	1.01147	0.954635		11	108343354	108414396	protein_coding	apolipoprotein H
ENSMUSG00000000056	Narf	0.801524	0.358788	0.617961	11	121237253	121255856	protein_coding	nuclear prelamin A recognition factor
ENSMUSG00000000058	Cav2	0.856391	0.439541		6	17281185	17289115	protein_coding	caveolin 2
ENSMUSG00000000078	Klf6	2.18241	0.00185622	0.0550211	13	5861482	5870394	protein_coding	Kruppel-like factor 6
ENSMUSG00000000085	Scmh1	0.507225	0.0348649	0.189013	4	120405281	120530186	protein_coding	sex comb on midleg homolog 1
ENSMUSG00000000088	Cox5a	1.13299	0.469194	0.704382	9	57521274	57532426	protein_coding	cytochrome c oxidase subunit 5A
ENSMUSG00000000093	Tbx2	0.9731	0.891854		11	85832551	85841948	protein_coding	T-box 2
ENSMUSG00000000094	Tbx4	0.621847			11	85886422	85916097	protein_coding	T-box 4
ENSMUSG00000000103	Zfy2	1.01147	0.954635		Y	2106015	2170409	protein_coding	zinc finger protein 2, Y-linked
ENSMUSG00000000126	Wnt9a	0.926899	0.705065		11	59306928	59333552	protein_coding	wingless-type MMTV integration site family, member 9A
ENSMUSG00000000127	Fer	0.682446	0.05145	0.227485	17	63863062	64139496	protein_coding	fer (fms/fps related) protein kinase
ENSMUSG00000000131	Xpo6	0.714314	0.182763	0.437766	7	126101715	126200501	protein_coding	exportin 6
ENSMUSG00000000134	Tfe3	0.466114	0.00097699	0.0457384	X	7762560	7775202	protein_coding	transcription factor E3
ENSMUSG00000000148	Brat1	0.731724	0.250527	0.516902	5	140705011	140719379	protein_coding	BRCA1-associated ATM activator 1
ENSMUSG00000000149	Gna12	0.635649	0.175362	0.42785	5	140758408	140830431	protein_coding	guanine nucleotide binding protein, alpha 12
ENSMUSG00000000154	Slc22a18	0.53788	0.0134511	0.123423	7	143473736	143499334	protein_coding	solute carrier family 22 (organic cation transporter), member 18
ENSMUSG00000000159	Igsf5	1.10937	0.759008		16	96361668	96422121	protein_coding	immunoglobulin superfamily, member 5
ENSMUSG00000000167	Pih1d2	1.24801	0.346606	0.606133	9	50617321	50625000	protein_coding	PIH1 domain containing 2
ENSMUSG00000000168	Dlat	0.723023	0.0744915	0.276739	9	50634633	50659780	protein_coding	dihydrolipoamide S-acetyltransferase (E2 component of pyruvate dehydrogenase complex)
ENSMUSG00000000171	Sdhd	1.19906	0.404243	0.655061	9	50596357	50603812	protein_coding	succinate dehydrogenase complex, subunit D, integral membrane protein
ENSMUSG00000000182	Fgf23	1.23119			6	127072902	127081408	protein_coding	fibroblast growth factor 23
ENSMUSG00000000183	Fgf6	0.619102	0.0891764		6	127015586	127028187	protein_coding	fibroblast growth factor 6
ENSMUSG00000000184	Ccnd2	1.25715	0.545024	0.760016	6	127125162	127152193	protein_coding	cyclin D2
ENSMUSG00000000194	Gpr107	0.785125	0.106819	0.331978	2	31152316	31218775	protein_coding	G protein-coupled receptor 107
ENSMUSG00000000204	Slfn4	1.05755	0.780269		11	83175186	83190216	protein_coding	schlafen 4
ENSMUSG00000000215	Ins2	0.926899	0.705065		7	142678656	142743381	protein_coding	insulin II
ENSMUSG00000000223	Drp2	1.17507	0.634192	0.814849	X	134404551	134456573	protein_coding	dystrophin related protein 2
ENSMUSG00000000244	Tspan32	1.08298	0.757909	0.886693	7	143005046	143019644	protein_coding	tetraspanin 32
ENSMUSG00000000247	Lhx2	0.674457	0.167615		2	38339281	38369733	protein_coding	LIM homeobox protein 2
ENSMUSG00000000253	Gmpr	0.561929	0.0423538	0.20767	13	45507444	45553800	protein_coding	guanosine monophosphate reductase
ENSMUSG00000000266	Mid2	0.740074	0.272474		X	140664599	140767715	protein_coding	midline 2
ENSMUSG00000000275	Trim25	0.939483	0.746916	0.880607	11	88999376	89020293	protein_coding	tripartite motif-containing 25
ENSMUSG00000000276	Dgke	1.36089	0.168664	0.419479	11	89035179	89066850	protein_coding	diacylglycerol kinase, epsilon
ENSMUSG00000000278	Scpep1	1.9342	0.00773642	0.097014	11	88924020	88955465	protein_coding	serine carboxypeptidase 1
ENSMUSG00000000282	Mnt	0.657199	0.0476035	0.218994	11	74830920	74845725	protein_coding	max binding protein
ENSMUSG00000000290	Itgb2	0.672011	0.135979	0.377341	10	77530252	77565708	protein_coding	integrin beta 2
ENSMUSG00000000295	Hddc2	1.61328	0.0256399	0.162356	10	31313383	31328204	protein_coding	HD domain containing 2
ENSMUSG00000000296	Tpd52l1	1.05322	0.796007		10	31332376	31445958	protein_coding	tumor protein D52-like 1
ENSMUSG00000000301	Pemt	1.35087	0.149738	0.395268	11	59970614	60046489	protein_coding	phosphatidylethanolamine N-methyltransferase
ENSMUSG00000000308	Ckmt1	0.820144	0.462491		2	121357714	121363737	protein_coding	creatine kinase, mitochondrial 1, ubiquitous
ENSMUSG00000000317	Bcl6b	1.73071	0.0623274		11	70224128	70229798	protein_coding	B cell CLL/lymphoma 6, member B
ENSMUSG00000000318	Clec10a	1.6158	0.160365	0.408664	11	70156197	70170834	protein_coding	C-type lectin domain family 10, member A
ENSMUSG00000000320	Alox12	0.790034	0.26025		11	70241457	70255353	protein_coding	arachidonate 12-lipoxygenase
ENSMUSG00000000325	Arvcf	1.27031	0.438	0.681815	16	18348182	18407076	protein_coding	armadillo repeat gene deleted in velocardiofacial syndrome
ENSMUSG00000000326	Comt	1.08474	0.725705	0.868779	16	18406886	18426852	protein_coding	catechol-O-methyltransferase
ENSMUSG00000000339	Rtca	1.3944	0.156558	0.40334	3	116488963	116508208	protein_coding	RNA 3'-terminal phosphate cyclase
ENSMUSG00000000340	Dbt	1.07098	0.835444	0.925028	3	116513070	116549981	protein_coding	dihydrolipoamide branched chain transacylase E2
ENSMUSG00000000346	Dazap2	0.826405	0.178166	0.431616	15	100615349	100620761	protein_coding	DAZ associated protein 2
ENSMUSG00000000355	Mcts1	1.38614	0.0660737	0.258391	X	38600578	38613426	protein_coding	malignant T cell amplified sequence 1
ENSMUSG00000000365	Rnf17	0.926899	0.705065		14	56402581	56525032	protein_coding	ring finger protein 17
ENSMUSG00000000374	Trappc10	0.605387	0.031679	0.180755	10	78186725	78244641	protein_coding	trafficking protein particle complex 10
ENSMUSG00000000378	Ccm2	0.975462	0.924249	0.966536	11	6546887	6596744	protein_coding	cerebral cavernous malformation 2
ENSMUSG00000000384	Tbrg4	0.843037	0.487239	0.718284	11	6615598	6626067	protein_coding	transforming growth factor beta regulated gene 4
ENSMUSG00000000386	Mx1	1.10251	0.734391		16	97447035	97462907	polymorphic_pseudogene	MX dynamin-like GTPase 1
ENSMUSG00000000392	Fap	0.728483	0.374577		2	62500943	62574075	protein_coding	fibroblast activation protein
ENSMUSG00000000394	Gcg	1.13557	0.534255		2	62474530	62483650	protein_coding	glucagon
ENSMUSG00000000399	Ndufa9	1.42021	0.0872442	0.297958	6	126821721	126849136	protein_coding	NADH:ubiquinone oxidoreductase subunit A9
ENSMUSG00000000409	Lck	1.47864	0.262686	0.527978	4	129548344	129573641	protein_coding	lymphocyte protein tyrosine kinase
ENSMUSG00000000416	Cttnbp2	0.487241	0.0549371	0.233918	6	18366478	18514843	protein_coding	cortactin binding protein 2
ENSMUSG00000000420	Galnt1	1.00282	0.990708	0.995607	18	24205344	24286818	protein_coding	polypeptide N-acetylgalactosaminyltransferase 1
ENSMUSG00000000439	Mkrn2	0.869695	0.463352	0.700455	6	115601902	115622624	protein_coding	makorin, ring finger protein, 2
ENSMUSG00000000440	Pparg	0.447026	0.00583294	0.0883604	6	115360951	115490399	protein_coding	peroxisome proliferator activated receptor gamma
ENSMUSG00000000441	Raf1	0.991313	0.962588	0.982673	6	115618067	115676635	protein_coding	v-raf-leukemia viral oncogene 1
ENSMUSG00000000486	septin 1	0.632326	0.129286	0.3685	7	127214447	127233130	protein_coding	septin 1
ENSMUSG00000000489	Pdgfb	0.979274	0.94742		15	79995874	80014977	protein_coding	platelet derived growth factor, B polypeptide
ENSMUSG00000000530	Acvrl1	0.986988	0.948028		15	101128522	101145336	protein_coding	activin A receptor, type II-like 1
ENSMUSG00000000531	Grasp	1.71643	0.151314		15	101224188	101232756	protein_coding	GRP1 (general receptor for phosphoinositides 1)-associated scaffold protein
ENSMUSG00000000532	Acvr1b	0.80393	0.518818	0.743224	15	101174067	101213684	protein_coding	activin A receptor, type 1B
ENSMUSG00000000538	Tom1l2	0.57825	0.0240042	0.157314	11	60226714	60352905	protein_coding	target of myb1-like 2 (chicken)
ENSMUSG00000000544	Gpa33	0.930708	0.720313		1	166130238	166166510	protein_coding	glycoprotein A33 (transmembrane)
ENSMUSG00000000552	Zfp385a	0.549702	0.0261019	0.164089	15	103313895	103340093	protein_coding	zinc finger protein 385A
ENSMUSG00000000555	Itga5	0.923478	0.740728	0.877854	15	103344286	103366763	protein_coding	integrin alpha 5 (fibronectin receptor alpha)
ENSMUSG00000000561	Wdr77	1.32593	0.237947	0.50306	3	105959369	105970037	protein_coding	WD repeat domain 77
ENSMUSG00000000562	Adora3	2.63052	0.0104901	0.108394	3	105870858	105908926	protein_coding	adenosine A3 receptor
ENSMUSG00000000563	Atp5f1	2.00136	0.00705221	0.0938564	3	105942698	105960099	protein_coding	ATP synthase, H+ transporting, mitochondrial F0 complex, subunit B1
ENSMUSG00000000568	Hnrnpd	0.592333	0.0157259	0.131744	5	99955935	99978938	protein_coding	heterogeneous nuclear ribonucleoprotein D
ENSMUSG00000000579	Dynlt1c	1.06989	0.788504	0.901501	17	6601671	6609774	protein_coding	dynein light chain Tctex-type 1C
ENSMUSG00000000581	C1d	1.81126	0.00376911	0.0751275	11	17257579	17269176	protein_coding	C1D nuclear receptor co-repressor
ENSMUSG00000000594	Gm2a	0.963358			11	55098115	55113029	protein_coding	GM2 ganglioside activator protein
ENSMUSG00000000600	Krit1	1.05136	0.776097	0.894914	5	3803184	3845564	protein_coding	KRIT1, ankyrin repeat containing
ENSMUSG00000000605	Clcn4	1.32216	0.193386	0.452202	7	7282309	7300851	protein_coding	chloride channel, voltage-sensitive 4
ENSMUSG00000000617	Grm6	1.23134	0.366491		11	50850685	50866208	protein_coding	glutamate receptor, metabotropic 6
ENSMUSG00000000627	Sema4f	1.0184	0.928434		6	82911885	82939769	protein_coding	sema domain, immunoglobulin domain (Ig), TM domain, and short cytoplasmic domain
ENSMUSG00000000628	Hk2	0.728205	0.307624	0.572274	6	82725025	82774454	protein_coding	hexokinase 2
ENSMUSG00000000631	Myo18a	0.431392	0.00343483	0.0709272	11	77763246	77865980	protein_coding	myosin XVIIIA
ENSMUSG00000000632	Sez6	1.00733	0.970935		11	77930800	77979048	protein_coding	seizure related gene 6
ENSMUSG00000000673	Haao	1.01524	0.967838	0.985672	17	83831156	83847963	protein_coding	3-hydroxyanthranilate 3,4-dioxygenase
ENSMUSG00000000682	Cd52	1.38183	0.391231	0.645366	4	134082448	134095082	protein_coding	CD52 antigen
ENSMUSG00000000686	Abhd15	1.13747	0.715384	0.862256	11	77515121	77538607	protein_coding	abhydrolase domain containing 15
ENSMUSG00000000693	Loxl3	0.579029	0.14639	0.390438	6	83034173	83052562	protein_coding	lysyl oxidase-like 3
ENSMUSG00000000706	Btn1a1	0.614775	0.15577	0.402329	13	23456992	23465901	protein_coding	butyrophilin, subfamily 1, member A1
ENSMUSG00000000708	Kat2b	0.748177	0.261461	0.527428	17	53566861	53672720	protein_coding	K(lysine) acetyltransferase 2B
ENSMUSG00000000711	Rab5b	0.981221	0.908088	0.959698	10	128677175	128696264	protein_coding	RAB5B, member RAS oncogene family
ENSMUSG00000000730	Dnmt3l	1.05322	0.796007		10	78041947	78063622	protein_coding	DNA (cytosine-5-)-methyltransferase 3-like
ENSMUSG00000000731	Aire	1.97317	0.0624026		10	78030022	78043610	protein_coding	autoimmune regulator (autoimmune polyendocrinopathy candidiasis ectodermal dystrophy)
ENSMUSG00000000732	Icosl	0.941116	0.806171		10	78069302	78083913	protein_coding	icos ligand
ENSMUSG00000000738	Spg7	0.845877	0.251283	0.517477	8	123062942	123097760	protein_coding	SPG7, paraplegin matrix AAA peptidase subunit
ENSMUSG00000000739	Sult5a1	0.9731	0.891854		8	123140192	123158315	protein_coding	sulfotransferase family 5A, member 1
ENSMUSG00000000740	Rpl13	1.43541	0.159	0.406629	8	123102350	123105244	protein_coding	ribosomal protein L13
ENSMUSG00000000743	Chmp1a	1.10095	0.554562	0.766276	8	123204264	123212763	protein_coding	charged multivesicular body protein 1A
ENSMUSG00000000751	Rpa1	1.08522	0.594116	0.792564	11	75298166	75348324	protein_coding	replication protein A1
ENSMUSG00000000753	Serpinf1	1.17741	0.648049		11	75409769	75422701	protein_coding	serine (or cysteine) peptidase inhibitor, clade F, member 1
ENSMUSG00000000759	Tubgcp3	0.903522	0.447852	0.68997	8	12614277	12672248	protein_coding	tubulin, gamma complex associated protein 3
ENSMUSG00000000776	Polr3d	1.02325	0.912898	0.960971	14	70438757	70443447	protein_coding	polymerase (RNA) III (DNA directed) polypeptide D
ENSMUSG00000000782	Tcf7	0.744467			11	52252371	52283331	protein_coding	transcription factor 7, T cell specific
ENSMUSG00000000787	Ddx3x	0.622369	0.0186006	0.141512	X	13280970	13294052	protein_coding	DEAD/H (Asp-Glu-Ala-Asp/His) box polypeptide 3, X-linked
ENSMUSG00000000791	Il12rb1	0.602601	0.171064	0.422481	8	70808449	70821424	protein_coding	interleukin 12 receptor, beta 1
ENSMUSG00000000792	Slc5a5	1.69784	0.135193		8	70882889	70892757	protein_coding	solute carrier family 5 (sodium iodide symporter), member 5
ENSMUSG00000000794	Kcnn3	0.926899	0.705065		3	89520164	89675132	protein_coding	potassium intermediate/small conductance calcium-activated channel, subfamily N, member 3
ENSMUSG00000000804	Usp32	0.742337	0.263786	0.528588	11	84984442	85140161	protein_coding	ubiquitin specific peptidase 32
ENSMUSG00000000811	Txnrd3	0.611272	0.0245981	0.159018	6	89643988	89675529	protein_coding	thioredoxin reductase 3
ENSMUSG00000000817	Fasl	0.930708	0.720313		1	161780689	161788495	protein_coding	Fas ligand (TNF superfamily, member 6)
ENSMUSG00000000823	Zfp512b	1.09023	0.701871	0.855255	2	181582103	181592803	protein_coding	zinc finger protein 512B
ENSMUSG00000000826	Dnajc5	0.728239	0.101279	0.32216	2	181520485	181555133	protein_coding	DnaJ heat shock protein family (Hsp40) member C5
ENSMUSG00000000827	Tpd52l2	1.39806	0.198248	0.458216	2	181497142	181517966	protein_coding	tumor protein D52-like 2
ENSMUSG00000000838	Fmr1	0.921545	0.686158	0.845241	X	68678541	68717963	protein_coding	fragile X mental retardation 1
ENSMUSG00000000861	Bcl11a	0.635957	0.111029	0.338129	11	24078056	24174123	protein_coding	B cell CLL/lymphoma 11A (zinc finger protein)
ENSMUSG00000000869	Il4	2.45181	0.0148044	0.128529	11	53602982	53618669	protein_coding	interleukin 4
ENSMUSG00000000876	Pxmp4	0.673746	0.075587	0.278505	2	154585758	154603708	protein_coding	peroxisomal membrane protein 4
ENSMUSG00000000881	Dlg3	0.564341	0.0975076		X	100767722	100818410	protein_coding	discs large MAGUK scaffold protein 3
ENSMUSG00000000884	Gnb1l	1.17777	0.350354	0.608862	16	18498713	18566679	protein_coding	guanine nucleotide binding protein (G protein), beta polypeptide 1-like
ENSMUSG00000000901	Mmp11	0.672108	0.201469		10	75923222	75936496	protein_coding	matrix metallopeptidase 11
ENSMUSG00000000902	Smarcb1	0.856964	0.369563	0.626861	10	75896769	75921617	protein_coding	SWI/SNF related, matrix associated, actin dependent regulator of chromatin, subfamily b, member 1
ENSMUSG00000000903	Vpreb3	0.947365	0.826378		10	75943057	75949657	protein_coding	pre-B lymphocyte gene 3
ENSMUSG00000000915	Hip1r	1.20405	0.427757	0.673422	5	123973628	124005558	protein_coding	huntingtin interacting protein 1 related
ENSMUSG00000000916	Nsun5	1.21995	0.378344	0.634104	5	135369953	135376805	protein_coding	NOL1/NOP2/Sun domain family, member 5
ENSMUSG00000000934	Top1mt	1.25069	0.478356	0.712046	15	75657035	75678800	protein_coding	DNA topoisomerase 1, mitochondrial
ENSMUSG00000000948	Gm38393	1.36524	0.244839	0.511118	7	59974149	60005064	protein_coding	predicted gene, 38393
ENSMUSG00000000957	Mmp14	0.636956	0.2329	0.498719	14	54431612	54445364	protein_coding	matrix metallopeptidase 14 (membrane-inserted)
ENSMUSG00000000958	Slc7a7	0.877628	0.714667	0.862048	14	54369442	54417780	protein_coding	solute carrier family 7 (cationic amino acid transporter, y+ system), member 7
ENSMUSG00000000959	Oxa1l	0.741332	0.137355	0.378869	14	54360834	54369673	protein_coding	oxidase assembly 1-like
ENSMUSG00000000976	Heatr6	0.921181	0.70901	0.859655	11	83753696	83783754	protein_coding	HEAT repeat containing 6
ENSMUSG00000000982	Ccl3	1.60211	0.108752		11	83647844	83649355	protein_coding	chemokine (C-C motif) ligand 3
ENSMUSG00000001014	Icam4	0.800826	0.402034	0.653258	9	21029373	21030595	protein_coding	intercellular adhesion molecule 4, Landsteiner-Wiener blood group
ENSMUSG00000001016	Ilf2	1.74233	0.0247045	0.159417	3	90476126	90488379	protein_coding	interleukin enhancer binding factor 2
ENSMUSG00000001017	Chtop	1.72712	0.00857287	0.101129	3	90498956	90509498	protein_coding	chromatin target of PRMT1
ENSMUSG00000001018	Snapin	1.62785	0.0451996	0.213677	3	90488026	90491033	protein_coding	SNAP-associated protein
ENSMUSG00000001020	S100a4	1.11039	0.702077		3	90603771	90606045	protein_coding	S100 calcium binding protein A4
ENSMUSG00000001023	S100a5	0.990991	0.967741		3	90608523	90611780	protein_coding	S100 calcium binding protein A5
ENSMUSG00000001025	S100a6	1.38378	0.334777	0.595703	3	90612882	90624181	protein_coding	S100 calcium binding protein A6 (calcyclin)
ENSMUSG00000001027	Scn4a	1.00733	0.970935		11	106318592	106353288	protein_coding	sodium channel, voltage-gated, type IV, alpha
ENSMUSG00000001029	Icam2	0.573418	0.140122	0.382086	11	106377656	106388075	protein_coding	intercellular adhesion molecule 2
ENSMUSG00000001034	Mapk7	0.542657	0.0764502	0.279881	11	61488812	61494406	protein_coding	mitogen-activated protein kinase 7
ENSMUSG00000001036	Epn2	0.605388			11	61517249	61579687	protein_coding	epsin 2
ENSMUSG00000001039	B9d1	1.11969	0.76401	0.889063	11	61505144	61512931	protein_coding	B9 protein domain 1
ENSMUSG00000001052	Sec24b	0.823139	0.417321	0.665774	3	129982759	130061553	protein_coding	Sec24 related gene family, member B (S. cerevisiae)
ENSMUSG00000001053	N4bp3	1.63226	0.195041	0.454341	11	51643063	51650842	protein_coding	NEDD4 binding protein 3
ENSMUSG00000001054	Rmnd5b	0.778049	0.219528	0.483173	11	51623671	51635896	protein_coding	required for meiotic nuclear division 5 homolog B
ENSMUSG00000001056	Nhp2	1.77995	0.0170564	0.135789	11	51619735	51623714	protein_coding	NHP2 ribonucleoprotein
ENSMUSG00000001062	Vps9d1	0.833258	0.360626	0.619803	8	123242356	123254348	protein_coding	VPS9 domain containing 1
ENSMUSG00000001065	Zfp276	0.755537	0.1607	0.409223	8	123254195	123269745	protein_coding	zinc finger protein (C2H2 type) 276
ENSMUSG00000001076	C1ql4	1.16083	0.457128		15	99084086	99087817	protein_coding	complement component 1, q subcomponent-like 4
ENSMUSG00000001082	Mfsd10	1.02928	0.872402	0.944462	5	34633642	34637212	protein_coding	major facilitator superfamily domain containing 10
ENSMUSG00000001089	Luzp1	0.533846	0.0136199	0.123927	4	136469761	136554780	protein_coding	leucine zipper protein 1
ENSMUSG00000001098	Kctd10	0.780982	0.37702	0.633212	5	114363567	114380508	protein_coding	potassium channel tetramerisation domain containing 10
ENSMUSG00000001100	Poldip2	1.66037	0.0316748	0.180755	11	78512193	78522736	protein_coding	polymerase (DNA-directed), delta interacting protein 2
ENSMUSG00000001105	Ift20	2.20227	0.00108642	0.046757	11	78536361	78541737	protein_coding	intraflagellar transport 20
ENSMUSG00000001120	Pcbp3	0.475827	0.0460599	0.216211	10	76761857	76961887	protein_coding	poly(rC) binding protein 3
ENSMUSG00000001123	Lgals9	1.26924	0.316074	0.57944	11	78962974	78984946	protein_coding	lectin, galactose binding, soluble 9
ENSMUSG00000001127	Araf	1.2692	0.155356	0.402221	X	20797814	20860519	protein_coding	Araf proto-oncogene, serine/threonine kinase
ENSMUSG00000001128	Cfp	0.78665	0.474844	0.708627	X	20925454	20931555	protein_coding	complement factor properdin
ENSMUSG00000001131	Timp1	0.764246	0.416222		X	20870166	20874735	protein_coding	tissue inhibitor of metalloproteinase 1
ENSMUSG00000001134	Uxt	1.77312	0.00168806	0.0532505	X	20941722	20962017	protein_coding	ubiquitously expressed prefoldin like chaperone
ENSMUSG00000001138	Cnnm3	0.600241	0.00185707	0.0550211	1	36511867	36528237	protein_coding	cyclin M3
ENSMUSG00000001143	Lman2l	0.71614	0.0480727	0.220033	1	36419871	36445271	protein_coding	lectin, mannose-binding 2-like
ENSMUSG00000001150	Mcm3ap	0.573818	0.0126587	0.119368	10	76468927	76515857	protein_coding	minichromosome maintenance complex component 3 associated protein
ENSMUSG00000001151	Pcnt	0.585409	0.0190799	0.142928	10	76351263	76442786	protein_coding	pericentrin (kendrin)
ENSMUSG00000001155	Ftcd	1.05322	0.796007		10	76575648	76590338	protein_coding	formiminotransferase cyclodeaminase
ENSMUSG00000001156	Mxd1	0.606311	0.0768403	0.280784	6	86647042	86669161	protein_coding	MAX dimerization protein 1
ENSMUSG00000001157	Gmcl1	1.08337	0.543901	0.759071	6	86691768	86733383	protein_coding	germ cell-less, spermatogenesis associated 1
ENSMUSG00000001158	Snrnp27	1.72136	0.0121783	0.11658	6	86675151	86684522	protein_coding	small nuclear ribonucleoprotein 27 (U4/U6.U5)
ENSMUSG00000001166	Oas1c	1.45716	0.21915	0.482875	5	120800194	120812514	protein_coding	2'-5' oligoadenylate synthetase 1C
ENSMUSG00000001173	Ocrl	0.41031	0.00318722	0.0683675	X	47912387	47965868	protein_coding	OCRL, inositol polyphosphate-5-phosphatase
ENSMUSG00000001175	Calm1	0.951658	0.824693	0.920024	12	100199435	100209814	protein_coding	calmodulin 1
ENSMUSG00000001211	Agpat3	0.933601	0.855479	0.936173	10	78269178	78352489	protein_coding	1-acylglycerol-3-phosphate O-acyltransferase 3
ENSMUSG00000001227	Sema6b	0.332171	6.93863e-05	0.0111056	17	56123085	56140343	protein_coding	sema domain, transmembrane domain (TM), and cytoplasmic domain, (semaphorin) 6B
ENSMUSG00000001228	Uhrf1	0.662734	0.0521357	0.228906	17	56303321	56323486	protein_coding	ubiquitin-like, containing PHD and RING finger domains, 1
ENSMUSG00000001229	Dpp9	0.487119	0.00107906	0.046757	17	56186807	56218905	protein_coding	dipeptidylpeptidase 9
ENSMUSG00000001240	Ramp2	1.11778	0.579065		11	101246028	101259546	protein_coding	receptor (calcitonin) activity modifying protein 2
ENSMUSG00000001247	Lsr	0.880347	0.703039		7	30957770	30973464	protein_coding	lipolysis stimulated lipoprotein receptor
ENSMUSG00000001248	Gramd1a	0.859389	0.577035	0.781203	7	31130127	31155896	protein_coding	GRAM domain containing 1A
ENSMUSG00000001249	Hpn	0.852402	0.626014	0.810081	7	31098725	31115290	protein_coding	hepsin
ENSMUSG00000001270	Ckb	0.534021	0.0970658	0.31479	12	111669361	111672338	protein_coding	creatine kinase, brain
ENSMUSG00000001280	Sp1	0.604345	0.00951122	0.104746	15	102406143	102436404	protein_coding	trans-acting transcription factor 1
ENSMUSG00000001281	Itgb7	0.375896	0.00593934	0.0884088	15	102215995	102231944	protein_coding	integrin beta 7
ENSMUSG00000001285	Myg1	1.06271	0.771117	0.892304	15	102331709	102338139	protein_coding	melanocyte proliferating gene 1
ENSMUSG00000001288	Rarg	0.809812	0.572487	0.778148	15	102234938	102257517	protein_coding	retinoic acid receptor, gamma
ENSMUSG00000001289	Pfdn5	1.40365	0.163568	0.413186	15	102326116	102331873	protein_coding	prefoldin 5
ENSMUSG00000001300	Efnb2	0.640436	0.230186		8	8617434	8661242	protein_coding	ephrin B2
ENSMUSG00000001305	Rrp15	1.1241	0.536363	0.753612	1	186720978	186749358	protein_coding	ribosomal RNA processing 15 homolog (S. cerevisiae)
ENSMUSG00000001313	Rnd2	1.79823	0.081905	0.289801	11	101464999	101471853	protein_coding	Rho family GTPase 2
ENSMUSG00000001323	Srr	0.999249	0.997808	0.998927	11	74906359	74925948	protein_coding	serine racemase
ENSMUSG00000001333	Sync	0.995677	0.989375		4	129287617	129308559	protein_coding	syncoilin
ENSMUSG00000001334	Fndc5	0.639177	0.236229	0.501619	4	129136999	129144593	protein_coding	fibronectin type III domain containing 5
ENSMUSG00000001348	Acp5	0.481466	0.0499781	0.224671	9	22126727	22135711	protein_coding	acid phosphatase 5, tartrate resistant
ENSMUSG00000001349	Cnn1	1.06636	0.76774		9	22099216	22109630	protein_coding	calponin 1
ENSMUSG00000001366	Fbxo9	0.975406	0.917002	0.962897	9	78081499	78109065	protein_coding	f-box protein 9
ENSMUSG00000001376	Vps50	0.93261	0.735857	0.875402	6	3498382	3603531	protein_coding	VPS50 EARP/GARPII complex subunit
ENSMUSG00000001380	Hars	0.749396	0.14498	0.388241	18	36766528	36783205	protein_coding	histidyl-tRNA synthetase
ENSMUSG00000001383	Zmat2	1.02749	0.87117	0.944033	18	36793876	36799666	protein_coding	zinc finger, matrin type 2
ENSMUSG00000001403	Ube2c	1.02283	0.926758	0.967863	2	164769898	164778822	protein_coding	ubiquitin-conjugating enzyme E2C
ENSMUSG00000001415	Smg5	0.921638	0.639562	0.818162	3	88336260	88362338	protein_coding	Smg-5 homolog, nonsense mediated mRNA decay factor (C. elegans)
ENSMUSG00000001416	Cct3	1.47782	0.103657	0.326049	3	88297116	88321767	protein_coding	chaperonin containing Tcp1, subunit 3 (gamma)
ENSMUSG00000001418	Glmp	1.28119	0.393667	0.647254	3	88325023	88331313	protein_coding	glycosylated lysosomal membrane protein
ENSMUSG00000001419	Mef2d	0.838751	0.422397	0.669637	3	88142372	88172086	protein_coding	myocyte enhancer factor 2D
ENSMUSG00000001420	Tmem79	1.20812	0.389001	0.644181	3	88328655	88336148	protein_coding	transmembrane protein 79
ENSMUSG00000001424	Snd1	0.549616	0.0155966	0.131399	6	28475139	28935162	protein_coding	staphylococcal nuclease and tudor domain containing 1
ENSMUSG00000001435	Col18a1	0.922004	0.822713	0.918932	10	77052178	77166548	protein_coding	collagen, type XVIII, alpha 1
ENSMUSG00000001436	Slc19a1	0.987304	0.945754	0.975205	10	77032241	77061002	protein_coding	solute carrier family 19 (folate transporter), member 1
ENSMUSG00000001440	Kpnb1	0.672308	0.119016	0.351481	11	97159714	97187881	protein_coding	karyopherin (importin) beta 1
ENSMUSG00000001441	Npepps	0.896579	0.595724	0.793136	11	97205842	97280638	protein_coding	aminopeptidase puromycin sensitive
ENSMUSG00000001444	Tbx21	0.810297	0.297913		11	97098071	97115331	protein_coding	T-box 21
ENSMUSG00000001445	Mrpl10	1.51875	0.0492777	0.22317	11	97041560	97049213	protein_coding	mitochondrial ribosomal protein L10
ENSMUSG00000001467	Cyp51	1.2589	0.335555	0.596634	5	4081145	4104746	protein_coding	cytochrome P450, family 51
ENSMUSG00000001472	Tcf25	0.813694	0.162836	0.412461	8	123373753	123403835	protein_coding	transcription factor 25 (basic helix-loop-helix)
ENSMUSG00000001473	Tubb6	1.43499	0.26742	0.532415	18	67390717	67402749	protein_coding	tubulin, beta 6 class V
ENSMUSG00000001482	Def8	0.597943	0.00617768	0.0895059	8	123423527	123463270	protein_coding	differentially expressed in FDCP 8
ENSMUSG00000001497	Pax9	0.820623	0.495037		12	56691767	56712822	protein_coding	paired box 9
ENSMUSG00000001508	Sgca	0.92183	0.692594		11	94962791	94976327	protein_coding	sarcoglycan, alpha (dystrophin-associated glycoprotein)
ENSMUSG00000001517	Foxm1	0.88146	0.638623	0.817399	6	128362967	128376146	protein_coding	forkhead box M1
ENSMUSG00000001518	Itfg2	1.05708	0.767141	0.889695	6	128409444	128424931	protein_coding	integrin alpha FG-GAP repeat containing 2
ENSMUSG00000001520	Nrip2	1.01237	0.951137		6	128399296	128416427	protein_coding	nuclear receptor interacting protein 2
ENSMUSG00000001521	Tulp3	0.976169	0.938812	0.972877	6	128321161	128355851	protein_coding	tubby-like protein 3
ENSMUSG00000001524	Gtf2h4	0.824268	0.275451	0.5404	17	35667730	35673739	protein_coding	general transcription factor II H, polypeptide 4
ENSMUSG00000001525	Tubb5	0.712468	0.102494	0.323867	17	35833921	35838306	protein_coding	tubulin, beta 5 class I
ENSMUSG00000001542	Ell2	0.515828	0.00202604	0.0573149	13	75706757	75772364	protein_coding	elongation factor RNA polymerase II 2
ENSMUSG00000001552	Jup	0.446262	0.0269664	0.167234	11	100368958	100397763	protein_coding	junction plakoglobin
ENSMUSG00000001555	Fkbp10	0.9643	0.856169		11	100415697	100424824	protein_coding	FK506 binding protein 10
ENSMUSG00000001558	Klhl10	1.33332	0.385059	0.639882	11	100441917	100457022	protein_coding	kelch-like 10
ENSMUSG00000001566	Mnx1	1.00733	0.970935		5	29473034	29478470	protein_coding	motor neuron and pancreas homeobox 1
ENSMUSG00000001569	Nom1	1.14476	0.577351	0.781473	5	29434664	29457843	protein_coding	nucleolar protein with MIF4G domain 1
ENSMUSG00000001576	Ergic1	0.658469	0.148569	0.393349	17	26561489	26656934	protein_coding	endoplasmic reticulum-golgi intermediate compartment (ERGIC) 1
ENSMUSG00000001583	Tnk1	0.937624	0.864583		11	69851005	69858730	protein_coding	tyrosine kinase, non-receptor, 1
ENSMUSG00000001588	Acap1	1.31834	0.362959	0.621576	11	69881567	69895539	protein_coding	ArfGAP with coiled-coil, ankyrin repeat and PH domains 1
ENSMUSG00000001604	Tcea3	1.06943	0.738112		4	136247729	136274898	protein_coding	transcription elongation factor A (SII), 3
ENSMUSG00000001622	Csn3	1.05322	0.796007		5	87925579	87932665	protein_coding	casein kappa
ENSMUSG00000001627	Ifrd1	1.36238	0.234618	0.500201	12	40201567	40248504	protein_coding	interferon-related developmental regulator 1
ENSMUSG00000001630	Stk38l	1.39777	0.244846	0.511118	6	146724995	146778812	protein_coding	serine/threonine kinase 38 like
ENSMUSG00000001632	Brpf1	0.715734	0.143966	0.387262	6	113307137	113324860	protein_coding	bromodomain and PHD finger containing, 1
ENSMUSG00000001642	Akr1b3	1.00441	0.985958	0.993395	6	34302434	34317478	protein_coding	aldo-keto reductase family 1, member B3 (aldose reductase)
ENSMUSG00000001656	Hoxc11	0.788222	0.257373		15	102954427	102957708	protein_coding	homeobox C11
ENSMUSG00000001657	Hoxc8	0.784312	0.251228		15	102990607	102994111	protein_coding	homeobox C8
ENSMUSG00000001661	Hoxc6	0.796181	0.270151		15	102998257	103011881	protein_coding	homeobox C6
ENSMUSG00000001663	Gstt1	0.235401	2.20986e-05	0.0051728	10	75783813	75798584	protein_coding	glutathione S-transferase, theta 1
ENSMUSG00000001665	Gstt3	0.391083	0.005073	0.0830334	10	75774115	75781414	protein_coding	glutathione S-transferase, theta 3
ENSMUSG00000001666	Ddt	0.862836	0.60974	0.801925	10	75771230	75773414	protein_coding	D-dopachrome tautomerase
ENSMUSG00000001674	Ddx18	0.865695	0.206691	0.467766	1	121553835	121567989	protein_coding	DEAD (Asp-Glu-Ala-Asp) box polypeptide 18
ENSMUSG00000001687	Ubl3	1.60211	0.0237562	0.156713	5	148504635	148552789	protein_coding	ubiquitin-like 3
ENSMUSG00000001700	Gramd3	0.780588			18	56400337	56503792	protein_coding	GRAM domain containing 3
ENSMUSG00000001707	Eef1e1	1.45382	0.125939	0.363331	13	38644207	38659058	protein_coding	eukaryotic translation elongation factor 1 epsilon 1
ENSMUSG00000001729	Akt1	0.945216	0.774176	0.894308	12	112653821	112674884	protein_coding	thymoma viral proto-oncogene 1
ENSMUSG00000001739	Cldn15	1.77052	0.0818554	0.289801	5	136966616	136975858	protein_coding	claudin 15
ENSMUSG00000001741	Il16	0.890948	0.564798		7	83642825	83745726	protein_coding	interleukin 16
ENSMUSG00000001750	Tcirg1	1.15761	0.542171	0.757407	19	3896050	3907133	protein_coding	T cell, immune regulator 1, ATPase, H+ transporting, lysosomal V0 protein A3
ENSMUSG00000001751	Naglu	0.683359	0.127623	0.365909	11	101070012	101077672	protein_coding	alpha-N-acetylglucosaminidase (Sanfilippo disease IIIB)
ENSMUSG00000001755	Coasy	1.20809	0.388317	0.643314	11	101082565	101086619	protein_coding	Coenzyme A synthase
ENSMUSG00000001761	Smo	0.90587	0.775152	0.894413	6	29735503	29761365	protein_coding	smoothened, frizzled class receptor
ENSMUSG00000001763	Tspan33	0.536338	0.063425	0.252053	6	29694222	29718559	protein_coding	tetraspanin 33
ENSMUSG00000001767	Crnkl1	0.88863	0.569544	0.776343	2	145917479	145935014	protein_coding	crooked neck pre-mRNA splicing factor 1
ENSMUSG00000001774	Chordc1	0.973372	0.89625	0.954423	9	18292125	18317442	protein_coding	cysteine and histidine-rich domain (CHORD)-containing, zinc-binding protein 1
ENSMUSG00000001783	Rtcb	0.882151	0.412543	0.661953	10	85938637	85957823	protein_coding	RNA 2',3'-cyclic phosphate and 5'-OH ligase
ENSMUSG00000001785	Pwp1	1.01409	0.920153	0.964678	10	85829494	85889096	protein_coding	PWP1 homolog, endonuclein
ENSMUSG00000001786	Fbxo7	0.916299	0.587064	0.787634	10	86021972	86051873	protein_coding	F-box protein 7
ENSMUSG00000001794	Capns1	0.606915	0.0672086	0.260923	7	30186936	30198811	protein_coding	calpain, small subunit 1
ENSMUSG00000001815	Evx2	1.25916	0.377862		2	74652991	74659557	protein_coding	even-skipped homeobox 2
ENSMUSG00000001819	Hoxd13	1.10868	0.622848		2	74668310	74671599	protein_coding	homeobox D13
ENSMUSG00000001827	Folr1	0.428334	0.023633	0.156712	7	101858331	101870788	protein_coding	folate receptor 1 (adult)
ENSMUSG00000001829	Clpb	0.602058	0.0058703	0.0883729	7	101663633	101795506	protein_coding	ClpB caseinolytic peptidase B
ENSMUSG00000001833	septin 7	1.40429	0.0685501	0.263474	9	25252439	25308571	protein_coding	septin 7
ENSMUSG00000001844	Zdhhc4	0.958586	0.826491	0.921059	5	143316489	143329256	protein_coding	zinc finger, DHHC domain containing 4
ENSMUSG00000001847	Rac1	0.918557	0.664368	0.832807	5	143503634	143528036	protein_coding	Rac family small GTPase 1
ENSMUSG00000001855	Nup214	0.431984	0.00122819	0.0490322	2	31974436	32053975	protein_coding	nucleoporin 214
ENSMUSG00000001864	Aif1l	1.036	0.88149		2	31950139	31973442	protein_coding	allograft inflammatory factor 1-like
ENSMUSG00000001865	Cpa3	3.4889	0.000942786	0.0447313	3	20215620	20242181	protein_coding	carboxypeptidase A3, mast cell
ENSMUSG00000001870	Ltbp1	0.263232	0.000270051	0.0233614	17	75005568	75392512	protein_coding	latent transforming growth factor beta binding protein 1
ENSMUSG00000001891	Ugp2	1.5522	0.140885	0.382479	11	21321138	21371201	protein_coding	UDP-glucose pyrophosphorylase 2
ENSMUSG00000001901	Kcnh6	1.06189	0.76462		11	106008124	106034549	protein_coding	potassium voltage-gated channel, subfamily H (eag-related), member 6
ENSMUSG00000001909	Trmt1	0.92055	0.557477	0.768459	8	84686307	84699808	protein_coding	tRNA methyltransferase 1
ENSMUSG00000001910	Nacc1	0.53928	0.00238717	0.060634	8	84670479	84687902	protein_coding	nucleus accumbens associated 1, BEN and BTB (POZ) domain containing
ENSMUSG00000001911	Nfix	0.60298	0.0677488	0.261811	8	84699876	84800344	protein_coding	nuclear factor I/X
ENSMUSG00000001918	Slc1a5	1.12509	0.596354	0.793411	7	16781340	16798274	protein_coding	solute carrier family 1 (neutral amino acid transporter), member 5
ENSMUSG00000001924	Uba1	0.556805	0.0047284	0.0814519	X	20658326	20683179	protein_coding	ubiquitin-like modifier activating enzyme 1
ENSMUSG00000001930	Vwf	0.221542	1.75749e-05	0.00446403	6	125546774	125686679	protein_coding	Von Willebrand factor
ENSMUSG00000001942	Siae	0.492116	0.0353231	0.189864	9	37555698	37649655	protein_coding	sialic acid acetylesterase
ENSMUSG00000001943	Vsig2	0.9643	0.856169		9	37539255	37544205	protein_coding	V-set and immunoglobulin domain containing 2
ENSMUSG00000001946	Esam	1.02419	0.948875		9	37528078	37538319	protein_coding	endothelial cell-specific adhesion molecule
ENSMUSG00000001948	Spa17	0.716078	0.347294	0.606318	9	37603290	37613722	protein_coding	sperm autoantigenic protein 17
ENSMUSG00000001962	Fam50a	0.99858	0.993019	0.997112	X	74313033	74320149	protein_coding	family with sequence similarity 50, member A
ENSMUSG00000001964	Emd	1.24416	0.170283	0.42175	X	74254687	74261548	protein_coding	emerin
ENSMUSG00000001983	Taco1	1.24304	0.373661	0.630517	11	106066061	106073612	protein_coding	translational activator of mitochondrially encoded cytochrome c oxidase I
ENSMUSG00000001986	Gria3	1.02525			X	41400854	41678601	protein_coding	glutamate receptor, ionotropic, AMPA3 (alpha 3)
ENSMUSG00000001988	Npas1	0.9643	0.856169		7	16455721	16477728	protein_coding	neuronal PAS domain protein 1
ENSMUSG00000001998	Ap4e1	1.05568	0.790403	0.902	2	127008717	127067909	protein_coding	adaptor-related protein complex AP-4, epsilon 1
ENSMUSG00000001999	Blvra	2.25936	0.00232692	0.0598681	2	127070665	127097084	protein_coding	biliverdin reductase A
ENSMUSG00000002006	Pdzd4	1.81654	0.0898781		X	73793359	73824969	protein_coding	PDZ domain containing 4
ENSMUSG00000002007	Srpk3	1.01147	0.954635		X	73774405	73778925	protein_coding	serine/arginine-rich protein specific kinase 3
ENSMUSG00000002010	Idh3g	0.833501	0.294855	0.560219	X	73778963	73786897	protein_coding	isocitrate dehydrogenase 3 (NAD+), gamma
ENSMUSG00000002012	Pnck	0.9643	0.856169		X	73655994	73660117	protein_coding	pregnancy upregulated non-ubiquitously expressed CaM kinase
ENSMUSG00000002014	Ssr4	1.80734	0.00977982	0.105426	X	73787028	73790830	protein_coding	signal sequence receptor, delta
ENSMUSG00000002015	Bcap31	1.31014	0.174883	0.427206	X	73686178	73716175	protein_coding	B cell receptor associated protein 31
ENSMUSG00000002017	Fam98a	0.996126	0.984292	0.992942	17	75537086	75551946	protein_coding	family with sequence similarity 98, member A
ENSMUSG00000002020	Ltbp2	0.425672	0.0124566	0.118156	12	84783212	84876532	protein_coding	latent transforming growth factor beta binding protein 2
ENSMUSG00000002028	Kmt2a	0.666742	0.123794	0.359926	9	44803355	44881296	protein_coding	lysine (K)-specific methyltransferase 2A
ENSMUSG00000002031	Ift46	1.00963	0.949525	0.976603	9	44767908	44793447	protein_coding	intraflagellar transport 46
ENSMUSG00000002032	Tmem25	1.07081	0.856417		9	44793769	44799307	protein_coding	transmembrane protein 25
ENSMUSG00000002033	Cd3g	0.781968	0.478878		9	44969572	44980431	protein_coding	CD3 antigen, gamma polypeptide
ENSMUSG00000002043	Trappc6a	1.56252	0.140708	0.382461	7	19508395	19516145	protein_coding	trafficking protein particle complex 6A
ENSMUSG00000002052	Supt6	0.60839	0.0578137	0.239288	11	78206746	78245987	protein_coding	SPT6, histone chaperone and transcription elongation factor
ENSMUSG00000002055	Spag5	1.22245	0.187819	0.443795	11	78301529	78322457	protein_coding	sperm associated antigen 5
ENSMUSG00000002058	Unc119	1.28347	0.175117	0.427339	11	78343482	78349164	protein_coding	unc-119 lipid binding chaperone
ENSMUSG00000002059	Rab34	3.04204	0.00324758	0.0688626	11	78188430	78192193	protein_coding	RAB34, member RAS oncogene family
ENSMUSG00000002064	Sdf2	1.81482	0.0142079	0.126074	11	78245746	78255496	protein_coding	stromal cell derived factor 2
ENSMUSG00000002068	Ccne1	0.637778	0.0862678	0.296429	7	38097984	38107534	protein_coding	cyclin E1
ENSMUSG00000002076	Hsf2bp	0.925183	0.831245		17	31944769	32036349	protein_coding	heat shock transcription factor 2 binding protein
ENSMUSG00000002083	Bbc3	1.3518	0.216614	0.480926	7	16308393	16318205	protein_coding	BCL2 binding component 3
ENSMUSG00000002100	Mybpc3	0.735278			2	91118144	91136516	protein_coding	myosin binding protein C, cardiac
ENSMUSG00000002102	Psmc3	1.04891	0.782993	0.898824	2	91054009	91066369	protein_coding	proteasome (prosome, macropain) 26S subunit, ATPase 3
ENSMUSG00000002103	Acp2	0.862327	0.312269	0.576886	2	91202885	91214098	protein_coding	acid phosphatase 2, lysosomal
ENSMUSG00000002104	Rapsn	0.509668	0.0535993	0.231773	2	91035620	91045729	protein_coding	receptor-associated protein of the synapse
ENSMUSG00000002105	Slc39a13	0.876175	0.467067	0.702336	2	91061791	91070417	protein_coding	solute carrier family 39 (metal ion transporter), member 13
ENSMUSG00000002107	Celf2	0.561252	0.126565	0.364519	2	6539694	7509563	protein_coding	CUGBP, Elav-like family member 2
ENSMUSG00000002108	Nr1h3	1.30311	0.411308		2	91184061	91202834	protein_coding	nuclear receptor subfamily 1, group H, member 3
ENSMUSG00000002109	Ddb2	1.57701	0.0284388	0.171207	2	91211572	91236982	protein_coding	damage specific DNA binding protein 2
ENSMUSG00000002111	Spi1	0.62569	0.0709194	0.268518	2	91082390	91115756	protein_coding	spleen focus forming virus (SFFV) proviral integration oncogene
ENSMUSG00000002129	Sf3a1	0.604557	0.0234408	0.156556	11	4160350	4182541	protein_coding	splicing factor 3a, subunit 1
ENSMUSG00000002147	Stat6	0.640135	0.0154987	0.131222	10	127642986	127660957	protein_coding	signal transducer and activator of transcription 6
ENSMUSG00000002190	Clgn	0.81808	0.571429	0.777581	8	83389867	83428552	protein_coding	calmegin
ENSMUSG00000002204	Napsa	0.626977			7	44572380	44586862	protein_coding	napsin A aspartic peptidase
ENSMUSG00000002205	Vrk3	0.705416	0.144736	0.387886	7	44748413	44777515	protein_coding	vaccinia related kinase 3
ENSMUSG00000002210	Smg9	0.643032	0.0223267	0.152645	7	24399619	24422778	protein_coding	smg-9 homolog, nonsense mediated mRNA decay factor (C. elegans)
ENSMUSG00000002221	Paxip1	1.20722	0.430549	0.676237	5	27740080	27791691	protein_coding	PAX interacting (with transcription-activation domain) protein 1
ENSMUSG00000002222	Rmnd5a	0.489995	0.00148577	0.0510302	6	71388634	71440637	protein_coding	required for meiotic nuclear division 5 homolog A
ENSMUSG00000002227	Mov10	0.414632	0.0102381	0.107591	3	104794836	104818563	protein_coding	Mov10 RISC complex RNA helicase
ENSMUSG00000002228	Ppm1j	0.789059	0.525694		3	104781056	104786018	protein_coding	protein phosphatase 1J
ENSMUSG00000002233	Rhoc	1.05074	0.892951		3	104788375	104794459	protein_coding	ras homolog family member C
ENSMUSG00000002249	Tead3	0.867635			17	28331671	28350817	protein_coding	TEA domain family member 3
ENSMUSG00000002250	Ppard	0.743555	0.240343	0.505589	17	28232700	28301474	protein_coding	peroxisome proliferator activator receptor delta
ENSMUSG00000002257	Def6	0.843313	0.393673	0.647254	17	28207778	28228608	protein_coding	differentially expressed in FDCP 6
ENSMUSG00000002265	Peg3	0.968264	0.872249		7	6703892	6730431	protein_coding	paternally expressed 3
ENSMUSG00000002274	Metrn	1.07821	0.698928	0.853605	17	25793221	25797136	protein_coding	meteorin, glial cell differentiation regulator
ENSMUSG00000002279	Lmf1	0.656061	0.0786615	0.284133	17	25579085	25662826	protein_coding	lipase maturation factor 1
ENSMUSG00000002280	Ciao3	1.16324	0.287905	0.553196	17	25773776	25783332	protein_coding	cytosolic iron-sulfur assembly component 3
ENSMUSG00000002289	Angptl4	1.08373	0.736708	0.875658	17	33773750	33781830	protein_coding	angiopoietin-like 4
ENSMUSG00000002297	Dbf4	1.23123	0.237132	0.502449	5	8396973	8422716	protein_coding	DBF4 zinc finger
ENSMUSG00000002307	Daxx	0.680571	0.0157723	0.131902	17	33909414	33915590	protein_coding	Fas death domain-associated protein
ENSMUSG00000002308	Cd320	1.38856	0.181957	0.436998	17	33843091	33849774	protein_coding	CD320 antigen
ENSMUSG00000002319	Ipo4	0.81281	0.262668	0.527978	14	55625400	55635957	protein_coding	importin 4
ENSMUSG00000002320	Tm9sf1	0.97804	0.882085	0.947983	14	55635965	55643806	protein_coding	transmembrane 9 superfamily member 1
ENSMUSG00000002324	Rec8	0.956182			14	55618037	55625395	protein_coding	REC8 meiotic recombination protein
ENSMUSG00000002325	Irf9	0.937406	0.827089	0.921062	14	55603571	55610030	protein_coding	interferon regulatory factor 9
ENSMUSG00000002326	Gmpr2	1.17207	0.472239	0.706295	14	55671941	55679200	protein_coding	guanosine monophosphate reductase 2
ENSMUSG00000002329	Mdp1	1.34645	0.196722	0.456545	14	55657879	55660508	protein_coding	magnesium-dependent phosphatase 1
ENSMUSG00000002332	Dhrs1	0.741932	0.234399	0.500201	14	55739020	55745690	protein_coding	dehydrogenase/reductase (SDR family) member 1
ENSMUSG00000002341	Ncan	0.989306	0.958432		8	70093085	70120873	protein_coding	neurocan
ENSMUSG00000002342	Tmem161a	1.08125	0.581828	0.784294	8	70172356	70183681	protein_coding	transmembrane protein 161A
ENSMUSG00000002343	Armc6	1.01267	0.961214	0.981522	8	70220172	70234466	protein_coding	armadillo repeat containing 6
ENSMUSG00000002345	Borcs8	0.767246	0.258224	0.524321	8	70139499	70147319	protein_coding	BLOC-1 related complex subunit 8
ENSMUSG00000002346	Slc25a42	0.668374	0.064524	0.254732	8	70184340	70212305	protein_coding	solute carrier family 25, member 42
ENSMUSG00000002365	Snx9	0.84651	0.633258	0.814589	17	5841329	5931954	protein_coding	sorting nexin 9
ENSMUSG00000002372	Ranbp3	0.825544	0.0974202	0.315519	17	56673294	56711764	protein_coding	RAN binding protein 3
ENSMUSG00000002379	Ndufa11	1.37491	0.124701	0.361069	17	56717767	56722141	protein_coding	NADH:ubiquinone oxidoreductase subunit A11
ENSMUSG00000002384	Bmp8b	0.588368	0.110398		4	123105165	123132099	protein_coding	bone morphogenetic protein 8b
ENSMUSG00000002393	Nr2f6	1.11633	0.712609	0.861394	8	71374123	71381960	protein_coding	nuclear receptor subfamily 2, group F, member 6
ENSMUSG00000002395	Use1	1.49564	0.0418298	0.206555	8	71366848	71369732	protein_coding	unconventional SNARE in the ER 1 homolog (S. cerevisiae)
ENSMUSG00000002396	Ocel1	1.1034	0.748063	0.881293	8	71371298	71379361	protein_coding	occludin/ELL domain containing 1
ENSMUSG00000002409	Dyrk1b	0.433221	0.00404508	0.0770179	7	28179469	28187294	protein_coding	dual-specificity tyrosine-(Y)-phosphorylation regulated kinase 1b
ENSMUSG00000002413	Braf	0.672643	0.0867398	0.297045	6	39603237	39725463	protein_coding	Braf transforming gene
ENSMUSG00000002416	Ndufb2	1.56572	0.0889651	0.301101	6	39592574	39603382	protein_coding	NADH:ubiquinone oxidoreductase subunit B2
ENSMUSG00000002428	Hltf	1.28314	0.230953	0.496688	3	20057811	20118490	protein_coding	helicase-like transcription factor
ENSMUSG00000002455	Prpf6	0.631969	0.0147539	0.128529	2	181591868	181655660	protein_coding	pre-mRNA splicing factor 6
ENSMUSG00000002458	Rgs19	1.06001	0.836093	0.925322	2	181688419	181693977	protein_coding	regulator of G-protein signaling 19
ENSMUSG00000002475	Abhd3	0.892699	0.748069		18	10642092	10706771	protein_coding	abhydrolase domain containing 3
ENSMUSG00000002477	Snrpd1	1.57356	0.0771068	0.281585	18	10617775	10642079	protein_coding	small nuclear ribonucleoprotein D1
ENSMUSG00000002486	Tchp	1.02775	0.878848	0.946733	5	114707760	114722327	protein_coding	trichoplein, keratin filament binding
ENSMUSG00000002489	Tiam1	0.580799	0.0523051	0.229039	16	89787111	90143769	protein_coding	T cell lymphoma invasion and metastasis 1
ENSMUSG00000002496	Tsc2	0.59367	0.0220049	0.151637	17	24595816	24632630	protein_coding	TSC complex subunit 2
ENSMUSG00000002500	Rpl3l	1.07143	0.848916		17	24727820	24736143	protein_coding	ribosomal protein L3-like
ENSMUSG00000002504	Slc9a3r2	1.28486	0.500833	0.728784	17	24639286	24650327	protein_coding	solute carrier family 9 (sodium/hydrogen exchanger), member 3 regulator 2
ENSMUSG00000002524	Puf60	1.11869	0.472143	0.706295	15	76070182	76080924	protein_coding	poly-U binding splicing factor 60
ENSMUSG00000002546	Golga2	0.667292	0.024551	0.159018	2	32287384	32307921	protein_coding	golgi autoantigen, golgin subfamily a, 2
ENSMUSG00000002550	Uck1	1.06858	0.693639	0.849747	2	32255002	32260159	protein_coding	uridine-cytidine kinase 1
ENSMUSG00000002565	Scin	0.373658	0.00509777	0.0830334	12	40059769	40134228	protein_coding	scinderin
ENSMUSG00000002578	Ikzf4	1.10648	0.782554	0.898824	10	128630843	128669358	protein_coding	IKAROS family zinc finger 4
ENSMUSG00000002580	Mien1	2.02843	0.00043105	0.0305607	11	98437708	98438991	protein_coding	migration and invasion enhancer 1
ENSMUSG00000002588	Pon1	1.01237	0.951137		6	5168090	5193946	protein_coding	paraoxonase 1
ENSMUSG00000002602	Axl	0.846317	0.418651		7	25757273	25788705	protein_coding	AXL receptor tyrosine kinase
ENSMUSG00000002603	Tgfb1	0.558165	0.0190502	0.142928	7	25687002	25705077	protein_coding	transforming growth factor, beta 1
ENSMUSG00000002608	Ccdc97	0.628022	0.0331191	0.184557	7	25711106	25719088	protein_coding	coiled-coil domain containing 97
ENSMUSG00000002617	Zfp40	0.996265	0.990611	0.995607	17	23173869	23193252	protein_coding	zinc finger protein 40
ENSMUSG00000002625	Akap8l	0.771327	0.0755417	0.278425	17	32321424	32350607	protein_coding	A kinase (PRKA) anchor protein 8-like
ENSMUSG00000002635	Pdcd2l	1.03723	0.863621	0.940599	7	34184499	34196661	protein_coding	programmed cell death 2-like
ENSMUSG00000002658	Gtf2f1	0.765797	0.0510928	0.226409	17	57003405	57011288	protein_coding	general transcription factor IIF, polypeptide 1
ENSMUSG00000002660	Clpp	1.32416	0.230131	0.495725	17	56990305	56996188	protein_coding	caseinolytic mitochondrial matrix peptidase proteolytic subunit
ENSMUSG00000002661	Alkbh7	1.49226	0.102036	0.322984	17	56997339	56999322	protein_coding	alkB homolog 7
ENSMUSG00000002664	Pspn	1.22071	0.529203		17	56999457	57000018	protein_coding	persephin
ENSMUSG00000002668	Dennd1c	1.3005	0.390705	0.645033	17	57065905	57078514	protein_coding	DENN/MADD domain containing 1C
ENSMUSG00000002679	Med6	1.44837	0.0776128	0.282741	12	81573557	81595008	protein_coding	mediator complex subunit 6
ENSMUSG00000002688	Prkd1	1.06626	0.749066		12	50341231	50649098	protein_coding	protein kinase D1
ENSMUSG00000002699	Lcp2	0.839596	0.641692	0.81957	11	34046920	34092295	protein_coding	lymphocyte cytosolic protein 2
ENSMUSG00000002718	Cse1l	1.07187	0.700804	0.854653	2	166906040	166946389	protein_coding	chromosome segregation 1-like (S. cerevisiae)
ENSMUSG00000002728	Naa20	1.65549	0.0812174	0.288649	2	145902099	145916425	protein_coding	N(alpha)-acetyltransferase 20, NatB catalytic subunit
ENSMUSG00000002731	Prkra	1.11824	0.67008	0.836558	2	76629898	76648015	protein_coding	protein kinase, interferon inducible double stranded RNA dependent activator
ENSMUSG00000002732	Fkbp7	1.44539	0.180437	0.434835	2	76663044	76673116	protein_coding	FK506 binding protein 7
ENSMUSG00000002733	Plekha3	0.942599	0.755764	0.885857	2	76675281	76696828	protein_coding	pleckstrin homology domain-containing, family A (phosphoinositide binding specific) member 3
ENSMUSG00000002741	Ykt6	1.13388	0.484049	0.716056	11	5955693	5967780	protein_coding	YKT6 v-SNARE homolog (S. cerevisiae)
ENSMUSG00000002748	Baz1b	0.72169	0.168605	0.419444	5	135187264	135246129	protein_coding	bromodomain adjacent to zinc finger domain, 1B
ENSMUSG00000002763	Pex6	0.571068	0.00818153	0.0991605	17	46711463	46725541	protein_coding	peroxisomal biogenesis factor 6
ENSMUSG00000002767	Mrpl2	1.40913	0.0970613	0.31479	17	46646229	46650139	protein_coding	mitochondrial ribosomal protein L2
ENSMUSG00000002768	Mea1	1.42941	0.0325117	0.182819	17	46678793	46683111	protein_coding	male enhanced antigen 1
ENSMUSG00000002769	Gnmt	1.22734	0.58789		17	46725664	46729168	protein_coding	glycine N-methyltransferase
ENSMUSG00000002771	Grin2d	1.33411	0.362321	0.620989	7	45831883	45878378	protein_coding	glutamate receptor, ionotropic, NMDA2D (epsilon 4)
ENSMUSG00000002778	Kdelr1	0.826095	0.376167	0.63258	7	45872772	45883732	protein_coding	KDEL (Lys-Asp-Glu-Leu) endoplasmic reticulum protein retention receptor 1
ENSMUSG00000002781	Tmem143	0.729736	0.287173	0.552591	7	45896941	45917413	protein_coding	transmembrane protein 143
ENSMUSG00000002791	Pdxk-ps	1.16432	0.67044		17	32076083	32107350	transcribed_unprocessed_pseudogene	pyridoxal (pyridoxine, vitamin B6) kinase, pseudogene
ENSMUSG00000002797	Ggct	0.930824	0.767884	0.890259	6	54982580	54992950	protein_coding	gamma-glutamyl cyclotransferase
ENSMUSG00000002799	Jag2	0.426585			12	112907819	112929776	protein_coding	jagged 2
ENSMUSG00000002803	Btbd6	1.26104	0.313678	0.578263	12	112976482	112978945	protein_coding	BTB (POZ) domain containing 6
ENSMUSG00000002804	Nudt14	1.20774	0.442747	0.684918	12	112934291	112942124	protein_coding	nudix (nucleoside diphosphate linked moiety X)-type motif 14
ENSMUSG00000002808	Epdr1	0.91481	0.770015	0.891606	13	19591706	19619927	protein_coding	ependymin related protein 1 (zebrafish)
ENSMUSG00000002812	Flii	0.71278	0.145218	0.388789	11	60714123	60727263	protein_coding	flightless I actin binding protein
ENSMUSG00000002814	Top3a	1.18778	0.41436	0.662909	11	60740058	60777365	protein_coding	topoisomerase (DNA) III alpha
ENSMUSG00000002820	Atg4d	0.792913	0.367326	0.625092	9	21265293	21277772	protein_coding	autophagy related 4D, cysteine peptidase
ENSMUSG00000002825	Qtrt1	0.932509	0.813717	0.91407	9	21411837	21420274	protein_coding	queuine tRNA-ribosyltransferase catalytic subunit 1
ENSMUSG00000002833	Hdgfl2	0.693617	0.0055042	0.0861195	17	56079634	56100607	protein_coding	HDGF like 2
ENSMUSG00000002835	Chaf1a	0.710241	0.0952491	0.311872	17	56040439	56072289	protein_coding	chromatin assembly factor 1, subunit A (p150)
ENSMUSG00000002844	Adprh	1.18859	0.357799	0.616721	16	38444030	38452703	protein_coding	ADP-ribosylarginine hydrolase
ENSMUSG00000002845	Tmem39a	1.30835	0.0865166	0.296707	16	38558698	38592162	protein_coding	transmembrane protein 39a
ENSMUSG00000002846	Timmdc1	1.43561	0.0282565	0.170712	16	38498347	38522663	protein_coding	translocase of inner mitochondrial membrane domain containing 1
ENSMUSG00000002847	Pla1a	1.04356	0.904525		16	38396117	38433145	protein_coding	phospholipase A1 member A
ENSMUSG00000002870	Mcm2	0.764375	0.116797	0.348286	6	88883474	88898780	protein_coding	minichromosome maintenance complex component 2
ENSMUSG00000002871	Tpra1	0.929774	0.679171	0.84116	6	88902251	88912238	protein_coding	transmembrane protein, adipocyte asscociated 1
ENSMUSG00000002881	Nab1	1.123	0.648706	0.82307	1	52457294	52500679	protein_coding	Ngfi-A binding protein 1
ENSMUSG00000002885	Adgre5	0.692381	0.307963	0.572391	8	83723251	83741326	protein_coding	adhesion G protein-coupled receptor E5
ENSMUSG00000002897	Il17ra	0.826989	0.506307	0.733265	6	120463247	120487559	protein_coding	interleukin 17 receptor A
ENSMUSG00000002908	Kcnn1	0.570721	0.137788	0.37954	8	70842049	70863258	protein_coding	potassium intermediate/small conductance calcium-activated channel, subfamily N, member 1
ENSMUSG00000002910	Arrdc2	0.980619	0.914745	0.961795	8	70835129	70839720	protein_coding	arrestin domain containing 2
ENSMUSG00000002930	Ppp1r17	1.01563	0.938355		6	56017497	56032689	protein_coding	protein phosphatase 1, regulatory subunit 17
ENSMUSG00000002944	Cd36	0.311042	0.00141233	0.050634	5	17781690	17888801	protein_coding	CD36 molecule
ENSMUSG00000002948	Map2k7	0.716663	0.0844869	0.293797	8	4238740	4247897	protein_coding	mitogen-activated protein kinase kinase 7
ENSMUSG00000002949	Timm44	0.981273	0.905303	0.958156	8	4259731	4275913	protein_coding	translocase of inner mitochondrial membrane 44
ENSMUSG00000002957	Ap2a2	0.571044	0.0439182	0.210722	7	141562173	141633011	protein_coding	adaptor-related protein complex 2, alpha 2 subunit
ENSMUSG00000002963	Pnkp	0.824576	0.486108	0.717502	7	44857139	44862992	protein_coding	polynucleotide kinase 3'- phosphatase
ENSMUSG00000002968	Med25	0.525326	0.00979625	0.105426	7	44876765	44892712	protein_coding	mediator complex subunit 25
ENSMUSG00000002980	Bcam	0.846802	0.621162		7	19756131	19771016	protein_coding	basal cell adhesion molecule
ENSMUSG00000002981	Clptm1	0.905032	0.486371	0.717696	7	19631571	19665033	protein_coding	cleft lip and palate associated transmembrane protein 1
ENSMUSG00000002983	Relb	1.01858	0.950481	0.976744	7	19606217	19629438	protein_coding	avian reticuloendotheliosis viral (v-rel) oncogene related B
ENSMUSG00000002984	Tomm40	0.775782	0.165416	0.415821	7	19701313	19715438	protein_coding	translocase of outer mitochondrial membrane 40
ENSMUSG00000002985	Apoe	1.11394	0.723385	0.866959	7	19696109	19699188	protein_coding	apolipoprotein E
ENSMUSG00000002996	Hbp1	0.90061	0.666931	0.834485	12	31926254	31950535	protein_coding	high mobility group box transcription factor 1
ENSMUSG00000002997	Prkar2b	0.766539	0.326275	0.588912	12	31958476	32061296	protein_coding	protein kinase, cAMP dependent regulatory, type II beta
ENSMUSG00000003031	Cdkn1b	1.34737	0.194353	0.453677	6	134920401	134925513	protein_coding	cyclin-dependent kinase inhibitor 1B
ENSMUSG00000003032	Klf4	1.11176	0.645064		4	55527143	55532466	protein_coding	Kruppel-like factor 4 (gut)
ENSMUSG00000003033	Ap1m1	0.904931	0.571554	0.777619	8	72240018	72257385	protein_coding	adaptor-related protein complex AP-1, mu subunit 1
ENSMUSG00000003037	Rab8a	1.17726	0.258421	0.524321	8	72161200	72183904	protein_coding	RAB8A, member RAS oncogene family
ENSMUSG00000003038	Hmgn2	1.15143	0.617429	0.807147	4	133964738	133968650	protein_coding	high mobility group nucleosomal binding domain 2
ENSMUSG00000003039	Fam32a	1.11643	0.70078	0.854653	8	72219730	72224418	protein_coding	family with sequence similarity 32, member A
ENSMUSG00000003051	Elf3	1.06626	0.749066		1	135253575	135258568	protein_coding	E74-like factor 3
ENSMUSG00000003053	Cyp2c29	0.968264	0.872249		19	39269405	39330713	protein_coding	cytochrome P450, family 2, subfamily c, polypeptide 29
ENSMUSG00000003062	Stard3nl	1.67286	0.079207	0.285327	13	19357676	19395795	protein_coding	STARD3 N-terminal like
ENSMUSG00000003068	Stk11	0.67265	0.0461489	0.216211	10	80115803	80130682	protein_coding	serine/threonine kinase 11
ENSMUSG00000003070	Efna2	0.929572	0.821443		10	80179482	80190010	protein_coding	ephrin A2
ENSMUSG00000003072	Atp5d	0.937061	0.745118	0.879735	10	80138632	80145818	protein_coding	ATP synthase, H+ transporting, mitochondrial F1 complex, delta subunit
ENSMUSG00000003099	Ppp5c	0.954982	0.771392	0.892304	7	17004640	17027924	protein_coding	protein phosphatase 5, catalytic subunit
ENSMUSG00000003119	Cdk12	0.591741	0.0481725	0.22017	11	98203059	98278504	protein_coding	cyclin-dependent kinase 12
ENSMUSG00000003123	Lipe	0.486284	0.00505944	0.0830334	7	25379527	25398710	protein_coding	lipase, hormone sensitive
ENSMUSG00000003131	Pafah1b2	1.07023	0.694479	0.849891	9	45962859	46012690	protein_coding	platelet-activating factor acetylhydrolase, isoform 1b, subunit 2
ENSMUSG00000003134	Tbc1d8	0.704503	0.339467	0.600582	1	39371492	39478755	protein_coding	TBC1 domain family, member 8
ENSMUSG00000003135	Cnot11	0.918584	0.565598	0.773792	1	39534992	39546889	protein_coding	CCR4-NOT transcription complex, subunit 11
ENSMUSG00000003153	Slc2a3	0.62443	0.211306	0.474256	6	122727809	122801640	protein_coding	solute carrier family 2 (facilitated glucose transporter), member 3
ENSMUSG00000003154	Foxj2	0.611725	0.0659687	0.258391	6	122819914	122845366	protein_coding	forkhead box J2
ENSMUSG00000003161	Sri	0.664044	0.149519	0.394989	5	8046078	8069379	protein_coding	sorcin
ENSMUSG00000003166	Dgcr2	0.671999	0.0231673	0.155877	16	17839482	17898562	protein_coding	DiGeorge syndrome critical region gene 2
ENSMUSG00000003184	Irf3	0.93625	0.81428	0.914132	7	44997648	45002848	protein_coding	interferon regulatory factor 3
ENSMUSG00000003190	Bcl2l12	0.725688	0.2693	0.534955	7	44991222	44998712	protein_coding	BCL2-like 12 (proline rich)
ENSMUSG00000003198	Zfp959	1.36794	0.117649	0.349637	17	55892093	55898928	protein_coding	zinc finger protein 959
ENSMUSG00000003199	Mpnd	1.54689	0.229159	0.494076	17	56005711	56016790	protein_coding	MPN domain containing
ENSMUSG00000003200	Sh3gl1	0.873417	0.437208	0.681027	17	56016750	56036635	protein_coding	SH3-domain GRB2-like 1
ENSMUSG00000003206	Ebi3	0.941911	0.765766		17	55952640	55957022	protein_coding	Epstein-Barr virus induced gene 3
ENSMUSG00000003208	Yju2	0.898311	0.509363	0.736156	17	55959099	55968285	protein_coding	YJU2 splicing factor
ENSMUSG00000003226	Ranbp2	0.590426	0.0170984	0.135809	10	58446920	58494356	protein_coding	RAN binding protein 2
ENSMUSG00000003227	Edar	0.9643	0.856169		10	58600789	58675654	protein_coding	ectodysplasin-A receptor
ENSMUSG00000003228	Grk5	0.697426	0.203983	0.465112	19	60889749	61095968	protein_coding	G protein-coupled receptor kinase 5
ENSMUSG00000003233	Dvl3	0.614268	0.018732	0.14163	16	20516982	20534010	protein_coding	dishevelled segment polarity protein 3
ENSMUSG00000003234	Abcf3	0.874605	0.383249	0.63882	16	20548577	20561379	protein_coding	ATP-binding cassette, sub-family F (GCN20), member 3
ENSMUSG00000003235	Eif2b5	1.06215	0.676897	0.840027	16	20498817	20509323	protein_coding	eukaryotic translation initiation factor 2B, subunit 5 epsilon
ENSMUSG00000003269	Cyth2	0.897444	0.647178	0.822003	7	45806637	45814581	protein_coding	cytohesin 2
ENSMUSG00000003271	Sult2b1	0.640364	0.222571		7	45729983	45784669	protein_coding	sulfotransferase family, cytosolic, 2B, member 1
ENSMUSG00000003273	Car11	0.62801	0.218516	0.482147	7	45699843	45704682	protein_coding	carbonic anhydrase 11
ENSMUSG00000003279	Dlgap1	1.01147	0.954635		17	69969073	70821413	protein_coding	DLG associated protein 1
ENSMUSG00000003282	Plag1	0.643518	0.140388	0.38236	4	3900996	3938423	protein_coding	pleiomorphic adenoma gene 1
ENSMUSG00000003283	Hck	0.813468	0.530346		2	153108468	153151441	protein_coding	hemopoietic cell kinase
ENSMUSG00000003299	Mrpl4	0.70853	0.239147	0.504317	9	21002738	21008839	protein_coding	mitochondrial ribosomal protein L4
ENSMUSG00000003308	Keap1	0.586557	0.0207951	0.147427	9	21229730	21239361	protein_coding	kelch-like ECH-associated protein 1
ENSMUSG00000003309	Ap1m2	2.50283	0.008649	0.101379	9	21294275	21312337	protein_coding	adaptor protein complex AP-1, mu 2 subunit
ENSMUSG00000003316	Glg1	0.406292	0.00117976	0.0489799	8	111154421	111259216	protein_coding	golgi apparatus protein 1
ENSMUSG00000003341	Atp8b3	1.60833	0.200178		10	80519584	80539124	protein_coding	ATPase, class I, type 8B, member 3
ENSMUSG00000003344	Btbd2	0.454855	2.19726e-06	0.000819715	10	80642617	80657071	protein_coding	BTB (POZ) domain containing 2
ENSMUSG00000003345	Csnk1g2	0.736051	0.0380699	0.198163	10	80622838	80640749	protein_coding	casein kinase 1, gamma 2
ENSMUSG00000003346	Abhd17a	0.853108	0.275232	0.540237	10	80583654	80590341	protein_coding	abhydrolase domain containing 17A
ENSMUSG00000003348	Mob3a	0.759092	0.262993	0.528103	10	80685253	80701977	protein_coding	MOB kinase activator 3A
ENSMUSG00000003352	Cacnb3	1.04307			15	98630840	98644529	protein_coding	calcium channel, voltage-dependent, beta 3 subunit
ENSMUSG00000003354	Ccdc65	1.07904	0.771444		15	98708207	98723336	protein_coding	coiled-coil domain containing 65
ENSMUSG00000003355	Fkbp11	2.22059	0.0270293	0.167276	15	98724366	98728198	protein_coding	FK506 binding protein 11
ENSMUSG00000003360	Ddx23	0.590151	0.00659225	0.0915921	15	98645134	98662894	protein_coding	DEAD (Asp-Glu-Ala-Asp) box polypeptide 23
ENSMUSG00000003363	Pld3	0.730777	0.272814	0.538544	7	27532000	27553218	protein_coding	phospholipase D family, member 3
ENSMUSG00000003378	Grik5	0.802199	0.425727	0.671555	7	25009849	25072346	protein_coding	glutamate receptor, ionotropic, kainate 5 (gamma 2)
ENSMUSG00000003379	Cd79a	0.920855	0.684308		7	24897381	24902197	protein_coding	CD79A antigen (immunoglobulin-associated alpha)
ENSMUSG00000003380	Rabac1	1.42258	0.138771	0.380575	7	24969752	24972754	protein_coding	Rab acceptor 1 (prenylated)
ENSMUSG00000003382	Etv3	0.891906	0.670776	0.837016	3	87525407	87540156	protein_coding	ets variant 3
ENSMUSG00000003402	Prkcsh	0.471797	0.0162349	0.133092	9	22002806	22014222	protein_coding	protein kinase C substrate 80K-H
ENSMUSG00000003410	Elavl3	0.8281	0.348524		9	22015005	22052023	protein_coding	ELAV like RNA binding protein 3
ENSMUSG00000003411	Rab3b	0.980608	0.922566		4	108879063	108943324	protein_coding	RAB3B, member RAS oncogene family
ENSMUSG00000003418	St8sia6	0.926899	0.705065		2	13651021	13794064	protein_coding	ST8 alpha-N-acetyl-neuraminide alpha-2,8-sialyltransferase 6
ENSMUSG00000003420	Fcgrt	0.627416	0.108054		7	45092990	45103851	protein_coding	Fc receptor, IgG, alpha chain transporter
ENSMUSG00000003421	Nosip	0.708935	0.142253	0.384821	7	45062429	45078210	protein_coding	nitric oxide synthase interacting protein
ENSMUSG00000003423	Pih1d1	1.42168	0.130847	0.370669	7	45154303	45160065	protein_coding	PIH1 domain containing 1
ENSMUSG00000003429	Rps11	1.26988	0.337817	0.598791	7	45122379	45124439	protein_coding	ribosomal protein S11
ENSMUSG00000003435	Supt5	0.593629	0.00454413	0.0803671	7	28314891	28338746	protein_coding	suppressor of Ty 5, DSIF elongation factor subunit
ENSMUSG00000003436	Dll3	1.01477	0.955522		7	28293553	28302238	protein_coding	delta like canonical Notch ligand 3
ENSMUSG00000003437	Paf1	1.00879	0.950261	0.976603	7	28392951	28399388	protein_coding	Paf1, RNA polymerase II complex component
ENSMUSG00000003438	Timm50	1.29779	0.199578	0.459704	7	28305516	28312072	protein_coding	translocase of inner mitochondrial membrane 50
ENSMUSG00000003444	Med29	1.11363	0.542049	0.757407	7	28386146	28392708	protein_coding	mediator complex subunit 29
ENSMUSG00000003452	Bicd1	1.4565	0.221358	0.484876	6	149408886	149563329	protein_coding	BICD cargo adaptor 1
ENSMUSG00000003458	Ncstn	0.640526	0.0142303	0.126074	1	172066013	172082795	protein_coding	nicastrin
ENSMUSG00000003464	Pex19	0.922281	0.65854	0.829901	1	172126755	172136493	protein_coding	peroxisomal biogenesis factor 19
ENSMUSG00000003469	Phyhip	1.18035			14	70457476	70468832	protein_coding	phytanoyl-CoA hydroxylase interacting protein
ENSMUSG00000003477	Inmt	1.00733	0.970935		6	55170626	55175043	protein_coding	indolethylamine N-methyltransferase
ENSMUSG00000003484	Cyp4f18	0.703337	0.318025		8	71988482	72009626	protein_coding	cytochrome P450, family 4, subfamily f, polypeptide 18
ENSMUSG00000003500	Impdh1	1.02805	0.934666	0.97109	6	29200434	29216364	protein_coding	inosine monophosphate dehydrogenase 1
ENSMUSG00000003505	Psg18	1.16083	0.457128		7	18345422	18355009	protein_coding	pregnancy specific glycoprotein 18
ENSMUSG00000003518	Dusp3	1.18954	0.532575	0.751433	11	101971143	101987013	protein_coding	dual specificity phosphatase 3 (vaccinia virus phosphatase VH1-related)
ENSMUSG00000003526	Prodh	0.509998	0.0723665	0.272173	16	18060357	18090203	protein_coding	proline dehydrogenase
ENSMUSG00000003527	Ess2	1.06701	0.565961	0.773934	16	17900709	17911348	protein_coding	ess-2 splicing factor
ENSMUSG00000003528	Slc25a1	0.852184	0.388616	0.643632	16	17925223	17928219	protein_coding	solute carrier family 25 (mitochondrial carrier, citrate transporter), member 1
ENSMUSG00000003531	Dgcr6	1.46372	0.0861914	0.296429	16	18052860	18071632	protein_coding	DiGeorge syndrome critical region gene 6
ENSMUSG00000003534	Ddr1	0.447559	0.03132	0.179845	17	35681567	35704621	protein_coding	discoidin domain receptor family, member 1
ENSMUSG00000003541	Ier3	0.969998	0.927288	0.968235	17	35821684	35822923	protein_coding	immediate early response 3
ENSMUSG00000003545	Fosb	1.0471	0.902652	0.957003	7	19302696	19310051	protein_coding	FBJ osteosarcoma oncogene B
ENSMUSG00000003546	Klc4	0.540754	0.000643208	0.0367398	17	46630624	46646022	protein_coding	kinesin light chain 4
ENSMUSG00000003549	Ercc1	0.916653	0.555862	0.767514	7	19344778	19356524	protein_coding	excision repair cross-complementing rodent repair deficiency, complementation group 1
ENSMUSG00000003555	Cyp17a1	1.04444	0.870872		19	46667165	46673172	protein_coding	cytochrome P450, family 17, subfamily a, polypeptide 1
ENSMUSG00000003559	As3mt	0.279214			19	46707458	46741099	protein_coding	arsenic (+3 oxidation state) methyltransferase
ENSMUSG00000003573	Homer3	0.860545	0.541604	0.757281	8	70282827	70294361	protein_coding	homer scaffolding protein 3
ENSMUSG00000003575	Crtc1	0.579045	0.00707352	0.0938567	8	70382355	70439579	protein_coding	CREB regulated transcription coactivator 1
ENSMUSG00000003581	Rnf215	1.16214	0.48925	0.720269	11	4135202	4141172	protein_coding	ring finger protein 215
ENSMUSG00000003585	Sec14l2	0.928347	0.831507	0.923134	11	4097039	4123415	protein_coding	SEC14-like lipid binding 2
ENSMUSG00000003604	Aven	0.630643	0.0205098	0.146351	2	112492964	112634573	protein_coding	apoptosis, caspase activation inhibitor
ENSMUSG00000003617	Cp	0.750367	0.353327		3	19957054	20009145	protein_coding	ceruloplasmin
ENSMUSG00000003623	Crot	1.17289	0.549929	0.763201	5	8966033	8997324	protein_coding	carnitine O-octanoyltransferase
ENSMUSG00000003644	Rps6ka1	0.91738	0.79088	0.902204	4	133847290	133887797	protein_coding	ribosomal protein S6 kinase polypeptide 1
ENSMUSG00000003660	Snrnp200	0.373794	0.001212	0.0489799	2	127208386	127240451	protein_coding	small nuclear ribonucleoprotein 200 (U5)
ENSMUSG00000003662	Ciao1	0.950891	0.818574	0.916789	2	127240938	127247816	protein_coding	cytosolic iron-sulfur protein assembly 1
ENSMUSG00000003680	Taf6l	0.91977	0.650458	0.82435	19	8774487	8786417	protein_coding	TATA-box binding protein associated factor 6 like
ENSMUSG00000003721	Insig2	1.22978	0.308505	0.572685	1	121304353	121332589	protein_coding	insulin induced gene 2
ENSMUSG00000003731	Kpna6	0.72564	0.0841724	0.293398	4	129643980	129672767	protein_coding	karyopherin (importin) alpha 6
ENSMUSG00000003746	Man1a	0.74779	0.384055	0.639792	10	53904785	54076609	protein_coding	mannosidase 1, alpha
ENSMUSG00000003752	Itpkc	0.616706	0.0157868	0.131902	7	27207172	27228661	protein_coding	inositol 1,4,5-trisphosphate 3-kinase C
ENSMUSG00000003762	Coq8b	1.0139	0.942711	0.974065	7	27233023	27257950	protein_coding	coenzyme Q8B
ENSMUSG00000003778	Brd8	0.778855	0.212107	0.475251	18	34598615	34624601	protein_coding	bromodomain containing 8
ENSMUSG00000003779	Kif20a	0.8059	0.19859	0.458739	18	34624613	34633277	protein_coding	kinesin family member 20A
ENSMUSG00000003808	Farsa	0.810265	0.250715	0.516923	8	84856989	84869257	protein_coding	phenylalanyl-tRNA synthetase, alpha subunit
ENSMUSG00000003809	Gcdh	1.08286	0.64693	0.82192	8	84886393	84893921	protein_coding	glutaryl-Coenzyme A dehydrogenase
ENSMUSG00000003810	Mast2	0.65864	0.0626361	0.250335	4	116306762	116464183	protein_coding	microtubule associated serine/threonine kinase 2
ENSMUSG00000003812	Dnase2a	1.18482	0.51254	0.738883	8	84908560	84922915	protein_coding	deoxyribonuclease II alpha
ENSMUSG00000003813	Rad23a	0.748168	0.157953	0.405165	8	84834019	84840665	protein_coding	RAD23 homolog A, nucleotide excision repair protein
ENSMUSG00000003814	Calr	1.01001	0.955315	0.979183	8	84841850	84846934	protein_coding	calreticulin
ENSMUSG00000003824	Syce2	2.40869	0.00400702	0.0765372	8	84872111	84888221	protein_coding	synaptonemal complex central element protein 2
ENSMUSG00000003847	Nfat5	0.772265	0.360272	0.619551	8	107293470	107379517	protein_coding	nuclear factor of activated T cells 5
ENSMUSG00000003848	Nob1	0.86612	0.349406	0.607876	8	107412486	107425051	protein_coding	NIN1/RPN12 binding protein 1 homolog
ENSMUSG00000003849	Nqo1	0.895182	0.734408	0.874322	8	107388225	107403206	protein_coding	NAD(P)H dehydrogenase, quinone 1
ENSMUSG00000003863	Ppfia3	0.931952	0.827758	0.921383	7	45339122	45367019	protein_coding	protein tyrosine phosphatase, receptor type, f polypeptide (PTPRF), interacting protein (liprin), alpha 3
ENSMUSG00000003865	Gys1	0.536606	0.0755236	0.278425	7	45434844	45456619	protein_coding	glycogen synthase 1, muscle
ENSMUSG00000003868	Ruvbl2	0.785711	0.321092	0.583705	7	45421760	45438096	protein_coding	RuvB-like protein 2
ENSMUSG00000003872	Lin7b	1.53056	0.241032	0.506325	7	45367891	45370583	protein_coding	lin-7 homolog B (C. elegans)
ENSMUSG00000003873	Bax	1.10003	0.556701	0.768045	7	45461697	45466898	protein_coding	BCL2-associated X protein
ENSMUSG00000003882	Il7r	0.9643	0.856169		15	9505788	9530176	protein_coding	interleukin 7 receptor
ENSMUSG00000003923	Tfam	1.31899	0.143742	0.387008	10	71225464	71238280	protein_coding	transcription factor A, mitochondrial
ENSMUSG00000003929	Zfp81	1.27419	0.208141	0.469626	17	33329342	33358878	protein_coding	zinc finger protein 81
ENSMUSG00000003934	Efnb3	1.40142	0.356312		11	69554092	69560205	protein_coding	ephrin B3
ENSMUSG00000003948	Mmd	1.07102	0.851953	0.934885	11	90249456	90278589	protein_coding	monocyte to macrophage differentiation-associated
ENSMUSG00000003949	Hlf	0.744388	0.38411		11	90336536	90390895	protein_coding	hepatic leukemia factor
ENSMUSG00000003955	Fam162a	2.1776	0.00814259	0.0991605	16	36043761	36071594	protein_coding	family with sequence similarity 162, member A
ENSMUSG00000003970	Rpl8	1.2433	0.294158	0.559606	15	76904078	76906314	protein_coding	ribosomal protein L8
ENSMUSG00000003992	Ssbp2	0.475113	0.00327672	0.0691122	13	91460283	91703429	protein_coding	single-stranded DNA binding protein 2
ENSMUSG00000004018	Fancl	1.35534	0.173205	0.425669	11	26386135	26471876	protein_coding	Fanconi anemia, complementation group L
ENSMUSG00000004031	Brinp2	0.825079	0.479823		1	158245269	158356326	protein_coding	bone morphogenic protein/retinoic acid inducible neural-specific 2
ENSMUSG00000004032	Gstm5	0.595071	0.126729	0.364815	3	107895821	107898686	protein_coding	glutathione S-transferase, mu 5
ENSMUSG00000004035	Gstm7	0.539237	0.0845725		3	107926334	107931817	protein_coding	glutathione S-transferase, mu 7
ENSMUSG00000004040	Stat3	0.779883	0.433235	0.678121	11	100885098	100939540	protein_coding	signal transducer and activator of transcription 3
ENSMUSG00000004043	Stat5a	0.974933	0.926385	0.967691	11	100859351	100885169	protein_coding	signal transducer and activator of transcription 5A
ENSMUSG00000004044	Cavin1	0.605277	0.171308	0.422886	11	100956733	100970887	protein_coding	caveolae associated 1
ENSMUSG00000004054	Map3k11	0.63025	0.0474689	0.218873	19	5688742	5702865	protein_coding	mitogen-activated protein kinase kinase kinase 11
ENSMUSG00000004056	Akt2	0.723157	0.0202699	0.146351	7	27591552	27640826	protein_coding	thymoma viral proto-oncogene 2
ENSMUSG00000004069	Dnaja3	0.780156	0.27478	0.539917	16	4639989	4707695	protein_coding	DnaJ heat shock protein family (Hsp40) member A3
ENSMUSG00000004070	Hmox2	1.07008	0.731362	0.871966	16	4726361	4766742	protein_coding	heme oxygenase 2
ENSMUSG00000004071	Cdip1	0.694745	0.0560438	0.235831	16	4750348	4790292	protein_coding	cell death inducing Trp53 target 1
ENSMUSG00000004085	Map3k20	0.570293	0.0258993	0.163136	2	72285637	72442610	protein_coding	mitogen-activated protein kinase kinase kinase 20
ENSMUSG00000004096	Cwc15	0.870194	0.513347	0.739423	9	14500617	14510577	protein_coding	CWC15 spliceosome-associated protein
ENSMUSG00000004098	Col5a3	1.4038	0.366498	0.624411	9	20770050	20815067	protein_coding	collagen, type V, alpha 3
ENSMUSG00000004099	Dnmt1	0.380559	5.06314e-07	0.000262799	9	20907209	20959888	protein_coding	DNA methyltransferase (cytosine-5) 1
ENSMUSG00000004100	Ppan	0.72266	0.198747	0.459014	9	20888175	20892178	protein_coding	peter pan homolog
ENSMUSG00000004105	Angptl2	1.20849	0.497642		2	33216069	33247717	protein_coding	angiopoietin-like 2
ENSMUSG00000004110	Cacna1e	0.778731	0.247108	0.513599	1	154390731	154884501	protein_coding	calcium channel, voltage-dependent, R type, alpha 1E subunit
ENSMUSG00000004113	Cacna1b	1.05322	0.796007		2	24603887	24763152	protein_coding	calcium channel, voltage-dependent, N type, alpha 1B subunit
ENSMUSG00000004127	Trmt10a	1.42101	0.126874	0.364857	3	138143448	138159821	protein_coding	tRNA methyltransferase 10A
ENSMUSG00000004151	Etv1	0.572095	0.0619832		12	38779380	38870484	protein_coding	ets variant 1
ENSMUSG00000004187	Kifc2	1.60261	0.173291	0.425669	15	76659858	76668196	protein_coding	kinesin family member C2
ENSMUSG00000004207	Psap	0.751907	0.134355	0.375601	10	60277627	60302597	protein_coding	prosaposin
ENSMUSG00000004221	Ikbkg	0.971516	0.850973	0.934326	X	74393290	74453854	protein_coding	inhibitor of kappaB kinase gamma
ENSMUSG00000004231	Pax2	0.968264	0.872249		19	44756045	44837871	protein_coding	paired box 2
ENSMUSG00000004233	Wars2	1.15595	0.502837	0.729921	3	99141068	99239186	protein_coding	tryptophanyl tRNA synthetase 2 (mitochondrial)
ENSMUSG00000004263	Atn1	0.845469	0.656831		6	124742544	124756524	protein_coding	atrophin 1
ENSMUSG00000004264	Phb2	1.25483	0.182012	0.436998	6	124712336	124716950	protein_coding	prohibitin 2
ENSMUSG00000004266	Ptpn6	0.719666	0.167393	0.4178	6	124720707	124738714	protein_coding	protein tyrosine phosphatase, non-receptor type 6
ENSMUSG00000004267	Eno2	1.45123	0.323996	0.586434	6	124760053	124769673	protein_coding	enolase 2, gamma neuronal
ENSMUSG00000004268	Emg1	1.73258	0.0135903	0.123927	6	124704085	124712178	protein_coding	EMG1 N1-specific pseudouridine methyltransferase
ENSMUSG00000004270	Lpcat3	0.663932	0.0838536	0.29294	6	124663027	124704418	protein_coding	lysophosphatidylcholine acyltransferase 3
ENSMUSG00000004285	Atp6v1f	1.6053	0.0317361	0.180757	6	29467718	29470512	protein_coding	ATPase, H+ transporting, lysosomal V1 subunit F
ENSMUSG00000004317	Clcn5	0.773479	0.204669	0.465398	X	7153810	7319358	protein_coding	chloride channel, voltage-sensitive 5
ENSMUSG00000004319	Clcn3	0.928322	0.744898	0.879735	8	60910389	60983300	protein_coding	chloride channel, voltage-sensitive 3
ENSMUSG00000004328	Hif3a	0.191558	5.65282e-06	0.00187454	7	17031507	17062427	protein_coding	hypoxia inducible factor 3, alpha subunit
ENSMUSG00000004347	Pde1c	1.19618	0.591738		6	56069804	56652487	protein_coding	phosphodiesterase 1C
ENSMUSG00000004356	Utp20	0.52721	0.0116749	0.114241	10	88746607	88826804	protein_coding	UTP20 small subunit processome component
ENSMUSG00000004360	9330159F19Rik	0.785178			10	29211606	29230779	protein_coding	RIKEN cDNA 9330159F19 gene
ENSMUSG00000004364	Cul3	0.700792	0.0493635	0.223384	1	80264923	80340480	protein_coding	cullin 3
ENSMUSG00000004371	Il11	0.823813	0.600424		7	4772373	4782859	protein_coding	interleukin 11
ENSMUSG00000004393	Ddx56	1.07271	0.760399	0.887339	11	6258919	6267772	protein_coding	DEAD (Asp-Glu-Ala-Asp) box polypeptide 56
ENSMUSG00000004394	Tmed4	1.25958	0.184006	0.438981	11	6270369	6274870	protein_coding	transmembrane p24 trafficking protein 4
ENSMUSG00000004446	Bid	1.26613	0.157474	0.404458	6	120891930	120916853	protein_coding	BH3 interacting domain death agonist
ENSMUSG00000004451	Ralb	0.726877	0.338261	0.59949	1	119470305	119504794	protein_coding	v-ral simian leukemia viral oncogene B
ENSMUSG00000004455	Ppp1cc	1.42908	0.0820512	0.289801	5	122158278	122175273	protein_coding	protein phosphatase 1 catalytic subunit gamma
ENSMUSG00000004460	Dnajb11	1.13315	0.330535	0.592392	16	22857845	22879634	protein_coding	DnaJ heat shock protein family (Hsp40) member B11
ENSMUSG00000004462	Tbccd1	0.79689	0.336044	0.596965	16	22813214	22857669	protein_coding	TBCC domain containing 1
ENSMUSG00000004473	Clec11a	0.901009	0.70949		7	44302687	44306902	protein_coding	C-type lectin domain family 11, member a
ENSMUSG00000004500	Zfp324	0.852602	0.482841	0.714934	7	12965838	12974236	protein_coding	zinc finger protein 324
ENSMUSG00000004508	Gab2	0.32917	0.00101317	0.0458151	7	97081586	97308946	protein_coding	growth factor receptor bound protein 2-associated protein 2
ENSMUSG00000004530	Coro1c	0.77317	0.246667	0.513015	5	113842436	113908758	protein_coding	coronin, actin binding protein 1C
ENSMUSG00000004535	Tax1bp1	0.805966	0.144409	0.387886	6	52713729	52766780	protein_coding	Tax1 (human T cell leukemia virus type I) binding protein 1
ENSMUSG00000004552	Ctse	0.644663	0.0738656	0.275393	1	131638306	131675505	protein_coding	cathepsin E
ENSMUSG00000004558	Ndrg2	0.518785	0.082482	0.290463	14	51905271	51914158	protein_coding	N-myc downstream regulated gene 2
ENSMUSG00000004561	Mettl17	0.915394	0.571874	0.777743	14	51884842	51893039	protein_coding	methyltransferase like 17
ENSMUSG00000004562	Arhgef40	0.596806	0.171072	0.422481	14	51984719	52006251	protein_coding	Rho guanine nucleotide exchange factor (GEF) 40
ENSMUSG00000004565	Pnpla6	0.837407	0.412083	0.661483	8	3515384	3544267	protein_coding	patatin-like phospholipase domain containing 6
ENSMUSG00000004567	Mcoln1	1.23506	0.30205	0.566604	8	3500457	3515232	protein_coding	mucolipin 1
ENSMUSG00000004568	Arhgef18	0.895245	0.716062	0.862772	8	3353415	3456601	protein_coding	rho/rac guanine nucleotide exchange factor (GEF) 18
ENSMUSG00000004591	Pkn2	1.35113	0.173508	0.425851	3	142790902	142882004	protein_coding	protein kinase N2
ENSMUSG00000004609	Cd33	1.17878	0.419846		7	43524216	43544428	protein_coding	CD33 antigen
ENSMUSG00000004610	Etfb	0.907829	0.782481	0.898824	7	43444083	43457800	protein_coding	electron transferring flavoprotein, beta polypeptide
ENSMUSG00000004612	Nkg7	0.854657	0.454915		7	43437073	43438249	protein_coding	natural killer cell group 7 sequence
ENSMUSG00000004626	Stxbp2	0.843205	0.239019	0.504224	8	3630955	3643644	protein_coding	syntaxin binding protein 2
ENSMUSG00000004631	Sgce	1.11026	0.602017		6	4674350	4747207	protein_coding	sarcoglycan, epsilon
ENSMUSG00000004633	Chn2	1.21097			6	54039554	54301810	protein_coding	chimerin 2
ENSMUSG00000004637	Wwox	0.787321	0.297192	0.56248	8	114439655	115352708	protein_coding	WW domain-containing oxidoreductase
ENSMUSG00000004642	Slbp	1.50952	0.0820213	0.289801	5	33634952	33652574	protein_coding	stem-loop binding protein
ENSMUSG00000004654	Ghrhr	0.989988	0.960781		6	55376295	55388530	protein_coding	growth hormone releasing hormone receptor
ENSMUSG00000004655	Aqp1	1.18731	0.62386	0.809262	6	55336432	55348555	protein_coding	aquaporin 1
ENSMUSG00000004661	Arid3b	0.766689	0.470844	0.70537	9	57790353	57836793	protein_coding	AT rich interactive domain 3B (BRIGHT-like)
ENSMUSG00000004665	Cnn2	1.27329	0.466028	0.701746	10	79988584	79996062	protein_coding	calponin 2
ENSMUSG00000004667	Polr2e	1.34656	0.182367	0.437404	10	80035949	80039795	protein_coding	polymerase (RNA) II (DNA directed) polypeptide E
ENSMUSG00000004677	Myo9b	0.622982	0.0302191	0.176495	8	71272714	71360713	protein_coding	myosin IXb
ENSMUSG00000004698	Hdac9	1.05755	0.780269		12	34047580	34917095	protein_coding	histone deacetylase 9
ENSMUSG00000004707	Ly9	0.404249	0.0067362	0.0922007	1	171588624	171607410	protein_coding	lymphocyte antigen 9
ENSMUSG00000004709	Cd244a	1.00733	0.970935		1	171559193	171609746	protein_coding	CD244 molecule A
ENSMUSG00000004748	Mtfp1	1.18889	0.483124	0.715002	11	4091480	4095445	protein_coding	mitochondrial fission process 1
ENSMUSG00000004768	Rab23	0.689038	0.0622172	0.249815	1	33719887	33742564	protein_coding	RAB23, member RAS oncogene family
ENSMUSG00000004771	Rab11a	1.1077	0.64855	0.823046	9	64715299	64737758	protein_coding	RAB11A, member RAS oncogene family
ENSMUSG00000004788	Eif2b2	0.9669	0.849959	0.933641	12	85219481	85226628	protein_coding	eukaryotic translation initiation factor 2B, subunit 2 beta
ENSMUSG00000004789	Dlst	0.750574	0.0411622	0.205335	12	85110833	85134845	protein_coding	dihydrolipoamide S-succinyltransferase (E2 component of 2-oxo-glutarate complex)
ENSMUSG00000004791	Pgf	1.42589	0.314608		12	85166635	85177790	protein_coding	placental growth factor
ENSMUSG00000004798	Ulk2	0.670893	0.150357	0.396122	11	61775649	61855073	protein_coding	unc-51 like kinase 2
ENSMUSG00000004815	Dgkq	1.25045	0.33575	0.596811	5	108646693	108669672	protein_coding	diacylglycerol kinase, theta
ENSMUSG00000004837	Grap	0.576059	0.135077		11	61653265	61672784	protein_coding	GRB2-related adaptor protein
ENSMUSG00000004843	Chmp2b	1.27588	0.214678	0.478407	16	65539128	65562726	protein_coding	charged multivesicular body protein 2B
ENSMUSG00000004846	Plod3	0.981104	0.910122	0.960063	5	136987019	136996648	protein_coding	procollagen-lysine, 2-oxoglutarate 5-dioxygenase 3
ENSMUSG00000004849	Ap1s1	1.35398	0.0868524	0.297247	5	137034993	137046135	protein_coding	adaptor protein complex AP-1, sigma 1
ENSMUSG00000004864	Mapk13	1.31217	0.412866		17	28769297	28780233	protein_coding	mitogen-activated protein kinase 13
ENSMUSG00000004865	Srpk1	1.12557	0.450343	0.69194	17	28587648	28622709	protein_coding	serine/arginine-rich protein specific kinase 1
ENSMUSG00000004880	Lbr	0.962918	0.847629	0.932369	1	181815335	181843046	protein_coding	lamin B receptor
ENSMUSG00000004885	Crabp2	1.31776	0.45426		3	87948666	87953376	protein_coding	cellular retinoic acid binding protein II
ENSMUSG00000004891	Nes	0.689635	0.292904		3	87971078	87980451	protein_coding	nestin
ENSMUSG00000004892	Bcan	1.02071	0.918612		3	87987531	88000230	protein_coding	brevican
ENSMUSG00000004895	Prcc	1.06689	0.765915	0.889695	3	87858903	87885608	protein_coding	papillary renal cell carcinoma (translocation-associated)
ENSMUSG00000004896	Rrnad1	1.18692	0.493619	0.723402	3	87922601	87930717	protein_coding	ribosomal RNA adenine dimethylase domain containing 1
ENSMUSG00000004897	Hdgf	0.724377	0.086587	0.296777	3	87906321	87916132	protein_coding	heparin binding growth factor
ENSMUSG00000004902	Slc25a18	0.844892	0.652774		6	120773578	120794336	protein_coding	solute carrier family 25 (mitochondrial carrier), member 18
ENSMUSG00000004929	Thop1	1.02167	0.929381	0.968822	10	81070035	81082559	protein_coding	thimet oligopeptidase 1
ENSMUSG00000004931	Apba3	0.825064	0.43678	0.680826	10	81266960	81273246	protein_coding	amyloid beta (A4) precursor protein-binding, family A, member 3
ENSMUSG00000004933	Matk	0.919027	0.807595		10	81252935	81263365	protein_coding	megakaryocyte-associated tyrosine kinase
ENSMUSG00000004934	Pias4	0.591806	0.00754066	0.0961165	10	81153266	81167923	protein_coding	protein inhibitor of activated STAT 4
ENSMUSG00000004936	Map2k1	0.890159	0.630939	0.813495	9	64185770	64253631	protein_coding	mitogen-activated protein kinase kinase 1
ENSMUSG00000004937	Sgta	0.792536	0.186962	0.442847	10	81044075	81060181	protein_coding	small glutamine-rich tetratricopeptide repeat (TPR)-containing, alpha
ENSMUSG00000004945	Tmem242	1.54062	0.0211662	0.148549	17	5410870	5440259	protein_coding	transmembrane protein 242
ENSMUSG00000004947	Dtx2	0.891523	0.534624	0.752419	5	135994800	136032872	protein_coding	deltex 2, E3 ubiquitin ligase
ENSMUSG00000004948	Zp3	1.10571	0.616335		5	135980099	135988624	protein_coding	zona pellucida glycoprotein 3
ENSMUSG00000004951	Hspb1	1.05322	0.796007		5	135887919	135889563	protein_coding	heat shock protein 1
ENSMUSG00000004952	Rasa4	1.25562	0.422328	0.669637	5	136083916	136111860	protein_coding	RAS p21 protein activator 4
ENSMUSG00000004961	Syt5	0.694278	0.329904		7	4539765	4547541	protein_coding	synaptotagmin V
ENSMUSG00000004980	Hnrnpa2b1	0.952095	0.749743	0.882337	6	51460932	51469894	protein_coding	heterogeneous nuclear ribonucleoprotein A2/B1
ENSMUSG00000004994	Ccdc130	0.992433	0.961189	0.981522	8	84257795	84270380	protein_coding	coiled-coil domain containing 130
ENSMUSG00000004996	Mri1	1.27802	0.378494	0.634104	8	84249906	84257326	protein_coding	methylthioribose-1-phosphate isomerase 1
ENSMUSG00000005034	Prkacb	0.566624	0.0331309	0.184557	3	146729574	146812990	protein_coding	protein kinase, cAMP dependent, catalytic, beta
ENSMUSG00000005043	Sgsh	0.28994	0.00103566	0.0461332	11	119343425	119355536	protein_coding	N-sulfoglucosamine sulfohydrolase (sulfamidase)
ENSMUSG00000005045	Chd5	0.611323	0.190867		4	152338651	152390194	protein_coding	chromodomain helicase DNA binding protein 5
ENSMUSG00000005054	Cstb	1.69058	0.0632927	0.251863	10	78425669	78427622	protein_coding	cystatin B
ENSMUSG00000005057	Sh2b2	0.655609	0.222774		5	136218147	136246556	protein_coding	SH2B adaptor protein 2
ENSMUSG00000005069	Pex5	0.648005	0.00358424	0.0728937	6	124396816	124415067	protein_coding	peroxisomal biogenesis factor 5
ENSMUSG00000005078	Jkamp	1.49703	0.0406235	0.204057	12	72085589	72101461	protein_coding	JNK1/MAPK8-associated membrane protein
ENSMUSG00000005087	Cd44	0.833505	0.398245	0.650314	2	102811141	102901665	protein_coding	CD44 antigen
ENSMUSG00000005089	Slc1a2	0.711183	0.18116		2	102658659	102790784	protein_coding	solute carrier family 1 (glial high affinity glutamate transporter), member 2
ENSMUSG00000005102	Eif2ak4	0.675259	0.0471607	0.218417	2	118388618	118475234	protein_coding	eukaryotic translation initiation factor 2 alpha kinase 4
ENSMUSG00000005103	Wdr1	0.875781	0.580088	0.783132	5	38526813	38563221	protein_coding	WD repeat domain 1
ENSMUSG00000005107	Slc2a9	0.588698	0.142078	0.384434	5	38349273	38503143	protein_coding	solute carrier family 2 (facilitated glucose transporter), member 9
ENSMUSG00000005124	Ccn4	0.926899	0.705065		15	66891320	66923201	protein_coding	cellular communication network factor 4
ENSMUSG00000005125	Ndrg1	1.19911	0.630638	0.813282	15	66929318	66969640	protein_coding	N-myc downstream regulated gene 1
ENSMUSG00000005131	4930550C14Rik	0.578485	0.140707	0.382461	9	53402325	53434402	protein_coding	RIKEN cDNA 4930550C14 gene
ENSMUSG00000005142	Man2b1	0.620022	0.0519039	0.228392	8	85083270	85098282	protein_coding	mannosidase 2, alpha B1
ENSMUSG00000005148	Klf5	0.56727	0.0909383	0.304203	14	99298691	99315036	protein_coding	Kruppel-like factor 5
ENSMUSG00000005150	Wdr83	0.718045	0.192522	0.451335	8	85075035	85081306	protein_coding	WD repeat domain containing 83
ENSMUSG00000005161	Prdx2	0.95729	0.854565	0.935828	8	84969587	84974834	protein_coding	peroxiredoxin 2
ENSMUSG00000005198	Polr2a	0.456046	0.00868382	0.101635	11	69733997	69758637	protein_coding	polymerase (RNA) II (DNA directed) polypeptide A
ENSMUSG00000005202	Shbg	0.890948	0.564798		11	69614804	69617905	protein_coding	sex hormone binding globulin
ENSMUSG00000005204	Senp3	1.51119	0.0414324	0.205492	11	69673115	69682084	protein_coding	SUMO/sentrin specific peptidase 3
ENSMUSG00000005225	Plekha8	0.851328	0.534295	0.75226	6	54595111	54645839	protein_coding	pleckstrin homology domain containing, family A (phosphoinositide binding specific) member 8
ENSMUSG00000005232	G6pc2	1.01147	0.954635		2	69211073	69227841	protein_coding	glucose-6-phosphatase, catalytic, 2
ENSMUSG00000005233	Spc25	1.62276	0.0232757	0.156192	2	69193895	69206194	protein_coding	SPC25, NDC80 kinetochore complex component, homolog (S. cerevisiae)
ENSMUSG00000005237	Dnah2	1.28274	0.491947		11	69420809	69549110	protein_coding	dynein, axonemal, heavy chain 2
ENSMUSG00000005251	Ripk4	0.926899	0.705065		16	97741933	97763787	protein_coding	receptor-interacting serine-threonine kinase 4
ENSMUSG00000005262	Ufd1	1.12009	0.395631	0.648413	16	18811779	18835261	protein_coding	ubiquitin recognition factor in ER-associated degradation 1
ENSMUSG00000005299	Letm1	0.984088	0.948062	0.97605	5	33739673	33782817	protein_coding	leucine zipper-EF-hand containing transmembrane protein 1
ENSMUSG00000005312	Ubqln1	0.633956	0.029653	0.175103	13	58176156	58215653	protein_coding	ubiquilin 1
ENSMUSG00000005320	Fgfr4	0.9643	0.856169		13	55152640	55168759	protein_coding	fibroblast growth factor receptor 4
ENSMUSG00000005338	Cadm3	0.79106	0.523968	0.746884	1	173333258	173367695	protein_coding	cell adhesion molecule 3
ENSMUSG00000005339	Fcer1a	1.14658	0.703717	0.856281	1	173221284	173227214	protein_coding	Fc receptor, IgE, high affinity I, alpha polypeptide
ENSMUSG00000005354	Txn2	0.807968	0.250797	0.516923	15	77915047	77929006	protein_coding	thioredoxin 2
ENSMUSG00000005360	Slc1a3	0.965541	0.908685	0.959774	15	8634124	8710764	protein_coding	solute carrier family 1 (glial high affinity glutamate transporter), member 3
ENSMUSG00000005362	Crbn	1.01412	0.943558	0.974289	6	106780201	106800077	protein_coding	cereblon
ENSMUSG00000005364	Il5ra	1.05165	0.83772		6	106710357	106749037	protein_coding	interleukin 5 receptor, alpha
ENSMUSG00000005370	Msh6	0.734443	0.0943664	0.310343	17	87975062	87990892	protein_coding	mutS homolog 6
ENSMUSG00000005371	Fbxo11	0.587628	0.0147667	0.128529	17	87990859	88065291	protein_coding	F-box protein 11
ENSMUSG00000005373	Mlxipl	0.733858	0.406589		5	135089890	135138382	protein_coding	MLX interacting protein-like
ENSMUSG00000005374	Tbl2	0.930468	0.758745	0.887063	5	135149657	135165760	protein_coding	transducin (beta)-like 2
ENSMUSG00000005378	Bud23	1.17761	0.41223	0.661629	5	135052957	135064959	protein_coding	BUD23, rRNA methyltransferase and ribosome maturation factor
ENSMUSG00000005397	Nid1	0.79366	0.352808		13	13437551	13512269	protein_coding	nidogen 1
ENSMUSG00000005410	Mcm5	0.778717	0.149653	0.39517	8	75109569	75128439	protein_coding	minichromosome maintenance complex component 5
ENSMUSG00000005413	Hmox1	1.17348	0.636378	0.816013	8	75093621	75100589	protein_coding	heme oxygenase 1
ENSMUSG00000005417	Mprip	0.875054	0.415826	0.664457	11	59661305	59780860	protein_coding	myosin phosphatase Rho interacting protein
ENSMUSG00000005442	Cic	0.652445	0.0443758	0.211396	7	25267704	25294159	protein_coding	capicua transcriptional repressor
ENSMUSG00000005447	Pafah1b3	1.61296	0.0937497	0.309167	7	25295049	25297986	protein_coding	platelet-activating factor acetylhydrolase, isoform 1b, subunit 3
ENSMUSG00000005465	Il27ra	1.0079	0.973575	0.988233	8	84030294	84042589	protein_coding	interleukin 27 receptor, alpha
ENSMUSG00000005469	Prkaca	0.50012	7.6957e-05	0.0113438	8	83972993	83996443	protein_coding	protein kinase, cAMP dependent, catalytic, alpha
ENSMUSG00000005470	Asf1b	1.22807	0.173684	0.426101	8	83955507	83970197	protein_coding	anti-silencing function 1B histone chaperone
ENSMUSG00000005474	Myl10	0.789442	0.313947		5	136693146	136701094	protein_coding	myosin, light chain 10, regulatory
ENSMUSG00000005481	Ddx39	1.31017	0.19319	0.451861	8	83715177	83726892	protein_coding	DEAD (Asp-Glu-Ala-Asp) box polypeptide 39
ENSMUSG00000005483	Dnajb1	1.11969	0.493812	0.72354	8	83608193	83612653	protein_coding	DnaJ heat shock protein family (Hsp40) member B1
ENSMUSG00000005493	Msh4	0.957048	0.906794		3	153857149	153906138	protein_coding	mutS homolog 4
ENSMUSG00000005501	Usp40	0.849062	0.570446	0.776775	1	87945119	88008551	protein_coding	ubiquitin specific peptidase 40
ENSMUSG00000005505	Kbtbd4	0.834631	0.204631	0.465398	2	90904740	90911626	protein_coding	kelch repeat and BTB (POZ) domain containing 4
ENSMUSG00000005506	Celf1	0.730161	0.0497855	0.224343	2	90940382	91019497	protein_coding	CUGBP, Elav-like family member 1
ENSMUSG00000005510	Ndufs3	1.1536	0.486033	0.717492	2	90894634	90904827	protein_coding	NADH:ubiquinone oxidoreductase core subunit S3
ENSMUSG00000005514	Por	0.744655	0.16247	0.411852	5	135670033	135735326	protein_coding	P450 (cytochrome) oxidoreductase
ENSMUSG00000005533	Igf1r	0.406126	0.00216244	0.058538	7	67952827	68233668	protein_coding	insulin-like growth factor I receptor
ENSMUSG00000005534	Insr	1.44855	0.205952	0.467159	8	3122061	3279617	protein_coding	insulin receptor
ENSMUSG00000005553	Atp4a	0.857784	0.684765	0.844671	7	30712209	30725534	protein_coding	ATPase, H+/K+ exchanging, gastric, alpha polypeptide
ENSMUSG00000005566	Trim28	0.550729	0.00147694	0.0510302	7	12999114	13031035	protein_coding	tripartite motif-containing 28
ENSMUSG00000005575	Ube2m	0.802842	0.148342	0.393048	7	13035120	13038275	protein_coding	ubiquitin-conjugating enzyme E2M
ENSMUSG00000005580	Adcy9	0.733955	0.374772	0.63139	16	4287529	4420498	protein_coding	adenylate cyclase 9
ENSMUSG00000005583	Mef2c	0.223112	6.00733e-05	0.010866	13	83504034	83667080	protein_coding	myocyte enhancer factor 2C
ENSMUSG00000005609	Ctr9	0.602342	0.0283919	0.17101	7	111028951	111056377	protein_coding	CTR9 homolog, Paf1/RNA polymerase II complex component
ENSMUSG00000005610	Eif4g2	1.07281	0.7301	0.871113	7	111067750	111083030	protein_coding	eukaryotic translation initiation factor 4, gamma 2
ENSMUSG00000005611	Mrvi1	0.439703	0.0109383	0.110945	7	110868266	110982461	protein_coding	MRV integration site 1
ENSMUSG00000005615	Pcyt1a	0.474986	0.00122518	0.0490322	16	32430921	32475070	protein_coding	phosphate cytidylyltransferase 1, choline, alpha isoform
ENSMUSG00000005621	Zfp592	0.4596	0.00040805	0.0302565	7	80993681	81045164	protein_coding	zinc finger protein 592
ENSMUSG00000005625	Psmd4	1.38485	0.187321	0.443082	3	95032694	95042614	protein_coding	proteasome (prosome, macropain) 26S subunit, non-ATPase, 4
ENSMUSG00000005628	Tmod4	1.59964	0.152712	0.39903	3	95124476	95129209	protein_coding	tropomodulin 4
ENSMUSG00000005640	Insrr	1.09539	0.761927		3	87796951	87816101	protein_coding	insulin receptor-related receptor
ENSMUSG00000005649	Cabp5	1.21144	0.551647		7	13398132	13408887	protein_coding	calcium binding protein 5
ENSMUSG00000005656	Snx6	1.09347	0.635428	0.815495	12	54746349	54795703	protein_coding	sorting nexin 6
ENSMUSG00000005667	Mthfd2	0.831321	0.499402	0.727766	6	83305691	83325908	protein_coding	methylenetetrahydrofolate dehydrogenase (NAD+ dependent), methenyltetrahydrofolate cyclohydrolase
ENSMUSG00000005672	Kit	1.55434	0.134773	0.375654	5	75574916	75656722	protein_coding	KIT proto-oncogene receptor tyrosine kinase
ENSMUSG00000005674	Tomm40l	1.17191	0.531504	0.751119	1	171216011	171222514	protein_coding	translocase of outer mitochondrial membrane 40-like
ENSMUSG00000005677	Nr1i3	0.618225	0.1597		1	171213970	171220701	protein_coding	nuclear receptor subfamily 1, group I, member 3
ENSMUSG00000005681	Apoa2	1.14149	0.568699		1	171225054	171226379	protein_coding	apolipoprotein A-II
ENSMUSG00000005682	Pan2	0.816951	0.284456	0.550023	10	128303335	128321358	protein_coding	PAN2 poly(A) specific ribonuclease subunit
ENSMUSG00000005683	Cs	0.670603	0.0705889	0.267691	10	128337734	128362479	protein_coding	citrate synthase
ENSMUSG00000005686	Ampd3	0.411286	0.00390261	0.0757197	7	110768206	110812405	protein_coding	adenosine monophosphate deaminase 3
ENSMUSG00000005687	Bcas2	1.91557	0.0185749	0.141511	3	103171655	103179166	protein_coding	breast carcinoma amplified sequence 2
ENSMUSG00000005698	Ctcf	0.828338	0.258785	0.524869	8	105636568	105682922	protein_coding	CCCTC-binding factor
ENSMUSG00000005699	Pard6a	1.29746	0.224142	0.487867	8	105701148	105703496	protein_coding	par-6 family cell polarity regulator alpha
ENSMUSG00000005705	Agrp	0.941824	0.870649		8	105566698	105637393	protein_coding	agouti related neuropeptide
ENSMUSG00000005716	Pvalb	0.9643	0.856169		15	78191114	78206400	protein_coding	parvalbumin
ENSMUSG00000005718	Tfap4	0.856463	0.306419	0.57095	16	4544661	4559854	protein_coding	transcription factor AP4
ENSMUSG00000005732	Ranbp1	1.45728	0.0295999	0.175103	16	18239784	18248732	protein_coding	RAN binding protein 1
ENSMUSG00000005763	Cd247	0.764059	0.476091		1	165788681	165877277	protein_coding	CD247 antigen
ENSMUSG00000005774	Rfx5	0.859418	0.533305	0.751615	3	94954075	94961561	protein_coding	regulatory factor X, 5 (influences HLA class II expression)
ENSMUSG00000005779	Psmb4	1.75928	0.0343091	0.187452	3	94884093	94886961	protein_coding	proteasome (prosome, macropain) subunit, beta type 4
ENSMUSG00000005802	Slc30a4	0.983736	0.934988		2	122681233	122702663	protein_coding	solute carrier family 30 (zinc transporter), member 4
ENSMUSG00000005803	Sqor	0.590509	0.163529	0.413186	2	122765237	122809569	protein_coding	sulfide quinone oxidoreductase
ENSMUSG00000005804	Bloc1s6	0.990552	0.960508	0.981473	2	122738503	122749475	protein_coding	biogenesis of lysosomal organelles complex-1, subunit 6, pallidin
ENSMUSG00000005813	Metap1	1.06837	0.741896	0.878385	3	138458956	138489515	protein_coding	methionyl aminopeptidase 1
ENSMUSG00000005823	Gpr108	0.87224	0.42351	0.67038	17	57234635	57248446	protein_coding	G protein-coupled receptor 108
ENSMUSG00000005824	Tnfsf14	0.871726	0.713694	0.861833	17	57189492	57194177	protein_coding	tumor necrosis factor (ligand) superfamily, member 14
ENSMUSG00000005846	Rsl1d1	1.1684	0.377815	0.633705	16	11192970	11203331	protein_coding	ribosomal L1 domain containing 1
ENSMUSG00000005871	Apc	0.532634	0.0250105	0.160176	18	34220924	34322552	protein_coding	APC, WNT signaling pathway regulator
ENSMUSG00000005873	Reep5	1.27648	0.286099	0.551413	18	34344885	34374070	protein_coding	receptor accessory protein 5
ENSMUSG00000005881	Ergic3	1.03336	0.886703	0.949841	2	156008045	156018279	protein_coding	ERGIC and golgi 3
ENSMUSG00000005882	Uqcc1	1.23311	0.446935	0.689412	2	155846894	155930310	protein_coding	ubiquinol-cytochrome c reductase complex assembly factor 1
ENSMUSG00000005886	Ncoa2	0.553432	0.0115505	0.11382	1	13139105	13374083	protein_coding	nuclear receptor coactivator 2
ENSMUSG00000005892	Trh	0.9643	0.856169		6	92242061	92244650	protein_coding	thyrotropin releasing hormone
ENSMUSG00000005893	Nr2c2	0.774078	0.230327	0.495806	6	92091390	92174294	protein_coding	nuclear receptor subfamily 2, group C, member 2
ENSMUSG00000005897	Nr2c1	0.753981	0.0664179	0.258865	10	94148023	94197211	protein_coding	nuclear receptor subfamily 2, group C, member 1
ENSMUSG00000005899	Smpd4	0.594801	0.000852629	0.0418876	16	17619354	17644828	protein_coding	sphingomyelin phosphodiesterase 4
ENSMUSG00000005907	Pex1	0.806248	0.32915	0.591597	5	3596066	3637232	protein_coding	peroxisomal biogenesis factor 1
ENSMUSG00000005917	Otx1	0.926899	0.705065		11	21994764	22002897	protein_coding	orthodenticle homeobox 1
ENSMUSG00000005936	Kctd20	0.690061	0.0203332	0.146351	17	28951950	28969549	protein_coding	potassium channel tetramerisation domain containing 20
ENSMUSG00000005947	Itgae	0.966693	0.927947	0.968341	11	73090583	73147446	protein_coding	integrin alpha E, epithelial-associated
ENSMUSG00000005949	Ctns	1.05139	0.858756	0.937696	11	73183596	73199042	protein_coding	cystinosis, nephropathic
ENSMUSG00000005950	P2rx5	0.988535	0.963207		11	73160421	73172685	protein_coding	purinergic receptor P2X, ligand-gated ion channel, 5
ENSMUSG00000005951	Shpk	0.787504	0.382538	0.638347	11	73199460	73224511	protein_coding	sedoheptulokinase
ENSMUSG00000005952	Trpv1	0.796292			11	73234292	73261242	protein_coding	transient receptor potential cation channel, subfamily V, member 1
ENSMUSG00000005958	Ephb3	1.15626			16	21204755	21223305	protein_coding	Eph receptor B3
ENSMUSG00000005968	Tuft1	1.55872	0.215029	0.478811	3	94612757	94658872	protein_coding	tuftelin 1
ENSMUSG00000005973	Rcn1	0.815782	0.584029	0.785622	2	105386291	105399319	protein_coding	reticulocalbin 1
ENSMUSG00000005981	Trap1	0.859867	0.449098	0.69125	16	4039971	4077827	protein_coding	TNF receptor-associated protein 1
ENSMUSG00000005982	Naa60	0.673451	0.0652706	0.256316	16	3872375	3904770	protein_coding	N(alpha)-acetyltransferase 60, NatF catalytic subunit
ENSMUSG00000005983	1700037C18Rik	1.2144	0.472448	0.706295	16	3895179	3908689	protein_coding	RIKEN cDNA 1700037C18 gene
ENSMUSG00000005986	Ankrd13d	0.921592	0.819121	0.916881	19	4270180	4283137	protein_coding	ankyrin repeat domain 13 family, member D
ENSMUSG00000006005	Tpr	0.493801	0.00136592	0.0505358	1	150392838	150449935	protein_coding	translocated promoter region, nuclear basket protein
ENSMUSG00000006010	Odr4	1.19822	0.261157	0.527083	1	150361305	150393080	protein_coding	odr4 GPCR localization factor homolog
ENSMUSG00000006014	Prg4	0.856391	0.439541		1	150449412	150466165	protein_coding	proteoglycan 4 (megakaryocyte stimulating factor, articular superficial zone protein)
ENSMUSG00000006019	Dhx34	0.730881	0.110738	0.337818	7	16197147	16222037	protein_coding	DEAH (Asp-Glu-Ala-His) box polypeptide 34
ENSMUSG00000006021	Kptn	1.19971	0.389554	0.644242	7	16119895	16127516	protein_coding	kaptin
ENSMUSG00000006024	Napa	0.731341	0.00999917	0.10639	7	16098458	16117975	protein_coding	N-ethylmaleimide sensitive fusion protein attachment protein alpha
ENSMUSG00000006050	Sra1	1.65386	0.0049788	0.0830334	18	36666681	36670815	protein_coding	steroid receptor RNA activator 1
ENSMUSG00000006057	Atp5g1	1.21495	0.374271	0.63108	11	96068852	96075670	protein_coding	ATP synthase, H+ transporting, mitochondrial F0 complex, subunit C1 (subunit 9)
ENSMUSG00000006058	Snf8	1.58158	0.028789	0.17215	11	96034885	96047430	protein_coding	SNF8, ESCRT-II complex subunit, homolog (S. cerevisiae)
ENSMUSG00000006095	Tbcb	0.818542	0.365588	0.6237	7	30224131	30232272	protein_coding	tubulin folding cofactor B
ENSMUSG00000006127	Inpp5k	0.917082	0.671543	0.83709	11	75630988	75648871	protein_coding	inositol polyphosphate 5-phosphatase K
ENSMUSG00000006134	Crkl	0.561493	0.00396233	0.0762896	16	17451987	17487434	protein_coding	v-crk avian sarcoma virus CT10 oncogene homolog-like
ENSMUSG00000006154	Eps8l1	1.33436			7	4460674	4480487	protein_coding	EPS8-like 1
ENSMUSG00000006169	Clint1	0.698515	0.174127	0.426248	11	45851964	45910625	protein_coding	clathrin interactor 1
ENSMUSG00000006179	Prss16	0.481756	0.0464333		13	22002173	22009742	protein_coding	protease, serine 16 (thymus)
ENSMUSG00000006191	Cdkal1	0.966153	0.824397	0.919866	13	29191746	29855674	protein_coding	CDK5 regulatory subunit associated protein 1-like 1
ENSMUSG00000006215	Zbtb17	0.865171	0.346697	0.606133	4	141444654	141467930	protein_coding	zinc finger and BTB domain containing 17
ENSMUSG00000006219	Fblim1	0.9643	0.856169		4	141576062	141606096	protein_coding	filamin binding LIM protein 1
ENSMUSG00000006235	Epor	0.558952	0.0461342	0.216211	9	21958897	21963506	protein_coding	erythropoietin receptor
ENSMUSG00000006241	Ccdc159	0.897139	0.767394		9	21927471	21935872	protein_coding	coiled-coil domain containing 159
ENSMUSG00000006262	Mob1b	0.840742	0.419554	0.667235	5	88720855	88764220	protein_coding	MOB kinase activator 1B
ENSMUSG00000006273	Atp6v1b2	0.8335	0.265419	0.529853	8	69088646	69113711	protein_coding	ATPase, H+ transporting, lysosomal V1 subunit B2
ENSMUSG00000006276	Eps15l1	0.76411	0.128054	0.366399	8	72340999	72421460	protein_coding	epidermal growth factor receptor pathway substrate 15-like 1
ENSMUSG00000006281	Tep1	1.04671	0.892365	0.952441	14	50824059	50870560	protein_coding	telomerase associated protein 1
ENSMUSG00000006288	Ttc5	1.07328	0.688834	0.847152	14	50765415	50785519	protein_coding	tetratricopeptide repeat domain 5
ENSMUSG00000006289	Osgep	1.32925	0.0979464	0.316529	14	50906478	50924893	protein_coding	O-sialoglycoprotein endopeptidase
ENSMUSG00000006299	Aamp	0.715251	0.0493536	0.223384	1	74279840	74284738	protein_coding	angio-associated migratory protein
ENSMUSG00000006301	Tmbim1	1.04371	0.886749	0.949841	1	74288247	74305622	protein_coding	transmembrane BAX inhibitor motif containing 1
ENSMUSG00000006304	Arpc2	0.791889	0.289937	0.555485	1	74236084	74268209	protein_coding	actin related protein 2/3 complex, subunit 2
ENSMUSG00000006307	Kmt2b	0.616514	0.0947166	0.310684	7	30568858	30588726	protein_coding	lysine (K)-specific methyltransferase 2B
ENSMUSG00000006310	Zbtb32	0.56644	0.0912658	0.304811	7	30589681	30598909	protein_coding	zinc finger and BTB domain containing 32
ENSMUSG00000006311	Etv2	1.26286	0.511244		7	30633616	30635852	protein_coding	ets variant 2
ENSMUSG00000006313	Upk1a	0.965207	0.9245		7	30603092	30612847	protein_coding	uroplakin 1A
ENSMUSG00000006315	Tmem147	1.38484	0.205286	0.466003	7	30727701	30729540	protein_coding	transmembrane protein 147
ENSMUSG00000006333	Rps9	1.35868	0.120901	0.354537	7	3703993	3706897	protein_coding	ribosomal protein S9
ENSMUSG00000006335	Tfpt	1.32095	0.1379	0.379555	7	3620324	3629929	protein_coding	TCF3 (E2A) fusion partner
ENSMUSG00000006342	Susd2	0.732996	0.399779	0.651486	10	75636706	75644008	protein_coding	sushi domain containing 2
ENSMUSG00000006344	Ggt5	1.16067	0.525219		10	75589340	75617200	protein_coding	gamma-glutamyltransferase 5
ENSMUSG00000006345	Ggt1	0.928477	0.824887		10	75561604	75586200	protein_coding	gamma-glutamyltransferase 1
ENSMUSG00000006356	Crip2	0.707158	0.35186	0.610451	12	113140236	113145506	protein_coding	cysteine rich protein 2
ENSMUSG00000006360	Crip1	1.72359	0.0726526	0.272659	12	113146316	113153879	protein_coding	cysteine-rich protein 1 (intestinal)
ENSMUSG00000006362	Cbfa2t3	0.61528	0.0704381	0.267459	8	122625141	122699109	protein_coding	CBFA2/RUNX1 translocation partner 3
ENSMUSG00000006373	Pgrmc1	1.01456	0.942321	0.973978	X	36598206	36606079	protein_coding	progesterone receptor membrane component 1
ENSMUSG00000006378	Gcat	1.3758	0.394847	0.648001	15	79030874	79038353	protein_coding	glycine C-acetyltransferase (2-amino-3-ketobutyrate-coenzyme A ligase)
ENSMUSG00000006386	Tek	0.378397	0.00942369	0.104184	4	94739289	94874976	protein_coding	TEK receptor tyrosine kinase
ENSMUSG00000006389	Mpl	0.8281	0.348524		4	118442415	118457513	protein_coding	myeloproliferative leukemia virus oncogene
ENSMUSG00000006390	Elovl1	0.854912	0.456402	0.695525	4	118428093	118432953	protein_coding	elongation of very long chain fatty acids (FEN1/Elo2, SUR4/Elo3, yeast)-like 1
ENSMUSG00000006392	Med8	1.21852	0.210087	0.472054	4	118409337	118415782	protein_coding	mediator complex subunit 8
ENSMUSG00000006395	Hyi	1.30317	0.288651	0.554094	4	118359990	118362744	polymorphic_pseudogene	hydroxypyruvate isomerase (putative)
ENSMUSG00000006398	Cdc20	0.84071	0.352414	0.610665	4	118432901	118437352	protein_coding	cell division cycle 20
ENSMUSG00000006403	Adamts4	0.858669	0.637391		1	171250421	171260637	protein_coding	a disintegrin-like and metallopeptidase (reprolysin type) with thrombospondin type 1 motif, 4
ENSMUSG00000006411	Nectin4	2.07948	0.0519486		1	171370099	171388598	protein_coding	nectin cell adhesion molecule 4
ENSMUSG00000006412	Pfdn2	1.24784	0.263309	0.528224	1	171345670	171359254	protein_coding	prefoldin 2
ENSMUSG00000006418	Rnf114	0.890789	0.540804	0.75702	2	167492645	167516173	protein_coding	ring finger protein 114
ENSMUSG00000006423	C330007P06Rik	1.19927	0.237225	0.502449	X	36823737	36874111	protein_coding	RIKEN cDNA C330007P06 gene
ENSMUSG00000006442	Srm	0.866959	0.404636	0.65514	4	148591503	148594993	protein_coding	spermidine synthase
ENSMUSG00000006445	Epha2	1.5758			4	141301240	141329384	protein_coding	Eph receptor A2
ENSMUSG00000006456	Rbm14	0.615853	0.0101692	0.107149	19	4800569	4811634	protein_coding	RNA binding motif protein 14
ENSMUSG00000006457	Actn3	0.613725	0.144135	0.387542	19	4861216	4877909	protein_coding	actinin alpha 3
ENSMUSG00000006462	A530013C23Rik	1.50009	0.254458		2	167691177	167729172	lncRNA	RIKEN cDNA A530013C23 gene
ENSMUSG00000006463	Zdhhc24	1.15792	0.403698	0.654473	19	4878668	4885397	protein_coding	zinc finger, DHHC domain containing 24
ENSMUSG00000006464	Bbs1	0.551978	0.067509	0.261591	19	4886878	4906628	protein_coding	Bardet-Biedl syndrome 1 (human)
ENSMUSG00000006469	Slc34a3	0.832076	0.360508		2	25228898	25234364	protein_coding	solute carrier family 34 (sodium phosphate), member 3
ENSMUSG00000006471	Ndor1	0.973958	0.89916	0.955763	2	25244821	25256022	protein_coding	NADPH dependent diflavin oxidoreductase 1
ENSMUSG00000006476	Nsmf	1.41354	0.342598	0.603169	2	25054355	25062881	protein_coding	NMDA receptor synaptonuclear signaling and neuronal migration factor
ENSMUSG00000006494	Pdk1	1.11495	0.751483	0.883167	2	71873224	71903858	protein_coding	pyruvate dehydrogenase kinase, isoenzyme 1
ENSMUSG00000006498	Ptbp1	0.597467	0.0119082	0.11539	10	79854427	79864771	protein_coding	polypyrimidine tract binding protein 1
ENSMUSG00000006517	Mvd	0.713519	0.208205	0.469681	8	122433601	122443422	protein_coding	mevalonate (diphospho) decarboxylase
ENSMUSG00000006519	Cyba	1.4623	0.254742	0.521184	8	122424776	122432930	protein_coding	cytochrome b-245, alpha polypeptide
ENSMUSG00000006526	Stimate	0.974737	0.868366	0.942793	14	30825590	30877210	protein_coding	STIM activating enhancer
ENSMUSG00000006527	Sfmbt1	0.882071	0.502064	0.729315	14	30714849	30822721	protein_coding	Scm-like with four mbt domains 1
ENSMUSG00000006529	Itih1	0.926899	0.705065		14	30929180	30943289	protein_coding	inter-alpha trypsin inhibitor, heavy chain 1
ENSMUSG00000006538	Ihh	0.917856	0.818587		1	74945315	74951672	protein_coding	Indian hedgehog
ENSMUSG00000006567	Atp7b	0.553928	0.00917297	0.103114	8	21992785	22060305	protein_coding	ATPase, Cu++ transporting, beta polypeptide
ENSMUSG00000006574	Slc4a1	0.263656	0.000345599	0.0273229	11	102348824	102366203	protein_coding	solute carrier family 4 (anion exchanger), member 1
ENSMUSG00000006575	Rundc3a	0.798499	0.287294		11	102393403	102402555	protein_coding	RUN domain containing 3A
ENSMUSG00000006585	Cdt1	0.895028	0.630609	0.813282	8	122568015	122573554	protein_coding	chromatin licensing and DNA replication factor 1
ENSMUSG00000006586	Runx1t1	1.16083	0.457128		4	13743436	13893649	protein_coding	RUNX1 translocation partner 1
ENSMUSG00000006587	Snai3	1.21374	0.558084		8	122454208	122460733	protein_coding	snail family zinc finger 3
ENSMUSG00000006589	Aprt	1.09376	0.677683	0.840205	8	122574635	122576909	protein_coding	adenine phosphoribosyl transferase
ENSMUSG00000006599	Gtf2h1	0.848617	0.369645	0.626911	7	46796103	46823800	protein_coding	general transcription factor II H, polypeptide 1
ENSMUSG00000006611	Hfe	1.36792	0.361076	0.619953	13	23702034	23710854	protein_coding	homeostatic iron regulator
ENSMUSG00000006638	Abhd1	2.10786	0.00335868	0.0700977	5	30950066	30955091	polymorphic_pseudogene	abhydrolase domain containing 1
ENSMUSG00000006641	Slc5a6	1.27851	0.313933	0.578337	5	31036036	31048924	protein_coding	solute carrier family 5 (sodium-dependent vitamin transporter), member 6
ENSMUSG00000006642	Tcf23	0.578442	0.147099	0.39125	5	30968662	30977018	protein_coding	transcription factor 23
ENSMUSG00000006651	Aplp1	0.93672	0.803167		7	30434982	30445535	protein_coding	amyloid beta (A4) precursor-like protein 1
ENSMUSG00000006673	Qrich1	0.647344	0.0201993	0.146319	9	108516806	108560163	protein_coding	glutamine-rich 1
ENSMUSG00000006675	P4htm	1.74551	0.115059	0.345129	9	108578862	108597667	protein_coding	prolyl 4-hydroxylase, transmembrane (endoplasmic reticulum)
ENSMUSG00000006676	Usp19	0.54519	0.00228272	0.0593707	9	108490602	108502337	protein_coding	ubiquitin specific peptidase 19
ENSMUSG00000006678	Pola1	0.711732	0.0442073	0.210999	X	93304767	93632155	protein_coding	polymerase (DNA directed), alpha 1
ENSMUSG00000006699	Cdc42	0.966347	0.84587	0.931432	4	137319696	137357720	protein_coding	cell division cycle 42
ENSMUSG00000006705	Pknox1	0.548166	0.00928691	0.103619	17	31564734	31607693	protein_coding	Pbx/knotted 1 homeobox
ENSMUSG00000006711	D130043K22Rik	0.9643	0.856169		13	24845135	24901270	protein_coding	RIKEN cDNA D130043K22 gene
ENSMUSG00000006715	Gmnn	1.68749	0.0150016	0.129082	13	24751845	24761923	protein_coding	geminin
ENSMUSG00000006717	Acot13	1.61288	0.0558093	0.235414	13	24817948	24831540	protein_coding	acyl-CoA thioesterase 13
ENSMUSG00000006720	Zfp184	1.43553	0.3356	0.596634	13	21945094	21960779	protein_coding	zinc finger protein 184 (Kruppel-like)
ENSMUSG00000006724	Cyp27b1	0.711519	0.367786		10	127048250	127053006	protein_coding	cytochrome P450, family 27, subfamily b, polypeptide 1
ENSMUSG00000006728	Cdk4	1.25069	0.26798	0.53328	10	127063534	127067920	protein_coding	cyclin-dependent kinase 4
ENSMUSG00000006731	B4galnt1	0.606772	0.00645365	0.0915921	10	127165225	127172330	protein_coding	beta-1,4-N-acetyl-galactosaminyl transferase 1
ENSMUSG00000006732	Mettl1	1.3082	0.136104	0.377341	10	127041414	127046365	protein_coding	methyltransferase like 1
ENSMUSG00000006736	Tspan31	1.26825	0.169562	0.420663	10	127067280	127070264	protein_coding	tetraspanin 31
ENSMUSG00000006740	Kif5b	0.697737	0.076234	0.279853	18	6201002	6242174	protein_coding	kinesin family member 5B
ENSMUSG00000006763	Saal1	1.10336	0.675319	0.839263	7	46686108	46710680	protein_coding	serum amyloid A-like 1
ENSMUSG00000006764	Tph2	0.9643	0.856169		10	115078641	115185022	protein_coding	tryptophan hydroxylase 2
ENSMUSG00000006782	Cnp	1.32321	0.2834	0.548958	11	100574904	100591729	protein_coding	2',3'-cyclic nucleotide 3' phosphodiesterase
ENSMUSG00000006784	Ttc25	0.818135	0.595467		11	100545607	100572568	protein_coding	tetratricopeptide repeat domain 25
ENSMUSG00000006818	Sod2	0.836956	0.324282	0.586641	17	13006846	13040063	protein_coding	superoxide dismutase 2, mitochondrial
ENSMUSG00000006850	Tmco6	0.99534	0.973664	0.988233	18	36735039	36742397	protein_coding	transmembrane and coiled-coil domains 6
ENSMUSG00000006906	Stambp	0.731083	0.0419202	0.206751	6	83543211	83572729	protein_coding	STAM binding protein
ENSMUSG00000006920	Ezh1	0.78889	0.383204	0.63882	11	101191115	101226463	protein_coding	enhancer of zeste 1 polycomb repressive complex 2 subunit
ENSMUSG00000006930	Hap1	0.696144	0.314573	0.578337	11	100347327	100356128	protein_coding	huntingtin-associated protein 1
ENSMUSG00000006931	P3h4	1.00733	0.970935		11	100408456	100414836	protein_coding	prolyl 3-hydroxylase family member 4 (non-enzymatic)
ENSMUSG00000006932	Ctnnb1	0.850247	0.530071	0.750375	9	120929216	120960507	protein_coding	catenin (cadherin associated protein), beta 1
ENSMUSG00000006941	Eif1b	1.30982	0.294808	0.560219	9	120492232	120495330	protein_coding	eukaryotic translation initiation factor 1B
ENSMUSG00000006958	Chrd	0.9643	0.856169		16	20733127	20742384	protein_coding	chordin
ENSMUSG00000006998	Psmd2	0.721686	0.0345984	0.188171	16	20651652	20663414	protein_coding	proteasome (prosome, macropain) 26S subunit, non-ATPase, 2
ENSMUSG00000007021	Syngr3	0.422892	0.0154579		17	24685092	24689955	protein_coding	synaptogyrin 3
ENSMUSG00000007029	Vars	0.613564	0.0112278	0.112259	17	35000987	35016322	protein_coding	valyl-tRNA synthetase
ENSMUSG00000007030	Vwa7	1.085	0.797671	0.906137	17	35016579	35026741	protein_coding	von Willebrand factor A domain containing 7
ENSMUSG00000007033	Hspa1l	1.00733	0.970935		17	34972703	34979285	protein_coding	heat shock protein 1-like
ENSMUSG00000007035	Msh5	1.52892	0.110674	0.337818	17	35028605	35046745	protein_coding	mutS homolog 5
ENSMUSG00000007036	Abhd16a	0.926163	0.657696	0.8291	17	35089263	35102987	protein_coding	abhydrolase domain containing 16A
ENSMUSG00000007038	Neu1	1.26181	0.390983	0.645215	17	34931253	34935953	protein_coding	neuraminidase 1
ENSMUSG00000007039	Ddah2	1.79663	0.0578275	0.239288	17	35059035	35062095	protein_coding	dimethylarginine dimethylaminohydrolase 2
ENSMUSG00000007041	Clic1	1.17824	0.456018	0.695487	17	35049966	35058749	protein_coding	chloride intracellular channel 1
ENSMUSG00000007050	Lsm2	1.16412	0.368424	0.625906	17	34981862	34985891	protein_coding	LSM2 homolog, U6 small nuclear RNA and mRNA degradation associated
ENSMUSG00000007080	Pole	0.730524	0.197928	0.457652	5	110286306	110337474	protein_coding	polymerase (DNA directed), epsilon
ENSMUSG00000007097	Atp1a2	0.984152	0.936663		1	172271709	172298064	protein_coding	ATPase, Na+/K+ transporting, alpha 2 polypeptide
ENSMUSG00000007122	Casq1	0.993723	0.983186		1	172209894	172219868	protein_coding	calsequestrin 1
ENSMUSG00000007207	Stx1a	1.46048	0.172693	0.424899	5	135023482	135051100	protein_coding	syntaxin 1A (brain)
ENSMUSG00000007216	Zfp775	0.603979	0.0768961		6	48602063	48623227	protein_coding	zinc finger protein 775
ENSMUSG00000007279	Scube2	0.857088	0.63432	0.814849	7	109798676	109865679	protein_coding	signal peptide, CUB domain, EGF-like 2
ENSMUSG00000007338	Mrpl49	1.12698	0.464619	0.701344	19	6053622	6057785	protein_coding	mitochondrial ribosomal protein L49
ENSMUSG00000007379	Dennd2c	1.18356	0.482662	0.71489	3	103102604	103169769	protein_coding	DENN/MADD domain containing 2C
ENSMUSG00000007411	Mark3	0.836145	0.160378	0.408664	12	111574523	111656221	protein_coding	MAP/microtubule affinity regulating kinase 3
ENSMUSG00000007415	Gatad1	0.712465	0.16436	0.414214	5	3632932	3657185	protein_coding	GATA zinc finger domain containing 1
ENSMUSG00000007458	M6pr	1.63619	0.013391	0.123223	6	122308720	122317680	protein_coding	mannose-6-phosphate receptor, cation dependent
ENSMUSG00000007476	Lrrc8a	0.604301	0.0615642	0.248128	2	30237715	30263790	protein_coding	leucine rich repeat containing 8A VRAC subunit A
ENSMUSG00000007480	Mc5r	0.789399	0.531682	0.751119	18	68337596	68342446	protein_coding	melanocortin 5 receptor
ENSMUSG00000007564	Ppp2r1a	0.591312	0.00615872	0.0895059	17	20945311	20965916	protein_coding	protein phosphatase 2, regulatory subunit A, alpha
ENSMUSG00000007570	Fance	0.899592	0.615095	0.805454	17	28313519	28326572	protein_coding	Fanconi anemia, complementation group E
ENSMUSG00000007589	Tinf2	1.43019	0.054562	0.233542	14	55674689	55681820	protein_coding	Terf1 (TRF1)-interacting nuclear factor 2
ENSMUSG00000007591	Tssk4	0.98872	0.973096		14	55650184	55652539	protein_coding	testis-specific serine kinase 4
ENSMUSG00000007594	Hapln4	0.539917	0.100137		8	70083457	70090862	protein_coding	hyaluronan and proteoglycan link protein 4
ENSMUSG00000007603	Dus3l	1.23057	0.365008	0.623454	17	56764757	56770093	protein_coding	dihydrouridine synthase 3-like (S. cerevisiae)
ENSMUSG00000007610	Gtpbp3	1.16457	0.512403	0.738866	8	71488103	71499583	protein_coding	GTP binding protein 3
ENSMUSG00000007613	Tgfbr1	1.03718	0.919058	0.964479	4	47353222	47414931	protein_coding	transforming growth factor, beta receptor I
ENSMUSG00000007617	Homer1	0.834238	0.51503	0.740953	13	93299635	93405129	protein_coding	homer scaffolding protein 1
ENSMUSG00000007646	Rad51c	1.50228	0.0831918	0.291672	11	87376645	87404954	protein_coding	RAD51 paralog C
ENSMUSG00000007656	Arpp19	1.28647	0.166762	0.416834	9	75037614	75060313	protein_coding	cAMP-regulated phosphoprotein 19
ENSMUSG00000007659	Bcl2l1	0.690632	0.223122	0.487028	2	152780668	152831728	protein_coding	BCL2-like 1
ENSMUSG00000007670	Khsrp	0.535226	0.00563416	0.0867879	17	57021051	57031522	protein_coding	KH-type splicing regulatory protein
ENSMUSG00000007682	Dio2	1.12824	0.690927		12	90724552	90738438	protein_coding	deiodinase, iodothyronine, type II
ENSMUSG00000007721	Ccdc124	1.2698	0.288824	0.554338	8	70868227	70873935	protein_coding	coiled-coil domain containing 124
ENSMUSG00000007739	Cct4	1.38896	0.136093	0.377341	11	22990519	23003780	protein_coding	chaperonin containing Tcp1, subunit 4 (delta)
ENSMUSG00000007777	0610009B22Rik	1.68791	0.00364681	0.0736642	11	51685386	51688874	protein_coding	RIKEN cDNA 0610009B22 gene
ENSMUSG00000007783	Cpt1c	0.688921	0.292747	0.558739	7	44959372	44974851	protein_coding	carnitine palmitoyltransferase 1c
ENSMUSG00000007812	Zfp655	1.48946	0.0248567	0.159695	5	145231715	145247302	protein_coding	zinc finger protein 655
ENSMUSG00000007815	Rhoa	0.849154	0.252648	0.519036	9	108306129	108337934	protein_coding	ras homolog family member A
ENSMUSG00000007817	Zmiz1	0.413631	0.0190382	0.142928	14	25459185	25666743	protein_coding	zinc finger, MIZ-type containing 1
ENSMUSG00000007827	Ankrd26	0.742744	0.213554	0.476971	6	118501308	118562226	protein_coding	ankyrin repeat domain 26
ENSMUSG00000007833	Aldh16a1	0.766855	0.385627	0.640459	7	45140684	45154584	protein_coding	aldehyde dehydrogenase 16 family, member A1
ENSMUSG00000007836	Hnrnpa0	0.568786	0.0203465	0.146351	13	58125879	58128556	protein_coding	heterogeneous nuclear ribonucleoprotein A0
ENSMUSG00000007837	Prrg2	1.07413	0.73285	0.873218	7	45053584	45062677	protein_coding	proline-rich Gla (G-carboxyglutamic acid) polypeptide 2
ENSMUSG00000007850	Hnrnph1	1.17986	0.189765	0.446917	11	50376990	50386528	protein_coding	heterogeneous nuclear ribonucleoprotein H1
ENSMUSG00000007867	Ift43	1.42313	0.343614		12	86082541	86162459	protein_coding	intraflagellar transport 43
ENSMUSG00000007872	Id3	0.758337	0.45728		4	136143497	136145755	protein_coding	inhibitor of DNA binding 3
ENSMUSG00000007877	Tcap	0.957733	0.878508		11	98383811	98384953	protein_coding	titin-cap
ENSMUSG00000007880	Arid1a	0.501593	0.00817086	0.0991605	4	133679008	133756769	protein_coding	AT rich interactive domain 1A (SWI-like)
ENSMUSG00000007888	Crlf1	0.931709	0.83626		8	70493158	70504081	protein_coding	cytokine receptor-like factor 1
ENSMUSG00000007891	Ctsd	1.13151	0.561703	0.770848	7	142375911	142388038	protein_coding	cathepsin D
ENSMUSG00000007892	Rplp1	1.43394	0.141848	0.384075	9	61913284	61914542	protein_coding	ribosomal protein, large, P1
ENSMUSG00000007908	Hmgcll1	1.18177			9	76014855	76136350	protein_coding	3-hydroxymethyl-3-methylglutaryl-Coenzyme A lyase-like 1
ENSMUSG00000007950	Abhd8	0.745822	0.245893	0.512208	8	71456705	71463655	protein_coding	abhydrolase domain containing 8
ENSMUSG00000007987	Ift22	0.811843	0.286519	0.551956	5	136908150	136915404	protein_coding	intraflagellar transport 22
ENSMUSG00000007989	Fzd3	1.19431	0.592272	0.791597	14	65192449	65262463	protein_coding	frizzled class receptor 3
ENSMUSG00000008028	1700008O03Rik	1.36243	0.398342		7	44360043	44385820	protein_coding	RIKEN cDNA 1700008O03 gene
ENSMUSG00000008035	Mid1ip1	0.861417	0.519615	0.743517	X	10715013	10719690	protein_coding	Mid1 interacting protein 1 (gastrulation specific G12-like (zebrafish))
ENSMUSG00000008036	Ap2s1	1.12176	0.478608	0.712244	7	16738410	16749294	protein_coding	adaptor-related protein complex 2, sigma 1 subunit
ENSMUSG00000008090	Fgfrl1	1.07103	0.791209	0.902254	5	108692382	108706924	protein_coding	fibroblast growth factor receptor-like 1
ENSMUSG00000008129	4930432K21Rik	1.02575	0.941813	0.973957	8	84148025	84172590	protein_coding	RIKEN cDNA 4930432K21 gene
ENSMUSG00000008136	Fhl2	1.23531			1	43123074	43196984	protein_coding	four and a half LIM domains 2
ENSMUSG00000008140	Emc10	1.02044	0.935137	0.97126	7	44489937	44496529	protein_coding	ER membrane protein complex subunit 10
ENSMUSG00000008153	Clstn3	0.573431	0.0625088	0.250013	6	124430581	124464794	protein_coding	calsyntenin 3
ENSMUSG00000008167	Fbxw9	1.64249	0.0271828	0.167528	8	85060055	85067124	protein_coding	F-box and WD-40 domain protein 9
ENSMUSG00000008193	Spib	0.986063	0.968325		7	44525993	44532071	protein_coding	Spi-B transcription factor (Spi-1/PU.1 related)
ENSMUSG00000008200	Fnbp4	0.813687	0.182974	0.437859	2	90745370	90781021	protein_coding	formin binding protein 4
ENSMUSG00000008206	Cers4	1.02671	0.940026	0.973397	8	4493026	4531680	protein_coding	ceramide synthase 4
ENSMUSG00000008226	Scrn3	0.967968	0.900084	0.956389	2	73312601	73337818	protein_coding	secernin 3
ENSMUSG00000008301	Phax	0.971592	0.886496	0.949841	18	56562443	56587712	protein_coding	phosphorylated adaptor for RNA export
ENSMUSG00000008305	Tle1	1.10215	0.736685	0.875658	4	72117142	72200919	protein_coding	transducin-like enhancer of split 1
ENSMUSG00000008307	1700109H08Rik	1.47521	0.182968	0.437859	5	3571566	3584356	protein_coding	RIKEN cDNA 1700109H08 gene
ENSMUSG00000008318	Relt	0.720827	0.249457	0.516388	7	100845847	100863446	protein_coding	RELT tumor necrosis factor receptor
ENSMUSG00000008333	Snrpb2	1.38942	0.217786	0.481697	2	143063039	143072853	protein_coding	U2 small nuclear ribonucleoprotein B
ENSMUSG00000008348	Ubc	0.641308	0.0599971	0.244442	5	125385965	125390202	protein_coding	ubiquitin C
ENSMUSG00000008373	Prpf31	0.974697	0.87873	0.946691	7	3629985	3642486	protein_coding	pre-mRNA processing factor 31
ENSMUSG00000008384	Sertad1	1.20481	0.476766	0.710566	7	27486910	27490316	protein_coding	SERTA domain containing 1
ENSMUSG00000008393	Carhsp1	0.87446	0.331	0.592693	16	8658580	8672155	protein_coding	calcium regulated heat stable protein 1
ENSMUSG00000008398	Elk3	0.94346	0.877575	0.9463	10	93247414	93311135	protein_coding	ELK3, member of ETS oncogene family
ENSMUSG00000008429	Herpud2	0.815398	0.209919	0.472031	9	25108132	25151820	protein_coding	HERPUD family member 2
ENSMUSG00000008435	Rdh13	0.968389	0.846471	0.931438	7	4424770	4445649	protein_coding	retinol dehydrogenase 13 (all-trans and 9-cis)
ENSMUSG00000008438	Adam21	0.990464	0.979767		12	81558584	81568474	protein_coding	a disintegrin and metallopeptidase domain 21
ENSMUSG00000008450	Nutf2	1.37926	0.0922062	0.306029	8	105860580	105879330	protein_coding	nuclear transport factor 2
ENSMUSG00000008461	Fut1	1.43488	0.296821		7	45617289	45621059	protein_coding	fucosyltransferase 1
ENSMUSG00000008475	Arpc5	1.49548	0.105154	0.328619	1	152766542	152775597	protein_coding	actin related protein 2/3 complex, subunit 5
ENSMUSG00000008482	Rnf151	1.45472	0.300303		17	24715839	24718063	protein_coding	ring finger protein 151
ENSMUSG00000008489	Elavl2	1.24911			4	91250763	91400785	protein_coding	ELAV like RNA binding protein 1
ENSMUSG00000008496	Pou2f2	0.744663	0.42206	0.669486	7	25087344	25179726	protein_coding	POU domain, class 2, transcription factor 2
ENSMUSG00000008540	Mgst1	1.14572	0.505954		6	138140316	138156755	protein_coding	microsomal glutathione S-transferase 1
ENSMUSG00000008601	Rab25	0.812728	0.508065	0.734701	3	88542029	88548300	protein_coding	RAB25, member RAS oncogene family
ENSMUSG00000008604	Ubqln4	0.944388	0.788014	0.901501	3	88553758	88569725	protein_coding	ubiquilin 4
ENSMUSG00000008668	Rps18	1.59531	0.040725	0.204104	17	33951999	33956001	protein_coding	ribosomal protein S18
ENSMUSG00000008682	Rpl10	1.21238	0.258845	0.524901	X	74270812	74273135	protein_coding	ribosomal protein L10
ENSMUSG00000008683	Rps15a	1.78414	0.013513	0.123743	7	118104372	118116188	protein_coding	ribosomal protein S15A
ENSMUSG00000008690	Ncaph2	1.00988	0.957027	0.980165	15	89355719	89372826	protein_coding	non-SMC condensin II complex, subunit H2
ENSMUSG00000008730	Hipk1	0.760654	0.271532	0.537219	3	103739815	103791563	protein_coding	homeodomain interacting protein kinase 1
ENSMUSG00000008734	Gprc5b	0.9643	0.856169		7	118972047	118995211	protein_coding	G protein-coupled receptor, family C, group 5, member B
ENSMUSG00000008763	Man1a2	0.948314	0.803271	0.909145	3	100562208	100685503	protein_coding	mannosidase, alpha, class 1A, member 2
ENSMUSG00000008822	Acyp1	1.66547	0.02488	0.159695	12	85272398	85288438	protein_coding	acylphosphatase 1, erythrocyte (common) type
ENSMUSG00000008843	Cldn13	0.419475	0.000128249	0.0151588	5	134914249	134915526	protein_coding	claudin 13
ENSMUSG00000008845	Cd163	1.04884	0.897549	0.954985	6	124304656	124330527	protein_coding	CD163 antigen
ENSMUSG00000008855	Hdac5	0.753363	0.341005	0.602243	11	102194432	102230166	protein_coding	histone deacetylase 5
ENSMUSG00000008859	Rala	1.04733	0.84471	0.931049	13	17880571	17944239	protein_coding	v-ral simian leukemia viral oncogene A (ras related)
ENSMUSG00000008892	Vdac3	0.983895	0.908724	0.959774	8	22577075	22593813	protein_coding	voltage-dependent anion channel 3
ENSMUSG00000008932	Slc1a7	0.9643	0.856169		4	107968332	108013532	protein_coding	solute carrier family 1 (glutamate transporter), member 7
ENSMUSG00000008958	Vps72	1.41626	0.158726	0.406276	3	95111022	95123051	protein_coding	vacuolar protein sorting 72
ENSMUSG00000008976	Gabpa	0.660067	0.0551096	0.234204	16	84834925	84863779	protein_coding	GA repeat binding protein, alpha
ENSMUSG00000009013	Dynll1	1.47	0.0169405	0.13546	5	115297110	115300999	protein_coding	dynein light chain LC8-type 1
ENSMUSG00000009030	Pdcl	1.17176	0.164623	0.414439	2	37350074	37359332	protein_coding	phosducin-like
ENSMUSG00000009035	Tmem184b	0.67899	0.112837	0.34137	15	79360684	79403569	protein_coding	transmembrane protein 184b
ENSMUSG00000009073	Nf2	0.696326	0.140516	0.38236	11	4765845	4849536	protein_coding	neurofibromin 2
ENSMUSG00000009075	Cabp7	0.890948	0.564798		11	4736892	4746778	protein_coding	calcium binding protein 7
ENSMUSG00000009076	Zmat5	1.47154	0.0780426	0.283183	11	4704678	4737669	protein_coding	zinc finger, matrin type 5
ENSMUSG00000009079	Ewsr1	0.786701	0.234882	0.500283	11	5069689	5099266	protein_coding	Ewing sarcoma breakpoint region 1
ENSMUSG00000009090	Ap1b1	0.426135	0.000566196	0.0344278	11	4986824	5042791	protein_coding	adaptor protein complex AP-1, beta 1 subunit
ENSMUSG00000009092	Derl3	0.512413	0.0670191		10	75893413	75895941	protein_coding	Der1-like domain family, member 3
ENSMUSG00000009093	Gstt4	0.77349	0.456586		10	75814943	75822543	protein_coding	glutathione S-transferase, theta 4
ENSMUSG00000009108	Gnat2	2.47616	0.00652705	0.0915921	3	108092789	108101432	protein_coding	guanine nucleotide binding protein, alpha transducing 2
ENSMUSG00000009112	Bcl2l13	0.827692	0.376777	0.632968	6	120836212	120892842	protein_coding	BCL2-like 13 (apoptosis facilitator)
ENSMUSG00000009114	2610028H24Rik	0.93067	0.725073		10	76449081	76461110	protein_coding	RIKEN cDNA 2610028H24 gene
ENSMUSG00000009115	Spatc1l	1.49179	0.253484		10	76562272	76570201	protein_coding	spermatogenesis and centriole associated 1 like
ENSMUSG00000009145	Dqx1	0.941781	0.855874	0.936493	6	83057844	83067318	protein_coding	DEAQ RNA-dependent ATPase
ENSMUSG00000009207	Lnpk	1.20218	0.423718	0.670424	2	74520291	74579435	protein_coding	lunapark, ER junction formation factor
ENSMUSG00000009246	Trpm5	1.57088	0.186042	0.441401	7	143069153	143094642	protein_coding	transient receptor potential cation channel, subfamily M, member 5
ENSMUSG00000009248	Ascl2	0.971069	0.892898		7	142966829	142969264	protein_coding	achaete-scute family bHLH transcription factor 2
ENSMUSG00000009291	Pttg1ip	0.929058	0.741333	0.877893	10	77581720	77598732	protein_coding	pituitary tumor-transforming 1 interacting protein
ENSMUSG00000009292	Trpm2	0.894259	0.594348		10	77907722	77970563	protein_coding	transient receptor potential cation channel, subfamily M, member 2
ENSMUSG00000009293	Ube2g2	0.895804	0.523047	0.746222	10	77622275	77645993	protein_coding	ubiquitin-conjugating enzyme E2G 2
ENSMUSG00000009350	Mpo	1.06158	0.837786		11	87793581	87804413	protein_coding	myeloperoxidase
ENSMUSG00000009378	Slc16a12	0.718008	0.379474		19	34668403	34747289	protein_coding	solute carrier family 16 (monocarboxylic acid transporters), member 12
ENSMUSG00000009394	Syn2	1.26395	0.314062		6	115134902	115282006	protein_coding	synapsin II
ENSMUSG00000009406	Elk1	0.853443	0.327717	0.590178	X	20933395	20950608	protein_coding	ELK1, member of ETS oncogene family
ENSMUSG00000009418	Nav1	1.08896	0.821521	0.918116	1	135434580	135688105	protein_coding	neuron navigator 1
ENSMUSG00000009470	Tnpo1	0.690517	0.0859103	0.29633	13	98839019	98926384	protein_coding	transportin 1
ENSMUSG00000009487	Otog	1.36397	0.30868		7	46240987	46311434	protein_coding	otogelin
ENSMUSG00000009535	Rnmt	1.27568	0.27844	0.543892	18	68300355	68324852	protein_coding	RNA (guanine-7-) methyltransferase
ENSMUSG00000009545	Kcnq1	0.638136	0.190712		7	143106362	143427042	protein_coding	potassium voltage-gated channel, subfamily Q, member 1
ENSMUSG00000009549	Srp14	1.3129	0.265114	0.529678	2	118475850	118479711	protein_coding	signal recognition particle 14
ENSMUSG00000009555	Cdk9	1.00853	0.948712	0.976382	2	32705784	32713076	protein_coding	cyclin-dependent kinase 9 (CDC2-related kinase)
ENSMUSG00000009563	Tor2a	1.40259	0.0369093	0.194762	2	32757234	32762244	protein_coding	torsin family 2, member A
ENSMUSG00000009566	Fpgs	0.873695	0.545753	0.760589	2	32682609	32704145	protein_coding	folylpolyglutamyl synthetase
ENSMUSG00000009569	Mrtfb	0.661295	0.112268	0.340684	16	13256481	13417529	protein_coding	myocardin related transcription factor B
ENSMUSG00000009575	Cbx5	0.790964	0.320429	0.58335	15	103191544	103239816	protein_coding	chromobox 5
ENSMUSG00000009585	Apobec3	0.690722	0.0486355	0.221328	15	79891659	79915906	protein_coding	apolipoprotein B mRNA editing enzyme, catalytic polypeptide 3
ENSMUSG00000009596	Taf7l	0.793415	0.324232		X	134460118	134476490	protein_coding	TATA-box binding protein associated factor 7 like
ENSMUSG00000009614	Sardh	0.926899	0.705065		2	27188393	27248337	protein_coding	sarcosine dehydrogenase
ENSMUSG00000009621	Vav2	0.649884	0.160141	0.4083	2	27262104	27427033	protein_coding	vav 2 oncogene
ENSMUSG00000009628	Tex15	0.842221	0.407466		8	33516738	33585582	protein_coding	testis expressed gene 15
ENSMUSG00000009630	Ppp2cb	0.954034	0.831224	0.923088	8	33599625	33619441	protein_coding	protein phosphatase 2 (formerly 2A), catalytic subunit, beta isoform
ENSMUSG00000009633	G0s2	0.9643	0.856169		1	193272161	193273217	protein_coding	G0/G1 switch gene 2
ENSMUSG00000009640	Dmap1	0.633722	0.011303	0.11267	4	117674681	117682273	protein_coding	DNA methyltransferase 1-associated protein 1
ENSMUSG00000009646	Pla2g12b	0.9643	0.856169		10	59403660	59421976	protein_coding	phospholipase A2, group XIIB
ENSMUSG00000009647	Mcu	0.896972	0.594601	0.792564	10	59446984	59616692	protein_coding	mitochondrial calcium uniporter
ENSMUSG00000009654	Oit3	1.90845	0.0847012		10	59422958	59441778	protein_coding	oncoprotein induced transcript 3
ENSMUSG00000009681	Bcr	1.10915			10	75060592	75184921	protein_coding	breakpoint cluster region
ENSMUSG00000009687	Fxyd5	1.35055	0.371074	0.628084	7	31032722	31042481	protein_coding	FXYD domain-containing ion transport regulator 5
ENSMUSG00000009731	Kcnd1	0.722778	0.119178	0.351643	X	7822289	7838280	protein_coding	potassium voltage-gated channel, Shal-related family, member 1
ENSMUSG00000009733	Tfcp2	1.0867	0.746509	0.880607	15	100498012	100552008	protein_coding	transcription factor CP2
ENSMUSG00000009739	Pou6f1	0.754277	0.451356	0.692637	15	100575318	100599984	protein_coding	POU domain, class 6, transcription factor 1
ENSMUSG00000009741	Ubp1	0.782746	0.290258	0.555661	9	113930934	113977202	protein_coding	upstream binding protein 1
ENSMUSG00000009772	Nuak2	0.538162	0.0992544	0.31929	1	132316126	132333488	protein_coding	NUAK family, SNF1-like kinase, 2
ENSMUSG00000009828	Ick	0.553993	0.00421168	0.0771152	9	78109192	78172107	protein_coding	intestinal cell kinase
ENSMUSG00000009863	Sdhb	1.09711	0.621315	0.808773	4	140961203	140979193	protein_coding	succinate dehydrogenase complex, subunit B, iron sulfur (Ip)
ENSMUSG00000009876	Cox4i2	1.00726	0.983887		2	152754173	152765037	protein_coding	cytochrome c oxidase subunit 4I2
ENSMUSG00000009894	Snap47	1.17758	0.477439	0.710995	11	59407134	59451186	protein_coding	synaptosomal-associated protein, 47
ENSMUSG00000009905	Kdsr	1.17618	0.524203	0.747027	1	106720459	106759727	protein_coding	3-ketodihydrosphingosine reductase
ENSMUSG00000009907	Vps4b	0.901041	0.516007	0.741389	1	106764071	106796728	protein_coding	vacuolar protein sorting 4B
ENSMUSG00000009927	Rps25	1.69493	0.0100394	0.106708	9	44407139	44410427	protein_coding	ribosomal protein S25
ENSMUSG00000009941	Nxf2	0.890948	0.564798		X	134944526	134964754	protein_coding	nuclear RNA export factor 2
ENSMUSG00000009995	Taz	1.42679	0.110108	0.336589	X	74281912	74290151	protein_coding	tafazzin
ENSMUSG00000010021	Kif19a	0.9643	0.856169		11	114765388	114790739	protein_coding	kinesin family member 19A
ENSMUSG00000010025	Aldh3a2	0.916586	0.6675	0.834759	11	61223417	61267464	protein_coding	aldehyde dehydrogenase family 3, subfamily A2
ENSMUSG00000010044	Zmynd10	1.06137	0.874363		9	107547298	107551319	protein_coding	zinc finger, MYND domain containing 10
ENSMUSG00000010045	Tmem115	0.742028	0.0818505	0.289801	9	107533945	107538673	protein_coding	transmembrane protein 115
ENSMUSG00000010047	Hyal2	0.974263	0.905424	0.958156	9	107567945	107572779	protein_coding	hyaluronoglucosaminidase 2
ENSMUSG00000010048	Ifrd2	0.955992	0.817996	0.916579	9	107587642	107593385	protein_coding	interferon-related developmental regulator 2
ENSMUSG00000010051	Hyal1	0.661879	0.228535	0.493087	9	107576927	107581710	protein_coding	hyaluronoglucosaminidase 1
ENSMUSG00000010054	Tusc2	0.956087	0.801301	0.908415	9	107563255	107566112	protein_coding	tumor suppressor 2, mitochondrial calcium regulator
ENSMUSG00000010057	Nprl2	1.05535	0.728173	0.870452	9	107542226	107545706	protein_coding	NPR2 like, GATOR1 complex subunit
ENSMUSG00000010066	Cacna2d2	0.769644	0.310719		9	107399612	107529343	protein_coding	calcium channel, voltage-dependent, alpha 2/delta subunit 2
ENSMUSG00000010067	Rassf1	1.10359	0.653926	0.826545	9	107551555	107562267	protein_coding	Ras association (RalGDS/AF-6) domain family member 1
ENSMUSG00000010095	Slc3a2	1.0692	0.733585	0.873879	19	8706882	8723369	protein_coding	solute carrier family 3 (activators of dibasic and neutral amino acid transport), member 2
ENSMUSG00000010097	Nxf1	0.847652	0.339921	0.600737	19	8757073	8770922	protein_coding	nuclear RNA export factor 1
ENSMUSG00000010110	Stx5a	0.741597	0.0480649	0.220033	19	8741413	8756069	protein_coding	syntaxin 5A
ENSMUSG00000010122	Slc47a1	1.17552	0.634819		11	61343401	61378345	protein_coding	solute carrier family 47, member 1
ENSMUSG00000010142	Tnfrsf13b	0.656208	0.261736	0.527496	11	61126755	61149372	protein_coding	tumor necrosis factor receptor superfamily, member 13b
ENSMUSG00000010154	Spire2	0.780245	0.493007	0.723274	8	123332713	123369515	protein_coding	spire type actin nucleation factor 2
ENSMUSG00000010277	2610507B11Rik	0.785921	0.32377	0.586342	11	78261752	78290623	protein_coding	RIKEN cDNA 2610507B11 gene
ENSMUSG00000010290	AI597479	1.00144	0.993126	0.997135	1	43098710	43115947	protein_coding	expressed sequence AI597479
ENSMUSG00000010307	Tmem86a	0.6918	0.324134		7	47050601	47054777	protein_coding	transmembrane protein 86A
ENSMUSG00000010311	Optc	1.01089	0.970276	0.986846	1	133897199	133907999	protein_coding	opticin
ENSMUSG00000010342	Tex14	0.787144	0.526448		11	87405065	87555823	protein_coding	testis expressed gene 14
ENSMUSG00000010358	Ifi35	1.18075	0.433835	0.678464	11	101448407	101458698	protein_coding	interferon-induced protein 35
ENSMUSG00000010362	Rdm1	1.73916	0.0418935	0.206749	11	101627195	101636100	protein_coding	RAD52 motif 1
ENSMUSG00000010376	Nedd8	1.2815	0.158176	0.405563	14	55662263	55672124	protein_coding	neural precursor cell expressed, developmentally down-regulated gene 8
ENSMUSG00000010392	Gosr1	0.807448	0.258021	0.524311	11	76726602	76763579	protein_coding	golgi SNAP receptor complex member 1
ENSMUSG00000010406	Mrpl52	1.95025	0.0159946	0.132784	14	54426909	54429756	protein_coding	mitochondrial ribosomal protein L52
ENSMUSG00000010453	Kansl3	0.764004	0.127595	0.365909	1	36335730	36369181	protein_coding	KAT8 regulatory NSL complex subunit 3
ENSMUSG00000010461	Eya4	0.845928	0.606162		10	23102963	23350786	protein_coding	EYA transcriptional coactivator and phosphatase 4
ENSMUSG00000010492	Uckl1os	1.02383	0.941984		2	181578480	181585170	lncRNA	uridine-cytidine kinase 1-like 1, opposite strand
ENSMUSG00000010505	Myt1	0.89461	0.578704		2	181763332	181827797	protein_coding	myelin transcription factor 1
ENSMUSG00000010517	Faf1	0.958356	0.721622	0.865976	4	109676588	109963960	protein_coding	Fas-associated factor 1
ENSMUSG00000010538	Tsacc	2.2054	0.00994245	0.106134	3	88282757	88296999	protein_coding	TSSK6 activating co-chaperone
ENSMUSG00000010554	Mettl16	1.01766	0.944586	0.974752	11	74770830	74828525	protein_coding	methyltransferase like 16
ENSMUSG00000010592	Dazl	1.22662	0.589003	0.788658	17	50279395	50293636	protein_coding	deleted in azoospermia-like
ENSMUSG00000010607	Pigyl	0.898683	0.754235	0.88491	9	22156846	22158358	protein_coding	phosphatidylinositol glycan anchor biosynthesis, class Y-like
ENSMUSG00000010608	Rbm25	0.713298	0.107108	0.332117	12	83631236	83683123	protein_coding	RNA binding motif protein 25
ENSMUSG00000010609	Psen2	0.962625	0.915003	0.961898	1	180227004	180263438	protein_coding	presenilin 2
ENSMUSG00000010651	Acaa1b	1.05286	0.860252	0.938814	9	119148023	119157093	protein_coding	acetyl-Coenzyme A acyltransferase 1B
ENSMUSG00000010663	Fads1	0.906587	0.65144	0.824971	19	10182888	10196877	protein_coding	fatty acid desaturase 1
ENSMUSG00000010721	Lmbr1	1.13123			5	29229802	29378390	protein_coding	limb region 1
ENSMUSG00000010751	Tnfrsf22	0.661337	0.145701		7	143634806	143649661	protein_coding	tumor necrosis factor receptor superfamily, member 22
ENSMUSG00000010755	Cars	0.877197	0.618258	0.807573	7	143557230	143600090	protein_coding	cysteinyl-tRNA synthetase
ENSMUSG00000010760	Phlda2	1.45009	0.27302	0.538544	7	143501545	143503150	protein_coding	pleckstrin homology like domain, family A, member 2
ENSMUSG00000010796	Asz1	1.00733	0.970935		6	18050964	18109061	protein_coding	ankyrin repeat, SAM and basic leucine zipper domain containing 1
ENSMUSG00000010797	Wnt2	0.926899	0.705065		6	17988940	18030585	protein_coding	wingless-type MMTV integration site family, member 2
ENSMUSG00000010825	Grid2ip	1.10571	0.616335		5	143357338	143392152	protein_coding	glutamate receptor, ionotropic, delta 2 (Grid2) interacting protein 1
ENSMUSG00000010830	Kdelr3	1.33334	0.437143	0.681015	15	79516411	79527739	protein_coding	KDEL (Lys-Asp-Glu-Leu) endoplasmic reticulum protein retention receptor 3
ENSMUSG00000010841	Cfap97d1	1.06924	0.739517		11	101984279	101992264	protein_coding	CFAP97 domain containing 1
ENSMUSG00000010911	Apip	1.2616	0.270655	0.53619	2	103073675	103092644	protein_coding	APAF1 interacting protein
ENSMUSG00000010914	Pdhx	0.901124	0.58955	0.788842	2	103021075	103073513	protein_coding	pyruvate dehydrogenase complex, component X
ENSMUSG00000010936	Vac14	0.69574	0.056965	0.237613	8	110618585	110720398	protein_coding	Vac14 homolog (S. cerevisiae)
ENSMUSG00000011008	Mcoln2	1.22653	0.329405		3	146149833	146195513	protein_coding	mucolipin 2
ENSMUSG00000011096	Akt1s1	0.686225	0.105261	0.328696	7	44848991	44855421	protein_coding	AKT1 substrate 1 (proline-rich)
ENSMUSG00000011114	Tbrg1	1.16636	0.227105	0.491512	9	37648763	37657312	protein_coding	transforming growth factor beta regulated gene 1
ENSMUSG00000011148	Adssl1	1.09021	0.807833	0.911437	12	112620045	112641360	protein_coding	adenylosuccinate synthetase like 1
ENSMUSG00000011158	Brf1	0.918801	0.656057	0.827915	12	112960085	113000704	protein_coding	BRF1, RNA polymerase III transcription initiation factor 90 kDa subunit
ENSMUSG00000011171	Vipr2	0.9643	0.856169		12	116077726	116146261	protein_coding	vasoactive intestinal peptide receptor 2
ENSMUSG00000011179	Odc1	1.07422	0.720102	0.86476	12	17544794	17551505	protein_coding	ornithine decarboxylase, structural 1
ENSMUSG00000011254	Thg1l	1.43803	0.169375	0.420626	11	45946843	45955494	protein_coding	tRNA-histidine guanylyltransferase 1-like (S. cerevisiae)
ENSMUSG00000011256	Adam19	0.867994	0.590229		11	46055992	46147343	protein_coding	a disintegrin and metallopeptidase domain 19 (meltrin beta)
ENSMUSG00000011257	Pabpc4	0.533825	0.0236126	0.156712	4	123262351	123298925	protein_coding	poly(A) binding protein, cytoplasmic 4
ENSMUSG00000011263	Exoc3l2	0.990461	0.963763		7	19463331	19496762	protein_coding	exocyst complex component 3-like 2
ENSMUSG00000011267	Zfp296	1.00142	0.995857	0.998114	7	19577287	19580656	protein_coding	zinc finger protein 296
ENSMUSG00000011305	Plin5	0.9643	0.856169		17	56111601	56117596	protein_coding	perilipin 5
ENSMUSG00000011306	Sugp1	0.827673	0.206184	0.467507	8	70042813	70072347	protein_coding	SURP and G patch domain containing 1
ENSMUSG00000011382	Dhdh	0.712425	0.286904	0.552251	7	45470987	45488805	protein_coding	dihydrodiol dehydrogenase (dimeric)
ENSMUSG00000011427	Zfp790	0.553317	0.0236399	0.156712	7	29816114	29831005	protein_coding	zinc finger protein 790
ENSMUSG00000011463	Cpb1	1.11665	0.584595		3	20248264	20275733	protein_coding	carboxypeptidase B1 (tissue)
ENSMUSG00000011486	Slc25a41	1.1556	0.699234		17	57032773	57041654	protein_coding	solute carrier family 25, member 41
ENSMUSG00000011632	Pinlyp	1.05322	0.796007		7	24541658	24546118	protein_coding	phospholipase A2 inhibitor and LY6/PLAUR domain containing
ENSMUSG00000011658	Fuz	0.953491	0.887083	0.949841	7	44896079	44902631	protein_coding	fuzzy planar cell polarity protein
ENSMUSG00000011751	Sptbn4	1.28868	0.45575	0.695487	7	27356383	27447686	protein_coding	spectrin beta, non-erythrocytic 4
ENSMUSG00000011752	Pgam1	1.04962	0.880685	0.947586	19	41911923	41918660	protein_coding	phosphoglycerate mutase 1
ENSMUSG00000011831	Evi5	0.818101	0.494017	0.72354	5	107744795	107875107	protein_coding	ecotropic viral integration site 5
ENSMUSG00000011832	Evi5l	0.70234	0.143961	0.387262	8	4166567	4211257	protein_coding	ecotropic viral integration site 5 like
ENSMUSG00000011837	Snapc2	0.835649	0.30441	0.569036	8	4253080	4256220	protein_coding	small nuclear RNA activating complex, polypeptide 2
ENSMUSG00000011877	Git1	0.872508	0.532035	0.751119	11	77493562	77507786	protein_coding	GIT ArfGAP 1
ENSMUSG00000011884	Gltp	0.895887	0.553211	0.765596	5	114669398	114690984	protein_coding	glycolipid transfer protein
ENSMUSG00000011958	Bnip2	1.17464	0.314845	0.578427	9	69989466	70008317	protein_coding	BCL2/adenovirus E1B interacting protein 2
ENSMUSG00000011960	Ccnt1	0.656186	0.0399494	0.202512	15	98538689	98570923	protein_coding	cyclin T1
ENSMUSG00000012017	Scarf2	0.865362	0.664076		16	17797282	17808293	protein_coding	scavenger receptor class F, member 2
ENSMUSG00000012076	Brms1l	1.26201	0.242953	0.508725	12	55836324	55869736	protein_coding	breast cancer metastasis-suppressor 1-like
ENSMUSG00000012114	Med15	0.692783	0.0334393	0.185071	16	17651208	17732891	protein_coding	mediator complex subunit 15
ENSMUSG00000012117	Dhdds	0.827074	0.109489	0.335727	4	133969028	134000918	protein_coding	dehydrodolichyl diphosphate synthase
ENSMUSG00000012123	Crybg2	2.09985	0.0446826		4	134060815	134092504	protein_coding	crystallin beta-gamma domain containing 2
ENSMUSG00000012126	Ubxn11	1.24687	0.421013	0.668536	4	134102570	134127593	protein_coding	UBX domain protein 11
ENSMUSG00000012187	Mogat1	0.9643	0.856169		1	78510991	78538173	protein_coding	monoacylglycerol O-acyltransferase 1
ENSMUSG00000012211	Tex22	1.05755	0.780269		12	113074502	113088917	protein_coding	testis expressed gene 22
ENSMUSG00000012282	Wnt8a	1.01147	0.954635		18	34542313	34548273	protein_coding	wingless-type MMTV integration site family, member 8A
ENSMUSG00000012296	Tjap1	0.867429	0.370658	0.627832	17	46257851	46283026	protein_coding	tight junction associated protein 1
ENSMUSG00000012350	Ehf	0.659384	0.263167	0.528103	2	103263433	103303278	protein_coding	ets homologous factor
ENSMUSG00000012396	Nanog	0.890948	0.564798		6	122707489	122714633	protein_coding	Nanog homeobox
ENSMUSG00000012405	Rpl15	1.53019	0.0158675	0.132188	14	18267823	18271391	protein_coding	ribosomal protein L15
ENSMUSG00000012422	Tmem167	1.56042	0.0115833	0.11382	13	90089123	90143907	protein_coding	transmembrane protein 167
ENSMUSG00000012429	Mplkip	1.2647	0.313415	0.578202	13	17695192	17699748	protein_coding	M-phase specific PLK1 intereacting protein
ENSMUSG00000012443	Kif11	0.694863	0.0247507	0.159457	19	37376403	37421859	protein_coding	kinesin family member 11
ENSMUSG00000012483	Rpa3	1.84873	0.00886561	0.101963	6	8255936	8259173	protein_coding	replication protein A3
ENSMUSG00000012519	Mlkl	0.660783	0.220851	0.484699	8	111311797	111338177	protein_coding	mixed lineage kinase domain-like
ENSMUSG00000012535	Tnpo3	0.786118	0.116982	0.348361	6	29540827	29609887	protein_coding	transportin 3
ENSMUSG00000012609	Ttll5	0.463277	0.0003026	0.0250864	12	85824659	86061893	protein_coding	tubulin tyrosine ligase-like family, member 5
ENSMUSG00000012640	Zfp715	1.08428	0.742439	0.87868	7	43296197	43313294	protein_coding	zinc finger protein 715
ENSMUSG00000012705	Retn	1.01237	0.951137		8	3655770	3660110	protein_coding	resistin
ENSMUSG00000012777	Acp4	1.02318	0.909054		7	44252148	44257378	protein_coding	acid phosphatase 4
ENSMUSG00000012819	Cdh23	1.01147	0.954635		10	60302748	60696490	protein_coding	cadherin 23 (otocadherin)
ENSMUSG00000012848	Rps5	1.33218	0.142838	0.385247	7	12922290	12926686	protein_coding	ribosomal protein S5
ENSMUSG00000013033	Adgrl1	1.2257	0.417099	0.665774	8	83900105	83941954	protein_coding	adhesion G protein-coupled receptor L1
ENSMUSG00000013076	Amotl1	0.44473	0.0308983	0.178978	9	14541966	14645056	protein_coding	angiomotin-like 1
ENSMUSG00000013083	2200002J24Rik	0.79589	0.419837		7	30698926	30700536	protein_coding	RIKEN cDNA 2200002J24 gene
ENSMUSG00000013089	Etv5	0.858355	0.600221	0.795353	16	22381309	22439719	protein_coding	ets variant 5
ENSMUSG00000013091	Tmem190	0.890948	0.564798		7	4782937	4784341	protein_coding	transmembrane protein 190
ENSMUSG00000013150	Gfod2	0.936108	0.756504	0.885927	8	105713854	105758664	protein_coding	glucose-fructose oxidoreductase domain containing 2
ENSMUSG00000013155	Enkd1	1.36891	0.19671	0.456545	8	105703651	105708210	protein_coding	enkurin domain containing 1
ENSMUSG00000013158	4933405L10Rik	1.02483	0.945096		8	105707655	105710246	protein_coding	RIKEN cDNA 4933405L10 gene
ENSMUSG00000013160	Atp6v0d1	0.913538	0.683138	0.843885	8	105524465	105566047	protein_coding	ATPase, H+ transporting, lysosomal V0 subunit D1
ENSMUSG00000013236	Ptprs	1.30634	0.46493	0.701344	17	56412426	56476483	protein_coding	protein tyrosine phosphatase, receptor type, S
ENSMUSG00000013275	Slc41a1	0.890721	0.650636	0.824378	1	131827493	131848865	protein_coding	solute carrier family 41, member 1
ENSMUSG00000013338	Fer1l4	0.652895	0.184193		2	156019139	156052947	protein_coding	fer-1-like 4 (C. elegans)
ENSMUSG00000013367	Iglon5	1.05755	0.780269		7	43472904	43490075	protein_coding	IgLON family member 5
ENSMUSG00000013415	Igf2bp1	0.710583			11	95957163	96005940	protein_coding	insulin-like growth factor 2 mRNA binding protein 1
ENSMUSG00000013418	B4galnt2	0.355453	0.00343978		11	95865943	95914891	protein_coding	beta-1,4-N-acetyl-galactosaminyl transferase 2
ENSMUSG00000013419	Zfp651	0.491889	0.0453301		9	121759330	121771742	protein_coding	zinc finger protein 651
ENSMUSG00000013465	Nelfb	0.938646	0.712111	0.861141	2	25199712	25211489	protein_coding	negative elongation factor complex member B
ENSMUSG00000013495	Tmem175	1.47615	0.123379	0.35917	5	108629770	108648782	protein_coding	transmembrane protein 175
ENSMUSG00000013523	Bcas1	1.19115			2	170346991	170427845	protein_coding	breast carcinoma amplified sequence 1
ENSMUSG00000013539	Tango2	1.04908	0.797207	0.906042	16	18300825	18348103	protein_coding	transport and golgi organization 2
ENSMUSG00000013562	4833413E03Rik	1.1158	0.584828		17	31557126	31559113	lncRNA	RIKEN cDNA 4833413E03 gene
ENSMUSG00000013584	Aldh1a2	0.558266	0.0549465		9	71215789	71296243	protein_coding	aldehyde dehydrogenase family 1, subfamily A2
ENSMUSG00000013593	Ndufs2	0.83475	0.318251	0.581197	1	171234853	171251388	protein_coding	NADH:ubiquinone oxidoreductase core subunit S2
ENSMUSG00000013611	Snx31	0.32398	0.00286855	0.0661135	15	36504062	36555573	protein_coding	sorting nexin 31
ENSMUSG00000013622	Atraid	1.92185	0.0146695	0.128268	5	31048312	31054623	protein_coding	all-trans retinoic acid induced differentiation factor
ENSMUSG00000013629	Cad	0.66816	0.142354	0.3849	5	31054780	31078479	protein_coding	carbamoyl-phosphate synthetase 2, aspartate transcarbamylase, and dihydroorotase
ENSMUSG00000013643	Lypd8	1.17195			11	58379043	58390728	protein_coding	LY6/PLAUR domain containing 8
ENSMUSG00000013646	Sh3bp5l	1.02141	0.919936	0.964632	11	58330724	58347728	protein_coding	SH3 binding domain protein 5 like
ENSMUSG00000013653	1810065E05Rik	1.22536	0.31276		11	58421111	58426024	protein_coding	RIKEN cDNA 1810065E05 gene
ENSMUSG00000013662	Atad1	0.984657	0.92516	0.96704	19	32671638	32739786	protein_coding	ATPase family, AAA domain containing 1
ENSMUSG00000013663	Pten	0.782458	0.294061	0.559606	19	32757497	32826160	protein_coding	phosphatase and tensin homolog
ENSMUSG00000013698	Pea15a	1.11764	0.724308	0.867716	1	172196728	172206804	protein_coding	phosphoprotein enriched in astrocytes 15A
ENSMUSG00000013701	Timm23	1.67262	0.00674083	0.0922007	14	32180162	32201898	protein_coding	translocase of inner mitochondrial membrane 23
ENSMUSG00000013707	Tnfaip8l2	1.26778	0.503096	0.730119	3	95139521	95142360	protein_coding	tumor necrosis factor, alpha-induced protein 8-like 2
ENSMUSG00000013736	Trnt1	1.53637	0.0221009	0.152011	6	106769120	106782474	protein_coding	tRNA nucleotidyl transferase, CCA-adding, 1
ENSMUSG00000013787	Ehmt2	0.699709	0.0758977	0.279248	17	34898469	34914052	protein_coding	euchromatic histone lysine N-methyltransferase 2
ENSMUSG00000013822	Elof1	0.959401	0.90055	0.956389	9	22112989	22117172	protein_coding	ELF1 homolog, elongation factor 1
ENSMUSG00000013833	Med16	0.644737	0.0928563	0.307239	10	79894708	79908923	protein_coding	mediator complex subunit 16
ENSMUSG00000013846	St3gal1	0.936051	0.842195	0.929303	15	67102875	67176830	protein_coding	ST3 beta-galactoside alpha-2,3-sialyltransferase 1
ENSMUSG00000013858	Tmem259	0.926917	0.609599	0.801917	10	79974948	79984330	protein_coding	transmembrane protein 259
ENSMUSG00000013878	Rnf170	1.14623	0.454183	0.694332	8	26119368	26151790	protein_coding	ring finger protein 170
ENSMUSG00000013921	Clip3	1.18657	0.600594		7	30291728	30308367	protein_coding	CAP-GLY domain containing linker protein 3
ENSMUSG00000013928	Thap8	1.54204	0.251126		7	30280094	30290237	protein_coding	THAP domain containing 8
ENSMUSG00000013973	Dedd	0.684833	0.00406102	0.0770754	1	171329145	171342331	protein_coding	death effector domain-containing
ENSMUSG00000013974	Mcemp1	0.9643	0.856169		8	3665754	3669259	protein_coding	mast cell expressed membrane protein 1
ENSMUSG00000013997	Nit1	1.19172	0.359445	0.618559	1	171338008	171345646	protein_coding	nitrilase 1
ENSMUSG00000014030	Pax5	0.926899	0.705065		4	44524757	44710487	protein_coding	paired box 5
ENSMUSG00000014039	Prdm15	1.1186	0.583618	0.785305	16	97791467	97851850	protein_coding	PR domain containing 15
ENSMUSG00000014074	Rnf168	1.09715	0.624754	0.80968	16	32277459	32301434	protein_coding	ring finger protein 168
ENSMUSG00000014075	Tctex1d2	1.38403	0.217596	0.481645	16	32419702	32429099	protein_coding	Tctex1 domain containing 2
ENSMUSG00000014077	Chp1	0.539911	0.00111493	0.0473668	2	119547697	119587027	protein_coding	calcineurin-like EF hand protein 1
ENSMUSG00000014158	Trpv4	1.0216	0.915127		5	114622152	114658421	protein_coding	transient receptor potential cation channel, subfamily V, member 4
ENSMUSG00000014164	Klhl3	1.00733	0.970935		13	58000228	58113592	protein_coding	kelch-like 3
ENSMUSG00000014177	Tvp23b	2.01951	0.000656727	0.0368123	11	62879455	62916780	protein_coding	trans-golgi network vesicle protein 23B
ENSMUSG00000014195	Dnajc7	0.812961	0.378614	0.634104	11	100582818	100620168	protein_coding	DnaJ heat shock protein family (Hsp40) member C7
ENSMUSG00000014198	Zfp385c	0.934912	0.806947		11	100627543	100692455	protein_coding	zinc finger protein 385C
ENSMUSG00000014226	Cacybp	1.45024	0.115245	0.345158	1	160202367	160212875	protein_coding	calcyclin binding protein
ENSMUSG00000014232	Cluap1	0.962798	0.830435	0.922698	16	3908801	3941147	protein_coding	clusterin associated protein 1
ENSMUSG00000014243	Zswim7	1.75897	0.0307126	0.178243	11	62267224	62281375	protein_coding	zinc finger SWIM-type containing 7
ENSMUSG00000014245	Pigl	0.937719	0.775492	0.894413	11	62458460	62514417	protein_coding	phosphatidylinositol glycan anchor biosynthesis, class L
ENSMUSG00000014294	Ndufa2	1.49251	0.0540993	0.232566	18	36742332	36744557	protein_coding	NADH:ubiquinone oxidoreductase subunit A2
ENSMUSG00000014301	Pam16	1.65232	0.0562122	0.236257	16	4616464	4624988	protein_coding	presequence translocase-asssociated motor 16 homolog (S. cerevisiae)
ENSMUSG00000014303	Glis2	0.808358	0.537564		16	4594713	4624924	protein_coding	GLIS family zinc finger 2
ENSMUSG00000014313	Cox6c	1.61845	0.0229552	0.155263	15	35925886	35938246	protein_coding	cytochrome c oxidase subunit 6C
ENSMUSG00000014349	Ube2z	1.04737	0.761645	0.888132	11	96047432	96065388	protein_coding	ubiquitin-conjugating enzyme E2Z
ENSMUSG00000014351	Gip	0.90405	0.775451	0.894413	11	96024545	96030831	protein_coding	gastric inhibitory polypeptide
ENSMUSG00000014353	Tmem87b	0.882515	0.634303	0.814849	2	128818118	128854261	protein_coding	transmembrane protein 87B
ENSMUSG00000014355	Anapc1	0.575251	0.00410007	0.0771047	2	128610104	128687391	protein_coding	anaphase promoting complex subunit 1
ENSMUSG00000014361	Mertk	1.11482	0.587851		2	128698956	128802894	protein_coding	MER proto-oncogene tyrosine kinase
ENSMUSG00000014402	Tsg101	0.936826	0.767041	0.889695	7	46888949	46919969	protein_coding	tumor susceptibility gene 101
ENSMUSG00000014418	Hps5	0.720881	0.204085	0.465112	7	46760466	46796064	protein_coding	HPS5, biogenesis of lysosomal organelles complex 2 subunit 2
ENSMUSG00000014426	Map3k4	0.46948	0.00278555	0.0654605	17	12227621	12318796	protein_coding	mitogen-activated protein kinase kinase kinase 4
ENSMUSG00000014444	Piezo1	0.717003	0.0879062	0.299017	8	122481698	122551329	protein_coding	piezo-type mechanosensitive ion channel component 1
ENSMUSG00000014470	Rnf166	0.636079	0.0766713	0.280423	8	122466147	122476064	protein_coding	ring finger protein 166
ENSMUSG00000014496	Ankrd28	1.05928	0.714928	0.862082	14	31698768	31830651	protein_coding	ankyrin repeat domain 28
ENSMUSG00000014498	Ankrd52	0.636728	0.0333975	0.184994	10	128377115	128408704	protein_coding	ankyrin repeat domain 52
ENSMUSG00000014503	Pkd2l2	0.915188	0.717653	0.863818	18	34408489	34444116	protein_coding	polycystic kidney disease 2-like 2
ENSMUSG00000014504	Srp19	1.42394	0.0830438	0.291324	18	34330847	34336599	protein_coding	signal recognition particle 19
ENSMUSG00000014529	Tmbim7	0.890948	0.564798		5	3651181	3680325	protein_coding	transmembrane BAX inhibitor motif containing 7
ENSMUSG00000014547	Wdfy2	0.626484	0.0462103	0.216337	14	62837678	62961509	protein_coding	WD repeat and FYVE domain containing 2
ENSMUSG00000014550	Rbsn	0.623686	0.0107677	0.109774	6	92186712	92214925	protein_coding	rabenosyn, RAB effector
ENSMUSG00000014551	Mrps25	1.59282	0.00939883	0.104184	6	92169525	92184033	protein_coding	mitochondrial ribosomal protein S25
ENSMUSG00000014554	Dguok	1.2113	0.369115	0.626581	6	83480217	83506969	protein_coding	deoxyguanosine kinase
ENSMUSG00000014592	Camta1	1.41498	0.146734	0.391007	4	150917322	151861876	protein_coding	calmodulin binding transcription activator 1
ENSMUSG00000014599	Csf1	2.47325	0.0133399	0.123069	3	107741048	107760469	protein_coding	colony stimulating factor 1 (macrophage)
ENSMUSG00000014601	Strip1	1.04153	0.826075	0.920843	3	107612532	107631694	protein_coding	striatin interacting protein 1
ENSMUSG00000014602	Kif1a	0.856391	0.439541		1	93015464	93101951	protein_coding	kinesin family member 1A
ENSMUSG00000014606	Slc25a11	1.28062	0.140595	0.382415	11	70644196	70647479	protein_coding	solute carrier family 25 (mitochondrial carrier oxoglutarate carrier), member 11
ENSMUSG00000014609	Chrne	1.43094	0.309479		11	70614883	70619216	protein_coding	cholinergic receptor, nicotinic, epsilon polypeptide
ENSMUSG00000014633	Cmc2	1.27473	0.164554	0.414439	8	116888685	116921455	protein_coding	COX assembly mitochondrial protein 2
ENSMUSG00000014668	Chfr	1.14001	0.602394	0.797016	5	110135842	110171972	protein_coding	checkpoint with forkhead and ring finger domains
ENSMUSG00000014686	Ceacam16	1.81111	0.0832631		7	19852097	19861299	protein_coding	carcinoembryonic antigen-related cell adhesion molecule 16
ENSMUSG00000014748	Tex261	0.75286	0.0504242	0.22537	6	83768885	83775813	protein_coding	testis expressed gene 261
ENSMUSG00000014763	Fam120b	0.927553	0.599843	0.795199	17	15396202	15433583	protein_coding	family with sequence similarity 120, member B
ENSMUSG00000014767	Tbp	1.23975	0.11715	0.348761	17	15499888	15528379	protein_coding	TATA box binding protein
ENSMUSG00000014769	Psmb1	1.38086	0.128186	0.366449	17	15475021	15499751	protein_coding	proteasome (prosome, macropain) subunit, beta type 1
ENSMUSG00000014771	Pdcd2	1.2802	0.257603	0.524229	17	15519208	15527301	protein_coding	programmed cell death 2
ENSMUSG00000014773	Dll1	1.09375	0.668504		17	15367354	15376872	protein_coding	delta like canonical Notch ligand 1
ENSMUSG00000014776	Nol3	0.908213	0.775512	0.894413	8	105276140	105281939	protein_coding	nucleolar protein 3 (apoptosis repressor with CARD domain)
ENSMUSG00000014778	Fhod1	0.755677	0.317132	0.580486	8	105329163	105347953	protein_coding	formin homology 2 domain containing 1
ENSMUSG00000014782	Plekhg4	1.78801	0.10582		8	105373274	105382862	protein_coding	pleckstrin homology domain containing, family G (with RhoGef domain) member 4
ENSMUSG00000014786	Slc9a5	2.01215	0.056574	0.237109	8	105348843	105369881	protein_coding	solute carrier family 9 (sodium/hydrogen exchanger), member 5
ENSMUSG00000014791	Elmo3	1.54565	0.0968301	0.314546	8	105305601	105310760	protein_coding	engulfment and cell motility 3
ENSMUSG00000014813	Stc1	1.14188	0.514821		14	69029238	69041804	protein_coding	stanniocalcin 1
ENSMUSG00000014837	4931428F04Rik	1.13632	0.631212	0.813672	8	105280409	105289864	protein_coding	RIKEN cDNA 4931428F04 gene
ENSMUSG00000014846	Tppp3	0.727233	0.32974	0.592107	8	105467493	105471526	protein_coding	tubulin polymerization-promoting protein family member 3
ENSMUSG00000014850	Msh3	0.855119	0.302674	0.567168	13	92211872	92355003	protein_coding	mutS homolog 3
ENSMUSG00000014852	Adamts13	0.901608	0.726075	0.869048	2	26973416	27009628	protein_coding	a disintegrin-like and metallopeptidase (reprolysin type) with thrombospondin type 1 motif, 13
ENSMUSG00000014856	Tmem208	1.60596	0.0341811	0.187425	8	105326354	105335219	protein_coding	transmembrane protein 208
ENSMUSG00000014859	E2f4	0.612755	0.0208171	0.147487	8	105297663	105305370	protein_coding	E2F transcription factor 4
ENSMUSG00000014867	Surf4	1.0269	0.881179	0.947586	2	26920040	26933928	protein_coding	surfeit gene 4
ENSMUSG00000014873	Surf2	1.10281	0.545002	0.760016	2	26916367	26920183	protein_coding	surfeit gene 2
ENSMUSG00000014905	Dnajb9	1.49144	0.0352366	0.189654	12	44205559	44210326	protein_coding	DnaJ heat shock protein family (Hsp40) member B9
ENSMUSG00000014907	Naf1	0.736101	0.182361	0.437404	8	66860217	66890564	protein_coding	nuclear assembly factor 1 ribonucleoprotein
ENSMUSG00000014932	Yes1	0.672151	0.213048	0.476107	5	32611171	32687057	protein_coding	YES proto-oncogene 1, Src family tyrosine kinase
ENSMUSG00000014956	Ppp1cb	1.58849	0.0367537	0.194273	5	32458843	32517433	protein_coding	protein phosphatase 1 catalytic subunit beta
ENSMUSG00000014959	Gorasp2	0.864928	0.397596	0.650194	2	70661576	70712636	protein_coding	golgi reassembly stacking protein 2
ENSMUSG00000014980	Tsen15	1.4794	0.085607	0.295717	1	152370735	152386688	protein_coding	tRNA splicing endonuclease subunit 15
ENSMUSG00000015002	Efr3a	0.92777	0.715976	0.862755	15	65787034	65873816	protein_coding	EFR3 homolog A
ENSMUSG00000015013	Trappc2l	1.62335	0.0542809	0.233012	8	122611640	122616660	protein_coding	trafficking protein particle complex 2-like
ENSMUSG00000015016	Acsf3	0.573917	0.00710268	0.0939395	8	122775486	122817880	protein_coding	acyl-CoA synthetase family member 3
ENSMUSG00000015023	Ddx19a	0.798628	0.204561	0.465398	8	110974996	110997800	protein_coding	DEAD (Asp-Glu-Ala-Asp) box polypeptide 19a
ENSMUSG00000015027	Galns	0.888703	0.630436	0.813282	8	122578242	122611463	protein_coding	galactosamine (N-acetyl)-6-sulfate sulfatase
ENSMUSG00000015053	Gata2	1.85969	0.0802954	0.28734	6	88193891	88207032	protein_coding	GATA binding protein 2
ENSMUSG00000015083	C8g	1.14361	0.653535	0.826297	2	25498651	25501719	protein_coding	complement component 8, gamma polypeptide
ENSMUSG00000015085	Entpd2	0.9643	0.856169		2	25395874	25401321	protein_coding	ectonucleoside triphosphate diphosphohydrolase 2
ENSMUSG00000015087	Rabl6	0.933101	0.646317	0.821609	2	25583018	25608521	protein_coding	RAB, member RAS oncogene family-like 6
ENSMUSG00000015090	Ptgds	1.05755	0.780269		2	25466709	25470046	protein_coding	prostaglandin D2 synthase (brain)
ENSMUSG00000015092	Edf1	1.35516	0.113001	0.341608	2	25557847	25562082	protein_coding	endothelial differentiation-related factor 1
ENSMUSG00000015093	Clic3	1.10571	0.616335		2	25456838	25458776	protein_coding	chloride intracellular channel 3
ENSMUSG00000015094	Npdc1	0.856391	0.439541		2	25399351	25409494	protein_coding	neural proliferation, differentiation and control 1
ENSMUSG00000015095	Fbxw5	0.743119	0.108504	0.334363	2	25500750	25505471	protein_coding	F-box and WD-40 domain protein 5
ENSMUSG00000015112	Slc25a13	0.957961	0.887686	0.949841	6	6041218	6217173	protein_coding	solute carrier family 25 (mitochondrial carrier, adenine nucleotide translocator), member 13
ENSMUSG00000015120	Ube2i	1.01167	0.933925	0.970934	17	25261916	25274622	protein_coding	ubiquitin-conjugating enzyme E2I
ENSMUSG00000015126	Tsr3	1.30982	0.151062	0.396443	17	25240170	25242798	protein_coding	TSR3 20S rRNA accumulation
ENSMUSG00000015127	Unkl	0.921553	0.677236	0.840095	17	25188397	25234443	protein_coding	unkempt family like zinc finger
ENSMUSG00000015133	Lrrk1	0.631097	0.0370868	0.195213	7	66226912	66388350	protein_coding	leucine-rich repeat kinase 1
ENSMUSG00000015143	Actn1	1.4428	0.258047	0.524311	12	80167547	80260371	protein_coding	actinin, alpha 1
ENSMUSG00000015149	Sirt2	0.679937	0.0422289	0.207546	7	28766735	28788661	protein_coding	sirtuin 2
ENSMUSG00000015165	Hnrnpl	0.898905	0.399217	0.65125	7	28808541	28822266	protein_coding	heterogeneous nuclear ribonucleoprotein L
ENSMUSG00000015176	Nolc1	0.542847	0.00655304	0.0915921	19	46075863	46085530	protein_coding	nucleolar and coiled-body phosphoprotein 1
ENSMUSG00000015189	Casd1	0.719715	0.251438	0.517708	6	4600839	4643355	protein_coding	CAS1 domain containing 1
ENSMUSG00000015202	Cnksr3	1.01237	0.951137		10	7119063	7212237	protein_coding	Cnksr family member 3
ENSMUSG00000015214	Mtmr1	0.669016	0.0479186	0.220012	X	71364760	71419196	protein_coding	myotubularin related protein 1
ENSMUSG00000015217	Hmgb3	0.989884	0.957257	0.980165	X	71555918	71560676	protein_coding	high mobility group box 3
ENSMUSG00000015243	Abca1	0.61911	0.202551	0.463405	4	53030787	53159895	protein_coding	ATP-binding cassette, sub-family A (ABC1), member 1
ENSMUSG00000015247	Nipsnap3b	1.21862	0.427979	0.673506	4	53011880	53022060	protein_coding	nipsnap homolog 3B
ENSMUSG00000015289	Lage3	1.9036	0.00345611	0.0709827	X	74351276	74353618	protein_coding	L antigen family, member 3
ENSMUSG00000015290	Ubl4a	1.29975	0.0774378	0.282275	X	74365718	74373218	protein_coding	ubiquitin-like 4A
ENSMUSG00000015291	Gdi1	1.19316	0.49345	0.723279	X	74304998	74311862	protein_coding	guanosine diphosphate (GDP) dissociation inhibitor 1
ENSMUSG00000015312	Gadd45b	1.24117	0.502061	0.729315	10	80930073	80932204	protein_coding	growth arrest and DNA-damage-inducible 45 beta
ENSMUSG00000015314	Slamf6	0.9643	0.856169		1	171917515	171953170	protein_coding	SLAM family member 6
ENSMUSG00000015316	Slamf1	0.2484	0.000197451	0.0198081	1	171767127	171801184	protein_coding	signaling lymphocytic activation molecule family member 1
ENSMUSG00000015335	Zdhhc12	0.960139	0.835399	0.925028	2	30090944	30093648	protein_coding	zinc finger, DHHC domain containing 12
ENSMUSG00000015337	Endog	1.68431	0.0176884	0.138287	2	30171493	30174069	protein_coding	endonuclease G
ENSMUSG00000015340	Cybb	0.938053	0.749952		X	9435252	9487771	protein_coding	cytochrome b-245, beta polypeptide
ENSMUSG00000015341	Golga7	1.04673	0.743144	0.878903	8	23241346	23257074	protein_coding	golgi autoantigen, golgin subfamily a, 7
ENSMUSG00000015342	Xk	0.484484	0.00208829	0.0579767	X	9272756	9313250	protein_coding	X-linked Kx blood group
ENSMUSG00000015354	Pcolce2	1.78178	0.0872578		9	95637601	95698096	protein_coding	procollagen C-endopeptidase enhancer 2
ENSMUSG00000015355	Cd48	0.891162	0.686667	0.845357	1	171682009	171705258	protein_coding	CD48 antigen
ENSMUSG00000015357	Clpx	0.83668	0.313605	0.578263	9	65294260	65330658	protein_coding	caseinolytic mitochondrial matrix peptidase chaperone subunit
ENSMUSG00000015363	Trabd	1.00157	0.994106	0.997502	15	89075124	89087077	protein_coding	TraB domain containing
ENSMUSG00000015377	Dennd6b	0.981935	0.950005	0.976603	15	89182213	89196496	protein_coding	DENN/MADD domain containing 6B
ENSMUSG00000015401	Cltrn	0.705722	0.322517	0.584871	X	164088830	164118860	protein_coding	collectrin, amino acid transport regulator
ENSMUSG00000015405	Ace2	0.925979	0.837833		X	164139332	164188420	protein_coding	angiotensin I converting enzyme (peptidyl-dipeptidase A) 2
ENSMUSG00000015437	Gzmb	0.875405	0.662268	0.831789	14	56258838	56262260	protein_coding	granzyme B
ENSMUSG00000015441	Gzmf	0.926899	0.705065		14	56205263	56211417	protein_coding	granzyme F
ENSMUSG00000015451	C4a	1.48359	0.220985	0.484699	17	34809092	34823464	lncRNA	complement component 4A (Rodgers blood group)
ENSMUSG00000015452	Ager	1.12778	0.713637	0.861833	17	34597862	34600936	protein_coding	advanced glycosylation end product-specific receptor
ENSMUSG00000015461	Atf6b	0.779847	0.180812	0.435451	17	34647146	34655074	protein_coding	activating transcription factor 6 beta
ENSMUSG00000015467	Egfl8	1.41008	0.339382	0.600582	17	34613349	34615971	protein_coding	EGF-like domain 8
ENSMUSG00000015468	Notch4	0.994205	0.9871		17	34564268	34588503	protein_coding	notch 4
ENSMUSG00000015474	Ppt2	1.11704	0.594353	0.792564	17	34616662	34628510	protein_coding	palmitoyl-protein thioesterase 2
ENSMUSG00000015476	Prrt1	0.814635	0.30952		17	34629533	34633126	protein_coding	proline-rich transmembrane protein 1
ENSMUSG00000015478	Rnf5	0.961039	0.758861	0.887063	17	34601091	34603690	protein_coding	ring finger protein 5
ENSMUSG00000015484	Fam163a	0.826695	0.34434		1	156075966	156205026	protein_coding	family with sequence similarity 163, member A
ENSMUSG00000015488	Cacfd1	0.814788	0.279641	0.545242	2	27009926	27021089	protein_coding	calcium channel flower domain containing 1
ENSMUSG00000015501	Hivep2	0.926899	0.705065		10	13966075	14151374	protein_coding	human immunodeficiency virus type I enhancer binding protein 2
ENSMUSG00000015522	Arnt	0.993802	0.980103	0.991145	3	95434388	95497240	protein_coding	aryl hydrocarbon receptor nuclear translocator
ENSMUSG00000015533	Itga2	0.776976			13	114833081	114932100	protein_coding	integrin alpha 2
ENSMUSG00000015536	Mocs2	1.33621	0.232574	0.498378	13	114818236	114832275	protein_coding	molybdenum cofactor synthesis 2
ENSMUSG00000015542	Nat9	1.25501	0.401421	0.652713	11	115182832	115187859	protein_coding	N-acetyltransferase 9 (GCN5-related, putative)
ENSMUSG00000015568	Lpl	0.693362			8	68880491	68907448	protein_coding	lipoprotein lipase
ENSMUSG00000015575	Atp6v0e	1.37304	0.131336	0.371186	17	26663231	26699647	protein_coding	ATPase, H+ transporting, lysosomal V0 subunit E
ENSMUSG00000015597	Zfp318	0.526768	0.0134581	0.123423	17	46383731	46420920	protein_coding	zinc finger protein 318
ENSMUSG00000015605	Srf	0.768199	0.141307	0.383129	17	46548329	46556175	protein_coding	serum response factor
ENSMUSG00000015619	Gata3	1.15884			2	9857078	9890034	protein_coding	GATA binding protein 3
ENSMUSG00000015647	Lama5	1.77574	0.128077	0.366399	2	180176373	180225859	protein_coding	laminin, alpha 5
ENSMUSG00000015652	Steap1	0.903918	0.615252		5	5736317	5749326	protein_coding	six transmembrane epithelial antigen of the prostate 1
ENSMUSG00000015656	Hspa8	1.15275	0.509605	0.736343	9	40800984	40810087	protein_coding	heat shock protein 8
ENSMUSG00000015659	Serac1	1.32406	0.293334	0.558792	17	6042196	6079741	protein_coding	serine active site containing 1
ENSMUSG00000015668	Pdzd11	1.43966	0.0384558	0.199221	X	100622883	100626568	protein_coding	PDZ domain containing 11
ENSMUSG00000015671	Psma2	1.20482	0.349608	0.608134	13	14613240	14674236	protein_coding	proteasome (prosome, macropain) subunit, alpha type 2
ENSMUSG00000015672	Mrpl32	1.27213	0.250235	0.516477	13	14608184	14613165	protein_coding	mitochondrial ribosomal protein L32
ENSMUSG00000015697	Setdb1	1.07251	0.759297	0.88711	3	95323525	95357202	protein_coding	SET domain, bifurcated 1
ENSMUSG00000015702	Anxa9	1.2266	0.480672	0.713347	3	95296096	95307176	protein_coding	annexin A9
ENSMUSG00000015709	Arnt2	0.926899	0.705065		7	84246278	84410176	protein_coding	aryl hydrocarbon receptor nuclear translocator 2
ENSMUSG00000015711	Prune1	0.795628	0.207845	0.469281	3	95253674	95282076	protein_coding	prune exopolyphosphatase
ENSMUSG00000015714	Cers2	1.49536	0.0936001	0.308844	3	95314791	95323599	protein_coding	ceramide synthase 2
ENSMUSG00000015733	Capza2	1.3343	0.0801308	0.286923	6	17636234	17666972	protein_coding	capping protein (actin filament) muscle Z-line, alpha 2
ENSMUSG00000015745	Plekho1	2.47588	0.0119539	0.115505	3	95988429	95996001	protein_coding	pleckstrin homology domain containing, family O member 1
ENSMUSG00000015747	Vps45	1.40732	0.133499	0.37455	3	95999832	96058466	protein_coding	vacuolar protein sorting 45
ENSMUSG00000015748	Prpf3	0.969448	0.905546	0.958158	3	95830124	95855885	protein_coding	pre-mRNA processing factor 3
ENSMUSG00000015749	Anp32e	1.1	0.621169	0.808677	3	95929246	95947390	protein_coding	acidic (leucine-rich) nuclear phosphoprotein 32 family, member E
ENSMUSG00000015750	Aph1a	1.08033	0.72922	0.870892	3	95893969	95898288	protein_coding	aph1 homolog A, gamma secretase subunit
ENSMUSG00000015755	Tab2	0.747328	0.140095	0.382086	10	7905653	7956230	protein_coding	TGF-beta activated kinase 1/MAP3K7 binding protein 2
ENSMUSG00000015757	Ppil4	0.911435	0.580221	0.783132	10	7792891	7823135	protein_coding	peptidylprolyl isomerase (cyclophilin)-like 4
ENSMUSG00000015759	Cnih1	1.66166	0.00984022	0.105546	14	46775567	46788411	protein_coding	cornichon family AMPA receptor auxiliary protein 1
ENSMUSG00000015766	Eps8	0.9233	0.725883		6	137477245	137654876	protein_coding	epidermal growth factor receptor pathway substrate 8
ENSMUSG00000015776	Med22	0.66508	0.00760518	0.0965858	2	26905262	26910677	protein_coding	mediator complex subunit 22
ENSMUSG00000015790	Surf1	0.934807	0.741036	0.877854	2	26913381	26916530	protein_coding	surfeit gene 1
ENSMUSG00000015804	Med28	2.13771	0.00286808	0.0661135	5	45520229	45529276	protein_coding	mediator complex subunit 28
ENSMUSG00000015806	Qdpr	1.4897	0.145395	0.389051	5	45434021	45450236	protein_coding	quinoid dihydropteridine reductase
ENSMUSG00000015812	Gnrh1	0.768816	0.404872	0.65514	14	67745181	67749439	protein_coding	gonadotropin releasing hormone 1
ENSMUSG00000015837	Sqstm1	0.873143	0.568837	0.77584	11	50199366	50210827	protein_coding	sequestosome 1
ENSMUSG00000015839	Nfe2l2	0.543804	0.00166902	0.0530316	2	75675513	75704641	protein_coding	nuclear factor, erythroid derived 2, like 2
ENSMUSG00000015843	Rxrg	1.00733	0.970935		1	167598384	167639623	protein_coding	retinoid X receptor gamma
ENSMUSG00000015846	Rxra	0.721943			2	27676440	27762957	protein_coding	retinoid X receptor alpha
ENSMUSG00000015850	Adamtsl4	0.886486	0.749965	0.882425	3	95676201	95687917	protein_coding	ADAMTS-like 4
ENSMUSG00000015852	Fcrls	0.820316	0.338015		3	87250758	87263738	protein_coding	Fc receptor-like S, scavenger receptor
ENSMUSG00000015869	Prpsap1	1.19921	0.347528	0.60637	11	116470845	116494202	protein_coding	phosphoribosyl pyrophosphate synthetase-associated protein 1
ENSMUSG00000015879	Fam184b	1.20686	0.395293		5	45529705	45639614	protein_coding	family with sequence similarity 184, member B
ENSMUSG00000015880	Ncapg	1.29737	0.174949	0.42728	5	45669919	45700546	protein_coding	non-SMC condensin I complex, subunit G
ENSMUSG00000015882	Lcorl	1.29723	0.203368	0.464557	5	45697181	45857615	protein_coding	ligand dependent nuclear receptor corepressor-like
ENSMUSG00000015889	Lta4h	0.907102	0.718532	0.864233	10	93453411	93484875	protein_coding	leukotriene A4 hydrolase
ENSMUSG00000015890	Amdhd1	1.6818	0.104205		10	93523338	93540033	protein_coding	amidohydrolase domain containing 1
ENSMUSG00000015932	Dstn	0.814416	0.528164	0.749106	2	143915320	143943324	protein_coding	destrin
ENSMUSG00000015937	H2afy	0.820338	0.122575	0.357774	13	56073619	56136361	protein_coding	H2A histone family, member Y
ENSMUSG00000015942	Gtf2ird2	0.98841	0.952252	0.977427	5	134184019	134224355	protein_coding	GTF2I repeat domain containing 2
ENSMUSG00000015943	Bola1	2.32598	0.008929	0.102102	3	96196588	96219709	protein_coding	bolA-like 1 (E. coli)
ENSMUSG00000015944	Castor2	0.753781	0.352258		5	134099711	134144343	protein_coding	cytosolic arginine sensor for mTORC1 subunit 2
ENSMUSG00000015947	Fcgr1	0.454673	0.0348416		3	96282909	96293969	protein_coding	Fc receptor, IgG, high affinity I
ENSMUSG00000015950	Ncf1	1.25828	0.446385		5	134220053	134229625	protein_coding	neutrophil cytosolic factor 1
ENSMUSG00000015961	Adss	1.05414	0.827868	0.921383	1	177762962	177796511	protein_coding	adenylosuccinate synthetase, non muscle
ENSMUSG00000015968	Cacna1d	0.926899	0.705065		14	30039939	30491455	protein_coding	calcium channel, voltage-dependent, L type, alpha 1D subunit
ENSMUSG00000015970	Chdh	1.1175	0.579873		14	30009023	30040527	protein_coding	choline dehydrogenase
ENSMUSG00000015971	Actr8	0.997432	0.983648	0.992628	14	29978337	30006354	protein_coding	ARP8 actin-related protein 8
ENSMUSG00000015980	Lrrc27	1.49301	0.278178	0.543606	7	139212988	139242979	protein_coding	leucine rich repeat containing 27
ENSMUSG00000015981	Stk32c	1.23467	0.528757	0.749647	7	139103638	139213307	protein_coding	serine/threonine kinase 32C
ENSMUSG00000015994	Fnta	1.18179	0.354729	0.613289	8	25998722	26015650	protein_coding	farnesyltransferase, CAAX box, alpha
ENSMUSG00000016018	Mtrex	0.677742	0.00484584	0.0822544	13	112867418	112927398	protein_coding	Mtr4 exosome RNA helicase
ENSMUSG00000016028	Celsr1	0.892564	0.761872	0.888132	15	85898929	86033777	protein_coding	cadherin, EGF LAG seven-pass G-type receptor 1
ENSMUSG00000016087	Fli1	0.618805	0.127516	0.365909	9	32422204	32542861	protein_coding	Friend leukemia integration 1
ENSMUSG00000016128	Stard13	0.995355	0.981718		5	151037510	151233836	protein_coding	StAR-related lipid transfer (START) domain containing 13
ENSMUSG00000016181	Utp25	0.687019	0.0167342	0.13516	1	193091104	193130272	protein_coding	UTP25 small subunit processome component
ENSMUSG00000016200	Syt14	1.00139	0.996128		1	192891233	193035775	protein_coding	synaptotagmin XIV
ENSMUSG00000016206	H2-M3	1.46618	0.297909	0.562773	17	37270220	37274484	protein_coding	histocompatibility 2, M region locus 3
ENSMUSG00000016252	Atp5e	1.94661	0.0177538	0.138616	2	174461072	174464105	protein_coding	ATP synthase, H+ transporting, mitochondrial F1 complex, epsilon subunit
ENSMUSG00000016253	Nelfcd	1.05022	0.813755	0.91407	2	174415804	174427502	protein_coding	negative elongation factor complex member C/D, Th1l
ENSMUSG00000016255	Tubb1	0.306736	0.00137283	0.0505358	2	174450695	174457882	protein_coding	tubulin, beta 1 class VI
ENSMUSG00000016256	Ctsz	0.920139	0.781334	0.89809	2	174427493	174439039	protein_coding	cathepsin Z
ENSMUSG00000016257	Prelid3b	1.45587	0.0872041	0.297952	2	174465067	174473081	protein_coding	PRELI domain containing 3B
ENSMUSG00000016308	Ube2a	1.48538	0.0425874	0.207832	X	36873900	36884222	protein_coding	ubiquitin-conjugating enzyme E2A
ENSMUSG00000016319	Slc25a5	1.03059	0.854313	0.935828	X	36795651	36798807	protein_coding	solute carrier family 25 (mitochondrial carrier, adenine nucleotide translocator), member 5
ENSMUSG00000016344	Ppdpf	1.29555	0.409576	0.659069	2	181187247	181188771	protein_coding	pancreatic progenitor cell differentiation and proliferation factor
ENSMUSG00000016346	Kcnq2	1.15713	0.530886		2	181075579	181135300	protein_coding	potassium voltage-gated channel, subfamily Q, member 2
ENSMUSG00000016356	Col20a1	1.06038	0.866072		2	180986535	181018363	protein_coding	collagen, type XX, alpha 1
ENSMUSG00000016386	Mpped2	0.988966	0.961842		2	106693269	106868356	protein_coding	metallophosphoesterase domain containing 2
ENSMUSG00000016409	Nkap	0.962282	0.803664	0.909311	X	37126795	37150746	protein_coding	NFKB activating protein
ENSMUSG00000016427	Ndufa1	1.66067	0.0079735	0.098389	X	37187588	37191163	protein_coding	NADH:ubiquinone oxidoreductase subunit A1
ENSMUSG00000016477	E2f3	0.680267	0.0554899	0.235074	13	29906575	29986063	protein_coding	E2F transcription factor 3
ENSMUSG00000016481	Cr1l	1.06114	0.775017	0.894413	1	195097382	195131586	protein_coding	complement component (3b/4b) receptor 1-like
ENSMUSG00000016487	Ppfibp1	1.22766	0.522339	0.745806	6	146888487	147032025	protein_coding	PTPRF interacting protein, binding protein 1 (liprin beta 1)
ENSMUSG00000016493	Cd46	0.976321	0.935879	0.971531	1	195036826	195092249	protein_coding	CD46 antigen, complement regulatory protein
ENSMUSG00000016494	Cd34	0.689442			1	194938819	194961279	protein_coding	CD34 antigen
ENSMUSG00000016495	Plgrkt	1.34137	0.271624	0.537219	19	29348599	29367390	protein_coding	plasminogen receptor, C-terminal lysine transmembrane protein
ENSMUSG00000016496	Cd274	1.53597	0.183849	0.438695	19	29367455	29388095	protein_coding	CD274 antigen
ENSMUSG00000016498	Pdcd1lg2	1.14066			19	29410919	29471161	protein_coding	programmed cell death 1 ligand 2
ENSMUSG00000016503	Gtf3a	1.67286	0.0143963	0.126649	5	146948657	146955614	protein_coding	general transcription factor III A
ENSMUSG00000016510	Mtif3	1.6981	0.0335829	0.185556	5	146951573	146963800	protein_coding	mitochondrial translational initiation factor 3
ENSMUSG00000016520	Lnx2	0.845511	0.548467	0.762307	5	147016655	147076586	protein_coding	ligand of numb-protein X 2
ENSMUSG00000016524	Il19	1.11026	0.602017		1	130932656	130940115	protein_coding	interleukin 19
ENSMUSG00000016526	Dyrk3	0.930099	0.791819	0.902552	1	131127455	131138340	protein_coding	dual-specificity tyrosine-(Y)-phosphorylation regulated kinase 3
ENSMUSG00000016528	Mapkapk2	0.45309	0.00480279	0.0818484	1	131053700	131097826	protein_coding	MAP kinase-activated protein kinase 2
ENSMUSG00000016529	Il10	1.05755	0.780269		1	131019845	131024974	protein_coding	interleukin 10
ENSMUSG00000016534	Lamp2	1.25484	0.298197	0.562826	X	38401357	38456454	protein_coding	lysosomal-associated membrane protein 2
ENSMUSG00000016541	Atxn10	0.680362	0.234676	0.500201	15	85336245	85463212	protein_coding	ataxin 10
ENSMUSG00000016552	Foxred2	0.674495	0.151966	0.397689	15	77940522	77956722	protein_coding	FAD-dependent oxidoreductase domain containing 2
ENSMUSG00000016554	Eif3d	0.876832	0.381907	0.637473	15	77958998	77970813	protein_coding	eukaryotic translation initiation factor 3, subunit D
ENSMUSG00000016559	H3f3b	1.65959	0.00414275	0.0771047	11	116021912	116027962	protein_coding	H3 histone, family 3B
ENSMUSG00000016619	Nup50	0.642843	0.00967868	0.105188	15	84923411	84942963	protein_coding	nucleoporin 50
ENSMUSG00000016624	Phf21b	0.950244	0.890012	0.951205	15	84785381	84856049	protein_coding	PHD finger protein 21B
ENSMUSG00000016637	Ift27	0.880902	0.58771	0.787969	15	78159463	78174107	protein_coding	intraflagellar transport 27
ENSMUSG00000016664	Pacsin2	0.679774	0.0725988	0.272649	15	83375607	83464606	protein_coding	protein kinase C and casein kinase substrate in neurons 2
ENSMUSG00000016756	Cmah	0.519453	0.0828557	0.291252	13	24327404	24477377	protein_coding	cytidine monophospho-N-acetylneuraminic acid hydroxylase
ENSMUSG00000016757	Ttll12	0.678178	0.180378	0.434835	15	83575090	83595157	protein_coding	tubulin tyrosine ligase-like family, member 12
ENSMUSG00000016758	Bik	2.06985	0.034497	0.188048	15	83526862	83544634	protein_coding	BCL2-interacting killer
ENSMUSG00000016763	Scube1	0.926899	0.705065		15	83604999	83725021	protein_coding	signal peptide, CUB domain, EGF-like 1
ENSMUSG00000016831	Tox4	0.824233	0.130367	0.370404	14	52279146	52296401	protein_coding	TOX high mobility group box family member 4
ENSMUSG00000016833	Mrps18c	1.73675	0.00369477	0.0742656	5	100798627	100804471	protein_coding	mitochondrial ribosomal protein S18C
ENSMUSG00000016918	Sulf1	1.00733	0.970935		1	12692277	12861192	protein_coding	sulfatase 1
ENSMUSG00000016921	Srsf6	1.24214	0.199291	0.459536	2	162931528	162937121	protein_coding	serine/arginine-rich splicing factor 6
ENSMUSG00000016933	Plcg1	1.1031	0.715249	0.862228	2	160731300	160775760	protein_coding	phospholipase C, gamma 1
ENSMUSG00000016940	Kctd2	1.09245	0.638145	0.81705	11	115420128	115431274	protein_coding	potassium channel tetramerisation domain containing 2
ENSMUSG00000016942	Tmprss6	0.871496	0.647767		15	78439667	78468634	protein_coding	transmembrane serine protease 6
ENSMUSG00000016946	Kctd5	0.893523	0.538645	0.755445	17	24047734	24073485	protein_coding	potassium channel tetramerisation domain containing 5
ENSMUSG00000016984	Etaa1	1.04009	0.838359	0.926697	11	17938756	17953875	protein_coding	Ewing tumor-associated antigen 1
ENSMUSG00000016998	Svs4	1.28301	0.36873		2	164275952	164278459	protein_coding	seminal vesicle secretory protein 4
ENSMUSG00000017000	Svs6	1.00733	0.970935		2	164316751	164318453	protein_coding	seminal vesicle secretory protein 6
ENSMUSG00000017009	Sdc4	1.04604	0.864697		2	164424247	164443887	protein_coding	syndecan 4
ENSMUSG00000017057	Il13ra1	1.10571	0.616335		X	36112110	36171259	protein_coding	interleukin 13 receptor, alpha 1
ENSMUSG00000017119	Nbr1	0.503297	0.00728406	0.0947245	11	101552149	101581951	protein_coding	NBR1, autophagy cargo receptor
ENSMUSG00000017132	Cyth1	0.735918	0.131384	0.371233	11	118132019	118248592	protein_coding	cytohesin 1
ENSMUSG00000017146	Brca1	0.836779	0.421186	0.668634	11	101488764	101551955	protein_coding	breast cancer 1, early onset
ENSMUSG00000017167	Cntnap1	1.02635	0.899765		11	101170523	101190724	protein_coding	contactin associated protein-like 1
ENSMUSG00000017176	Nt5c3b	2.35183	0.00114159	0.0478187	11	100422321	100441808	protein_coding	5'-nucleotidase, cytosolic IIIB
ENSMUSG00000017188	Coa3	2.20908	0.000288375	0.0243983	11	101277968	101279114	protein_coding	cytochrome C oxidase assembly factor 3
ENSMUSG00000017195	Zpbp2	1.71671	0.0463969	0.216762	11	98551097	98558665	protein_coding	zona pellucida binding protein 2
ENSMUSG00000017204	Gsdma	0.546651	0.0987549	0.318115	11	98664351	98677708	protein_coding	gasdermin A
ENSMUSG00000017210	Med24	0.689252	0.100397	0.32098	11	98704591	98729435	protein_coding	mediator complex subunit 24
ENSMUSG00000017211	Gsdma2	0.9643	0.856169		11	98646759	98657964	protein_coding	gasdermin A2
ENSMUSG00000017221	Psmd3	0.762337	0.240114	0.505373	11	98682554	98695979	protein_coding	proteasome (prosome, macropain) 26S subunit, non-ATPase, 3
ENSMUSG00000017264	Exosc10	0.750064	0.0464332	0.216785	4	148558429	148582401	protein_coding	exosome component 10
ENSMUSG00000017286	Glod4	1.60079	0.0359422	0.191981	11	76120987	76243725	protein_coding	glyoxalase domain containing 4
ENSMUSG00000017288	Vps53	0.981226	0.939686	0.97325	11	76046226	76179647	protein_coding	VPS53 GARP complex subunit
ENSMUSG00000017291	Taok1	0.767725	0.231161	0.496956	11	77529162	77607815	protein_coding	TAO kinase 1
ENSMUSG00000017299	Dnttip1	0.938014	0.75072	0.882793	2	164745983	164768607	protein_coding	deoxynucleotidyltransferase, terminal, interacting protein 1
ENSMUSG00000017300	Tnnc2	1.0745	0.720859		2	164777161	164779967	protein_coding	troponin C2, fast
ENSMUSG00000017307	Acot8	1.0716	0.775232	0.894413	2	164792765	164804882	protein_coding	acyl-CoA thioesterase 8
ENSMUSG00000017309	Cd300lg	1.00733	0.970935		11	102041509	102055620	protein_coding	CD300 molecule like family member G
ENSMUSG00000017311	Pyy	1.30164	0.265144		11	102106676	102107832	protein_coding	peptide YY
ENSMUSG00000017314	Mpp2	0.649742			11	102057015	102088515	protein_coding	membrane protein, palmitoylated 2 (MAGUK p55 subfamily member 2)
ENSMUSG00000017316	Ppy	1.15961	0.461212		11	102099930	102101319	protein_coding	pancreatic polypeptide
ENSMUSG00000017376	Nlk	0.921038	0.718077	0.864024	11	78567168	78697373	protein_coding	nemo like kinase
ENSMUSG00000017386	Traf4	0.971854	0.925573	0.967387	11	78158499	78165589	protein_coding	TNF receptor associated factor 4
ENSMUSG00000017390	Aldoc	1.5053	0.127677	0.365909	11	78322968	78327781	protein_coding	aldolase C, fructose-bisphosphate
ENSMUSG00000017400	Stac2	0.9643	0.856169		11	98036623	98053462	protein_coding	SH3 and cysteine rich domain 2
ENSMUSG00000017404	Rpl19	1.88809	0.00768468	0.0968741	11	98026710	98030492	protein_coding	ribosomal protein L19
ENSMUSG00000017405	Nek8	1.30144	0.249979	0.516477	11	78166106	78176675	protein_coding	NIMA (never in mitosis gene a)-related expressed kinase 8
ENSMUSG00000017412	Cacnb4	0.467802	0.0166973		2	52428320	52676831	protein_coding	calcium channel, voltage-dependent, beta 4 subunit
ENSMUSG00000017417	Plxdc1	1.24151	0.566914	0.774527	11	97923238	97986444	protein_coding	plexin domain containing 1
ENSMUSG00000017418	Arl5b	1.03935	0.871202	0.944033	2	15049395	15082456	protein_coding	ADP-ribosylation factor-like 5B
ENSMUSG00000017421	Zfp207	1.2731	0.0821726	0.289801	11	80383279	80405733	protein_coding	zinc finger protein 207
ENSMUSG00000017428	Psmd11	1.06725	0.702771	0.855752	11	80428615	80473248	protein_coding	proteasome (prosome, macropain) 26S subunit, non-ATPase, 11
ENSMUSG00000017446	C1qtnf1	0.98979	0.977744		11	118428203	118449963	protein_coding	C1q and tumor necrosis factor related protein 1
ENSMUSG00000017466	Timp2	0.9643	0.856169		11	118301069	118355740	protein_coding	tissue inhibitor of metalloproteinase 2
ENSMUSG00000017478	Zc3h18	0.605739	0.0152604	0.130407	8	122376609	122417360	protein_coding	zinc finger CCCH-type containing 18
ENSMUSG00000017485	Top2b	0.556521	0.014441	0.126855	14	16365179	16435462	protein_coding	topoisomerase (DNA) II beta
ENSMUSG00000017493	Igfbp4	2.37829			11	99041244	99054392	protein_coding	insulin-like growth factor binding protein 4
ENSMUSG00000017499	Cdc6	0.762207	0.297224	0.56248	11	98907801	98923940	protein_coding	cell division cycle 6
ENSMUSG00000017548	Suz12	1.16583	0.457503	0.696404	11	79993106	80034123	protein_coding	SUZ12 polycomb repressive complex 2 subunit
ENSMUSG00000017550	Atad5	1.02654	0.902659	0.957003	11	80089400	80135794	protein_coding	ATPase family, AAA domain containing 5
ENSMUSG00000017561	Crlf3	0.977618	0.931218	0.969905	11	80046493	80080991	protein_coding	cytokine receptor-like factor 3
ENSMUSG00000017607	Tns4	1.40715	0.302955		11	99065678	99089306	protein_coding	tensin 4
ENSMUSG00000017615	Tnfaip1	1.1434	0.641104	0.81917	11	78522850	78536332	protein_coding	tumor necrosis factor, alpha-induced protein 1 (endothelial)
ENSMUSG00000017631	Abr	0.687928	0.238861		11	76416734	76623558	protein_coding	active BCR-related gene
ENSMUSG00000017639	Rab11fip4	1.39265			11	79591212	79698023	protein_coding	RAB11 family interacting protein 4 (class II)
ENSMUSG00000017652	Cd40	1.03235	0.875661		2	165055627	165072948	protein_coding	CD40 antigen
ENSMUSG00000017664	Slc35c2	0.803278	0.298045	0.562795	2	165276554	165287869	protein_coding	solute carrier family 35, member C2
ENSMUSG00000017667	Zfp334	0.856391	0.439541		2	165374264	165388259	protein_coding	zinc finger protein 334
ENSMUSG00000017670	Elmo2	1.03338	0.915559	0.962245	2	165288031	165326479	protein_coding	engulfment and cell motility 2
ENSMUSG00000017677	Wsb1	1.83272	0.004813	0.0818484	11	79239372	79254671	protein_coding	WD repeat and SOCS box-containing 1
ENSMUSG00000017679	Ttpal	0.876493	0.535451	0.753088	2	163602314	163619013	protein_coding	tocopherol (alpha) transfer protein-like
ENSMUSG00000017686	Rhot1	1.48296	0.0445107	0.211785	11	80209019	80267907	protein_coding	ras homolog family member T1
ENSMUSG00000017692	Rhbdl3	0.807252	0.502525		11	80300912	80355955	protein_coding	rhomboid like 3
ENSMUSG00000017697	Ada	1.23899	0.55306	0.765588	2	163726584	163750239	protein_coding	adenosine deaminase
ENSMUSG00000017707	Serinc3	1.03064	0.874704	0.945478	2	163623272	163645131	protein_coding	serine incorporator 3
ENSMUSG00000017713	Tha1	0.934534	0.735673		11	117867952	117873481	protein_coding	threonine aldolase 1
ENSMUSG00000017715	Pgs1	1.18928	0.333838	0.595008	11	117986292	118024011	protein_coding	phosphatidylglycerophosphate synthase 1
ENSMUSG00000017716	Birc5	1.86366	0.00113245	0.0477712	11	117849251	117855743	protein_coding	baculoviral IAP repeat-containing 5
ENSMUSG00000017718	Afmid	1.61573	0.103152	0.325088	11	117825924	117839908	protein_coding	arylformamidase
ENSMUSG00000017721	Pigt	0.679203	0.0240358	0.157314	2	164497520	164508301	protein_coding	phosphatidylinositol glycan anchor biosynthesis, class T
ENSMUSG00000017724	Etv4	1.72136	0.150449	0.396122	11	101769742	101785371	protein_coding	ets variant 4
ENSMUSG00000017734	Dbndd2	1.31643	0.425024	0.671334	2	164486106	164493319	protein_coding	dysbindin (dystrobrevin binding protein 1) domain containing 2
ENSMUSG00000017737	Mmp9	0.822377	0.590744		2	164940780	164955850	protein_coding	matrix metallopeptidase 9
ENSMUSG00000017740	Slc12a5	1.30583	0.480141	0.713014	2	164960802	164999731	protein_coding	solute carrier family 12, member 5
ENSMUSG00000017747	Ghdc	1.26704	0.419159	0.667012	11	100766032	100770957	protein_coding	GH3 domain containing
ENSMUSG00000017754	Pltp	0.946272	0.883719	0.9488	2	164839518	164857711	protein_coding	phospholipid transfer protein
ENSMUSG00000017756	Slc12a7	1.0353	0.901301		13	73733094	73816754	protein_coding	solute carrier family 12, member 7
ENSMUSG00000017760	Ctsa	1.19142	0.558515	0.768944	2	164832873	164841032	protein_coding	cathepsin A
ENSMUSG00000017764	Zswim1	0.816227	0.341843	0.602795	2	164822686	164826871	protein_coding	zinc finger SWIM-type containing 1
ENSMUSG00000017765	Slc12a4	0.968648	0.869293	0.94314	8	105943590	105966097	protein_coding	solute carrier family 12, member 4
ENSMUSG00000017767	Spata25	1.00633	0.982476		2	164826389	164828537	protein_coding	spermatogenesis associated 25
ENSMUSG00000017774	Myo1c	0.798312	0.267456	0.532415	11	75650504	75673910	protein_coding	myosin IC
ENSMUSG00000017776	Crk	1.1311	0.617369	0.807147	11	75679259	75706908	protein_coding	v-crk avian sarcoma virus CT10 oncogene homolog
ENSMUSG00000017778	Cox7c	1.55463	0.0382973	0.198662	13	86044816	86046904	protein_coding	cytochrome c oxidase subunit 7C
ENSMUSG00000017781	Pitpna	1.49052	0.0536041	0.231773	11	75588097	75628804	protein_coding	phosphatidylinositol transfer protein, alpha
ENSMUSG00000017801	Mlx	1.99895	0.00190755	0.0556871	11	101087277	101092207	protein_coding	MAX-like protein X
ENSMUSG00000017802	Retreg3	1.30707	0.0677224	0.261811	11	101096322	101119893	protein_coding	reticulophagy regulator family member 3
ENSMUSG00000017817	Jph2	0.930708	0.720313		2	163336242	163397993	protein_coding	junctophilin 2
ENSMUSG00000017830	Dhx58	0.918078	0.812661	0.913761	11	100694884	100704271	protein_coding	DEXH (Asp-Glu-X-His) box polypeptide 58
ENSMUSG00000017831	Rab5a	1.17938	0.275187	0.540236	17	53479234	53507680	protein_coding	RAB5A, member RAS oncogene family
ENSMUSG00000017832	Hspb9	1.27366	0.41615		11	100713850	100714575	protein_coding	heat shock protein, alpha-crystallin-related, B9
ENSMUSG00000017837	Nkiras2	1.13426	0.557663	0.768573	11	100619244	100627607	protein_coding	NFKB inhibitor interacting Ras-like protein 2
ENSMUSG00000017843	Ppp2r5c	1.02546	0.829672	0.922415	12	110447120	110583062	protein_coding	protein phosphatase 2, regulatory subunit B', gamma
ENSMUSG00000017858	Ift52	1.34747	0.170195	0.421708	2	163017354	163046141	protein_coding	intraflagellar transport 52
ENSMUSG00000017861	Mybl2	1.07205	0.740842	0.877854	2	163054687	163084688	protein_coding	myeloblastosis oncogene-like 2
ENSMUSG00000017868	Sgk2	1.16738	0.441126		2	162987330	163014127	protein_coding	serum/glucocorticoid regulated kinase 2
ENSMUSG00000017897	Eya2	0.886092	0.611638		2	165595032	165771727	protein_coding	EYA transcriptional coactivator and phosphatase 2
ENSMUSG00000017929	B4galt5	0.964141	0.917338		2	167298444	167349183	protein_coding	UDP-Gal:betaGlcNAc beta 1,4-galactosyltransferase, polypeptide 5
ENSMUSG00000017943	Gdap1l1	0.968264	0.872249		2	163438476	163455324	protein_coding	ganglioside-induced differentiation-associated protein 1-like 1
ENSMUSG00000017950	Hnf4a	0.893377	0.760466		2	163506808	163572910	protein_coding	hepatic nuclear factor 4, alpha
ENSMUSG00000017969	Ptgis	1.05322	0.796007		2	167191805	167240604	protein_coding	prostaglandin I2 (prostacyclin) synthase
ENSMUSG00000017999	Ddx27	1.06413	0.766021	0.889695	2	167015193	167034947	protein_coding	DEAD (Asp-Glu-Ala-Asp) box polypeptide 27
ENSMUSG00000018001	Cyth3	0.811181	0.440201	0.68325	5	143622447	143710250	protein_coding	cytohesin 3
ENSMUSG00000018008	Cyth4	0.63148	0.218522	0.482147	15	78597047	78622019	protein_coding	cytohesin 4
ENSMUSG00000018012	Rac3	1.69178	0.0579964	0.239618	11	120721470	120723969	protein_coding	Rac family small GTPase 3
ENSMUSG00000018040	Rrp7a	1.03352	0.82157	0.918116	15	83113433	83122801	protein_coding	ribosomal RNA processing 7 homolog A (S. cerevisiae)
ENSMUSG00000018042	Cyb5r3	0.508609	0.00213214	0.0583795	15	83153494	83172592	protein_coding	cytochrome b5 reductase 3
ENSMUSG00000018068	Ints2	0.911854	0.672771	0.837918	11	86210681	86257575	protein_coding	integrator complex subunit 2
ENSMUSG00000018076	Med13l	0.44776	0.00671399	0.0922007	5	118560679	118765438	protein_coding	mediator complex subunit 13-like
ENSMUSG00000018102	Hist1h2bc	0.459393	0.00582702	0.0883604	13	23684199	23692908	protein_coding	histone cluster 1, H2bc
ENSMUSG00000018126	Baiap2l2	1.38961	0.329456		15	79258195	79285537	protein_coding	BAI1-associated protein 2-like 2
ENSMUSG00000018143	Mafk	0.950496	0.78276	0.898824	5	139791513	139802653	protein_coding	v-maf musculoaponeurotic fibrosarcoma oncogene family, protein K (avian)
ENSMUSG00000018160	Med1	0.95169	0.838255	0.926668	11	98152154	98193293	protein_coding	mediator complex subunit 1
ENSMUSG00000018166	Erbb3	0.968968	0.932644		10	128567523	128589652	protein_coding	erb-b2 receptor tyrosine kinase 3
ENSMUSG00000018167	Stard3	1.2873	0.21417	0.477632	11	98358368	98381112	protein_coding	START domain containing 3
ENSMUSG00000018168	Ikzf3	0.636329			11	98464902	98546031	protein_coding	IKAROS family zinc finger 3
ENSMUSG00000018169	Mfng	0.926381			15	78755882	78773475	protein_coding	MFNG O-fucosylpeptide 3-beta-N-acetylglucosaminyltransferase
ENSMUSG00000018171	Vmp1	2.21957	0.0003547	0.0273475	11	86583865	86683836	protein_coding	vacuole membrane protein 1
ENSMUSG00000018189	Uchl5	1.02455	0.87349	0.944629	1	143777272	143807466	protein_coding	ubiquitin carboxyl-terminal esterase L5
ENSMUSG00000018196	Glrx2	1.0757	0.652741	0.825731	1	143716338	143749676	protein_coding	glutaredoxin 2 (thioltransferase)
ENSMUSG00000018199	Ro60	0.701726	0.256781	0.523205	1	143750790	143777068	protein_coding	Ro60, Y RNA binding protein
ENSMUSG00000018209	Stk4	0.84375	0.334355	0.595394	2	164070322	164155524	protein_coding	serine/threonine kinase 4
ENSMUSG00000018217	Pmp22	1.18786	0.469296	0.704445	11	63128982	63159547	protein_coding	peripheral myelin protein 22
ENSMUSG00000018238	Gdf9	1.0947	0.797512	0.906043	11	53431023	53437904	protein_coding	growth differentiation factor 9
ENSMUSG00000018239	Zcchc10	1.50944	0.0525042	0.229259	11	53324679	53333301	protein_coding	zinc finger, CCHC domain containing 10
ENSMUSG00000018286	Psmb6	1.93027	0.00614727	0.0895059	11	70525367	70527858	protein_coding	proteasome (prosome, macropain) subunit, beta type 6
ENSMUSG00000018287	Spag7	1.2029	0.396152	0.649034	11	70663771	70669416	protein_coding	sperm associated antigen 7
ENSMUSG00000018293	Pfn1	1.16004	0.472052	0.706295	11	70651850	70654644	protein_coding	profilin 1
ENSMUSG00000018322	Tomm34	0.957698	0.858848	0.937711	2	164053540	164071169	protein_coding	translocase of outer mitochondrial membrane 34
ENSMUSG00000018326	Ywhab	0.87128	0.573543	0.778767	2	163994960	164018588	protein_coding	tyrosine 3-monooxygenase/tryptophan 5-monooxygenase activation protein, beta polypeptide
ENSMUSG00000018334	Ksr1	0.962948	0.905587	0.958158	11	79013440	79146407	protein_coding	kinase suppressor of ras 1
ENSMUSG00000018339	Gpx3	1.01147	0.954635		11	54902453	54910377	protein_coding	glutathione peroxidase 3
ENSMUSG00000018340	Anxa6	0.747391	0.439524	0.682884	11	54979108	55033445	protein_coding	annexin A6
ENSMUSG00000018341	Il12rb2	1.25507	0.54519	0.760158	6	67291318	67376188	protein_coding	interleukin 12 receptor, beta 2
ENSMUSG00000018347	Zkscan6	1.32882	0.156867	0.403595	11	65807175	65829239	protein_coding	zinc finger with KRAB and SCAN domains 6
ENSMUSG00000018362	Kpna2	1.14561	0.404894	0.65514	11	106988629	106999541	protein_coding	karyopherin (importin) alpha 2
ENSMUSG00000018363	Smurf2	1.05381	0.786358	0.900483	11	106820066	106920715	protein_coding	SMAD specific E3 ubiquitin protein ligase 2
ENSMUSG00000018372	Cep95	1.00806	0.960295	0.981423	11	106789252	106819930	protein_coding	centrosomal protein 95
ENSMUSG00000018377	Vezf1	1.04021	0.861001	0.93946	11	88068279	88084729	protein_coding	vascular endothelial zinc finger 1
ENSMUSG00000018378	Cuedc1	1.73892	0.0894601	0.301518	11	88098058	88194140	protein_coding	CUE domain containing 1
ENSMUSG00000018379	Srsf1	1.0016	0.98982	0.995323	11	88047373	88053755	protein_coding	serine/arginine-rich splicing factor 1
ENSMUSG00000018381	Abi3	0.228148	8.61205e-05	0.0120847	11	95830074	95842476	protein_coding	ABI gene family, member 3
ENSMUSG00000018387	Shroom1	1.02702	0.935177		11	53457205	53467766	protein_coding	shroom family member 1
ENSMUSG00000018395	Kif3a	0.581171	0.0510865	0.226409	11	53567379	53601967	protein_coding	kinesin family member 3A
ENSMUSG00000018398	septin 8	0.684718	0.103129	0.325088	11	53519257	53549565	protein_coding	septin 8
ENSMUSG00000018401	Mtmr4	0.662009	0.0925395	0.306587	11	87592162	87616302	protein_coding	myotubularin related protein 4
ENSMUSG00000018405	Mrm1	1.34775	0.155586	0.402329	11	84813061	84819515	protein_coding	mitochondrial rRNA methyltransferase 1
ENSMUSG00000018411	Mapt	0.422672	0.0142442	0.126074	11	104231390	104332090	protein_coding	microtubule-associated protein tau
ENSMUSG00000018412	Kansl1	0.651168	0.0538443	0.232055	11	104333229	104468861	protein_coding	KAT8 regulatory NSL complex subunit 1
ENSMUSG00000018415	Gid4	0.790909	0.284315	0.549839	11	60417145	60450927	protein_coding	GID complex subunit 4, VID24 homolog
ENSMUSG00000018417	Myo1b	0.9036	0.620026		1	51749765	51916071	protein_coding	myosin IB
ENSMUSG00000018425	Dhx40	1.35871	0.170734	0.422417	11	86768846	86807746	protein_coding	DEAH (Asp-Glu-Ala-His) box polypeptide 40
ENSMUSG00000018427	Ypel2	0.731975	0.318229	0.581197	11	86936425	86993707	protein_coding	yippee like 2
ENSMUSG00000018428	Akap1	1.32007	0.234137	0.500004	11	88830792	88864586	protein_coding	A kinase (PRKA) anchor protein 1
ENSMUSG00000018433	Nol11	0.875747	0.574517	0.779207	11	107166663	107189381	protein_coding	nucleolar protein 11
ENSMUSG00000018442	Derl2	1.82098	0.000514487	0.0326699	11	71007164	71019841	protein_coding	Der1-like domain family, member 2
ENSMUSG00000018446	C1qbp	1.1568	0.532509	0.751429	11	70977836	70983026	protein_coding	complement component 1, q subcomponent binding protein
ENSMUSG00000018449	Rpain	2.27156	0.000718504	0.0375363	11	70970213	70977833	protein_coding	RPA interacting protein
ENSMUSG00000018451	6330403K07Rik	1.11749	0.579922		11	71031941	71033513	protein_coding	RIKEN cDNA 6330403K07 gene
ENSMUSG00000018459	Slc13a3	1.16518	0.454545		2	165405028	165473230	protein_coding	solute carrier family 13 (sodium-dependent dicarboxylate transporter), member 3
ENSMUSG00000018470	Kcnab3	1.23947	0.570124	0.77673	11	69326258	69333042	protein_coding	potassium voltage-gated channel, shaker-related subfamily, beta member 3
ENSMUSG00000018474	Chd3	1.06905	0.843383	0.930098	11	69343273	69369406	protein_coding	chromodomain helicase DNA binding protein 3
ENSMUSG00000018476	Kdm6b	0.727364	0.282412	0.548469	11	69398508	69413675	protein_coding	KDM1 lysine (K)-specific demethylase 6B
ENSMUSG00000018479	1700125H20Rik	0.824745	0.403264		11	85170404	85181145	protein_coding	RIKEN cDNA 1700125H20 gene
ENSMUSG00000018481	Appbp2	1.07941	0.745351	0.879735	11	85187262	85235130	protein_coding	amyloid beta precursor protein (cytoplasmic tail) binding protein 2
ENSMUSG00000018500	Adora2b	1.41639	0.333906	0.595033	11	62248984	62266453	protein_coding	adenosine A2b receptor
ENSMUSG00000018501	Ncor1	0.622131	0.0671645	0.260836	11	62316426	62458541	protein_coding	nuclear receptor co-repressor 1
ENSMUSG00000018507	Trpv2	0.723216	0.244763	0.511118	11	62574486	62600515	protein_coding	transient receptor potential cation channel, subfamily V, member 2
ENSMUSG00000018509	Cenpv	1.53194	0.0835041	0.292424	11	62524946	62539261	protein_coding	centromere protein V
ENSMUSG00000018537	Pcgf2	0.637177	0.233055	0.498783	11	97688823	97700497	protein_coding	polycomb group ring finger 2
ENSMUSG00000018541	Cwc25	0.864063	0.523051	0.746222	11	97745481	97766556	protein_coding	CWC25 spliceosome-associated protein
ENSMUSG00000018543	1700001P01Rik	1.00538	0.988315		11	97771481	97775918	protein_coding	RIKEN cDNA 1700001P01 gene
ENSMUSG00000018547	Pip4k2b	0.682627	0.0994427	0.319458	11	97715157	97744704	protein_coding	phosphatidylinositol-5-phosphate 4-kinase, type II, beta
ENSMUSG00000018548	Trim37	0.969792	0.881287	0.947586	11	87127077	87220683	protein_coding	tripartite motif-containing 37
ENSMUSG00000018554	Ybx2	1.05733	0.88093		11	69935796	69941605	protein_coding	Y box protein 2
ENSMUSG00000018559	Ctdnep1	0.804618	0.278761	0.544304	11	69981156	69990601	protein_coding	CTD nuclear envelope phosphatase 1
ENSMUSG00000018565	Elp5	1.33471	0.150959	0.396443	11	69968222	69982517	protein_coding	elongator acetyltransferase complex subunit 5
ENSMUSG00000018566	Slc2a4	0.871356	0.684231		11	69942539	69948188	protein_coding	solute carrier family 2 (facilitated glucose transporter), member 4
ENSMUSG00000018567	Gabarap	1.3389	0.14115	0.382879	11	69991143	69994951	protein_coding	gamma-aminobutyric acid receptor associated protein
ENSMUSG00000018569	Cldn7	0.855206	0.446025		11	69964779	69967885	protein_coding	claudin 7
ENSMUSG00000018570	2810408A11Rik	1.29078	0.392723	0.646756	11	69897352	69900987	protein_coding	RIKEN cDNA 2810408A11 gene
ENSMUSG00000018572	Phf23	0.946402	0.7548	0.885061	11	69995777	70000009	protein_coding	PHD finger protein 23
ENSMUSG00000018574	Acadvl	0.939161	0.783864	0.898961	11	70010183	70015411	protein_coding	acyl-Coenzyme A dehydrogenase, very long chain
ENSMUSG00000018581	Dnah11	1.50817	0.259594		12	117877982	118199043	protein_coding	dynein, axonemal, heavy chain 11
ENSMUSG00000018583	G3bp1	1.0254	0.890626	0.951435	11	55469685	55504838	protein_coding	GTPase activating protein (SH3 domain) binding protein 1
ENSMUSG00000018585	Atox1	1.6665	0.0540685	0.232551	11	55446641	55461239	protein_coding	antioxidant 1 copper chaperone
ENSMUSG00000018599	Mief2	1.429	0.0763447	0.279881	11	60728398	60732951	protein_coding	mitochondrial elongation factor 2
ENSMUSG00000018648	Dusp14	2.37153	0.00508397	0.0830334	11	84048041	84069261	protein_coding	dual specificity phosphatase 14
ENSMUSG00000018651	Tada2a	1.25887	0.308482	0.572685	11	84078920	84129600	protein_coding	transcriptional adaptor 2A
ENSMUSG00000018654	Ikzf1	0.726859	0.0705756	0.267691	11	11685003	11772926	protein_coding	IKAROS family zinc finger 1
ENSMUSG00000018659	Pnpo	0.912708	0.785368	0.899609	11	96937825	96943986	protein_coding	pyridoxine 5'-phosphate oxidase
ENSMUSG00000018661	Cog1	0.757932	0.315292	0.578891	11	113649169	113667054	protein_coding	component of oligomeric golgi complex 1
ENSMUSG00000018666	Cbx1	1.71746	0.00894684	0.102167	11	96789127	96808640	protein_coding	chromobox 1
ENSMUSG00000018669	Cdk5rap3	1.04565	0.841963	0.929133	11	96907426	96916496	protein_coding	CDK5 regulatory subunit associated protein 3
ENSMUSG00000018672	Copz2	1.73509	0.145056		11	96849870	96861203	protein_coding	coatomer protein complex, subunit zeta 2
ENSMUSG00000018677	Slc25a39	0.869296	0.451146	0.692438	11	102402985	102407946	protein_coding	solute carrier family 25, member 39
ENSMUSG00000018678	Sp2	0.653773	0.0841757	0.293398	11	96953341	96982959	protein_coding	Sp2 transcription factor
ENSMUSG00000018697	Aatf	0.978879	0.925749	0.967486	11	84422855	84513522	protein_coding	apoptosis antagonizing transcription factor
ENSMUSG00000018698	Lhx1	0.890948	0.564798		11	84518284	84525535	protein_coding	LIM homeobox protein 1
ENSMUSG00000018707	Dync1h1	0.486736	0.0103237	0.108015	12	110601452	110666945	protein_coding	dynein cytoplasmic 1 heavy chain 1
ENSMUSG00000018727	Cpsf4l	1.01237	0.951137		11	113698172	113710017	protein_coding	cleavage and polyadenylation specific factor 4-like
ENSMUSG00000018733	Pex12	1.38811	0.0566275	0.2372	11	83294642	83302586	protein_coding	peroxisomal biogenesis factor 12
ENSMUSG00000018736	Ndel1	1.47014	0.0305856	0.177679	11	68821434	68871858	protein_coding	nudE neurodevelopment protein 1 like 1
ENSMUSG00000018740	Slc25a35	0.587993	0.106952	0.331978	11	68968131	68974365	protein_coding	solute carrier family 25, member 35
ENSMUSG00000018750	Zbtb4	0.996199	0.989431	0.995183	11	69765912	69784023	protein_coding	zinc finger and BTB domain containing 4
ENSMUSG00000018752	Tnfsfm13	0.926899	0.705065		11	69682577	69696098	protein_coding	tumor necrosis factor (ligand) superfamily, membrane-bound member 13
ENSMUSG00000018761	Mpdu1	1.97124	0.000653574	0.0368123	11	69656697	69662642	protein_coding	mannose-P-dolichol utilization defect 1
ENSMUSG00000018765	Fxr2	0.807096	0.344263	0.604474	11	69632990	69653297	protein_coding	fragile X mental retardation, autosomal homolog 2
ENSMUSG00000018770	Atp5g3	1.32037	0.204993	0.465883	2	73908447	73911326	protein_coding	ATP synthase, H+ transporting, mitochondrial F0 complex, subunit C3 (subunit 9)
ENSMUSG00000018774	Cd68	1.25173	0.388244	0.643314	11	69664213	69666153	protein_coding	CD68 antigen
ENSMUSG00000018796	Acsl1	0.754025	0.284916	0.550199	8	46471037	46536051	protein_coding	acyl-CoA synthetase long-chain family member 1
ENSMUSG00000018800	Abca5	2.01695	0.0605733	0.2456	11	110269369	110337716	protein_coding	ATP-binding cassette, sub-family A (ABC1), member 5
ENSMUSG00000018809	Smyd4	1.43343	0.0811267	0.288634	11	75348433	75405705	protein_coding	SET and MYND domain containing 4
ENSMUSG00000018820	Zfyve27	0.723309	0.139831	0.381903	19	42163951	42194590	protein_coding	zinc finger, FYVE domain containing 27
ENSMUSG00000018821	Avpi1	1.51159	0.228869	0.493629	19	42123273	42129059	protein_coding	arginine vasopressin-induced 1
ENSMUSG00000018822	Sfrp5	1.10571	0.616335		19	42197971	42202252	protein_coding	secreted frizzled-related sequence protein 5
ENSMUSG00000018830	Myh11	0.570404	0.106897		16	14194535	14291372	protein_coding	myosin, heavy polypeptide 11, smooth muscle
ENSMUSG00000018841	Rad51d	1.4264	0.104651	0.327907	11	82876434	82890614	protein_coding	RAD51 paralog D
ENSMUSG00000018845	Unc45b	1.02278	0.952308		11	82910550	82943403	protein_coding	unc-45 myosin chaperone B
ENSMUSG00000018846	Pank3	1.06054	0.790884	0.902204	11	35769484	35791285	protein_coding	pantothenate kinase 3
ENSMUSG00000018848	Rars	0.799064	0.387456	0.642411	11	35808381	35834506	protein_coding	arginyl-tRNA synthetase
ENSMUSG00000018849	Wwc1	1.23457	0.488721		11	35838400	35980527	protein_coding	WW, C2 and coiled-coil domain containing 1
ENSMUSG00000018858	Mrpl58	2.02351	0.00457849	0.0805609	11	115403752	115412674	protein_coding	mitochondrial ribosomal protein L58
ENSMUSG00000018861	Fdxr	1.15235	0.622587	0.809038	11	115268024	115277050	protein_coding	ferredoxin reductase
ENSMUSG00000018865	Sult4a1	1.1656	0.444846		15	84076097	84105754	protein_coding	sulfotransferase family 4A, member 1
ENSMUSG00000018882	Mrpl45	1.23401	0.354034	0.61253	11	97315716	97329920	protein_coding	mitochondrial ribosomal protein L45
ENSMUSG00000018899	Irf1	1.11915	0.740818	0.877854	11	53770014	53778374	protein_coding	interferon regulatory factor 1
ENSMUSG00000018900	Slc22a5	1.10096	0.649413	0.823441	11	53864542	53891660	protein_coding	solute carrier family 22 (organic cation transporter), member 5
ENSMUSG00000018906	P4ha2	0.83002	0.615027	0.805454	11	54100095	54131665	protein_coding	procollagen-proline, 2-oxoglutarate 4-dioxygenase (proline 4-hydroxylase), alpha II polypeptide
ENSMUSG00000018909	Arrb1	0.386964	8.58884e-06	0.00250082	7	99535466	99606771	protein_coding	arrestin, beta 1
ENSMUSG00000018914	Il3	1.01147	0.954635		11	54265303	54267277	protein_coding	interleukin 3
ENSMUSG00000018916	Csf2	1.61638	0.111626	0.339341	11	54247271	54249667	protein_coding	colony stimulating factor 2 (granulocyte-macrophage)
ENSMUSG00000018919	Tm4sf5	1.76679	0.131563		11	70505244	70511178	protein_coding	transmembrane 4 superfamily member 5
ENSMUSG00000018920	Cxcl16	0.926899	0.705065		11	70453983	70459984	protein_coding	chemokine (C-X-C motif) ligand 16
ENSMUSG00000018921	Pelp1	0.800804	0.348437	0.606981	11	70392883	70410031	protein_coding	proline, glutamic acid and leucine rich protein 1
ENSMUSG00000018923	Med11	2.13614	0.00167029	0.0530316	11	70451919	70453727	protein_coding	mediator complex subunit 11
ENSMUSG00000018924	Alox15	0.835006	0.386683		11	70344152	70352031	protein_coding	arachidonate 15-lipoxygenase
ENSMUSG00000018925	Heatr9	1.01653	0.934861		11	83511736	83522175	protein_coding	HEAT repeat containing 9
ENSMUSG00000018927	Ccl6	0.833061	0.389934		11	83587882	83593087	protein_coding	chemokine (C-C motif) ligand 6
ENSMUSG00000018930	Ccl4	1.39039			11	83662584	83664683	protein_coding	chemokine (C-C motif) ligand 4
ENSMUSG00000018931	Natd1	0.618147	0.0351447	0.189416	11	60902246	60914750	protein_coding	N-acetyltransferase domain containing 1
ENSMUSG00000018932	Map2k3	1.09279	0.603862	0.797445	11	60932033	60952811	protein_coding	mitogen-activated protein kinase kinase 3
ENSMUSG00000018965	Ywhah	1.34596	0.204193	0.465112	5	33018816	33027966	protein_coding	tyrosine 3-monooxygenase/tryptophan 5-monooxygenase activation protein, eta polypeptide
ENSMUSG00000018974	Sart3	0.659872	0.104901	0.328345	5	113742446	113772510	protein_coding	squamous cell carcinoma antigen recognized by T cells 3
ENSMUSG00000018983	E2f2	0.638144	0.165884	0.416354	4	136172394	136196057	protein_coding	E2F transcription factor 2
ENSMUSG00000018986	Slfn3	0.440104	0.017256	0.136335	11	83191330	83215154	protein_coding	schlafen 3
ENSMUSG00000018995	Nars2	0.597307			7	96951505	97064758	protein_coding	asparaginyl-tRNA synthetase 2 (mitochondrial)(putative)
ENSMUSG00000018999	Slc35b4	0.755561	0.199193	0.459422	6	34153380	34177111	protein_coding	solute carrier family 35, member B4
ENSMUSG00000019027	Dnah1	0.576871	0.143279		14	31260375	31323896	protein_coding	dynein, axonemal, heavy chain 1
ENSMUSG00000019039	Dalrd3	1.50349	0.0529442	0.230338	9	108569886	108572774	protein_coding	DALR anticodon binding domain containing 3
ENSMUSG00000019054	Fis1	1.69587	0.00219234	0.0589735	5	136953275	136966234	protein_coding	fission, mitochondrial 1
ENSMUSG00000019055	Plod1	0.872221	0.56128	0.770848	4	147909753	147936767	protein_coding	procollagen-lysine, 2-oxoglutarate 5-dioxygenase 1
ENSMUSG00000019066	Rab3d	0.511305	0.0461429	0.216211	9	21907491	21918192	protein_coding	RAB3D, member RAS oncogene family
ENSMUSG00000019080	Mfsd3	1.17005	0.457805	0.696594	15	76701465	76704239	protein_coding	major facilitator superfamily domain containing 3
ENSMUSG00000019082	Slc25a22	0.908044	0.634658	0.814895	7	141429744	141437892	protein_coding	solute carrier family 25 (mitochondrial carrier, glutamate), member 22
ENSMUSG00000019087	Atp6ap1	0.824565	0.202219	0.462936	X	74297097	74304721	protein_coding	ATPase, H+ transporting, lysosomal accessory protein 1
ENSMUSG00000019088	Dnase1l1	1.60438	0.119035	0.351481	X	74273217	74282337	protein_coding	deoxyribonuclease 1-like 1
ENSMUSG00000019102	Aldh3a1	0.786141			11	61207537	61218421	protein_coding	aldehyde dehydrogenase family 3, subfamily A1
ENSMUSG00000019122	Ccl9	0.922931	0.777012	0.895486	11	83572919	83578636	protein_coding	chemokine (C-C motif) ligand 9
ENSMUSG00000019124	Scrn1	0.9643	0.856169		6	54501173	54566489	protein_coding	secernin 1
ENSMUSG00000019132	BC005537	0.623847	0.0202464	0.146351	13	24801657	24816197	protein_coding	cDNA sequence BC005537
ENSMUSG00000019139	Isyna1	0.757387	0.197691	0.457471	8	70594373	70597290	protein_coding	myo-inositol 1-phosphate synthase A1
ENSMUSG00000019143	Hars2	1.28363	0.161037	0.409732	18	36783008	36792562	protein_coding	histidyl-tRNA synthetase 2
ENSMUSG00000019158	Tmem160	1.74224	0.0375247	0.196564	7	16452779	16455494	protein_coding	transmembrane protein 160
ENSMUSG00000019173	Rab5c	1.24845	0.230423	0.495817	11	100715009	100738215	protein_coding	RAB5C, member RAS oncogene family
ENSMUSG00000019178	Styxl1	1.17104	0.676118		5	135747220	135778385	protein_coding	serine/threonine/tyrosine interacting-like 1
ENSMUSG00000019179	Mdh2	0.998397	0.994634	0.997727	5	135778480	135790398	protein_coding	malate dehydrogenase 2, NAD (mitochondrial)
ENSMUSG00000019188	H13	0.828212	0.361821	0.620789	2	152669461	152708670	protein_coding	histocompatibility 13
ENSMUSG00000019189	Rnf145	0.707196	0.0785845	0.283957	11	44518964	44565520	protein_coding	ring finger protein 145
ENSMUSG00000019194	Scn1b	1.02011	0.949451		7	31116524	31127003	protein_coding	sodium channel, voltage-gated, type I, beta
ENSMUSG00000019210	Atp6v1e1	0.961579	0.876134	0.946024	6	120794305	120822793	protein_coding	ATPase, H+ transporting, lysosomal V1 subunit E1
ENSMUSG00000019214	Chtf18	0.996134	0.985347	0.993263	17	25718926	25727419	protein_coding	CTF18, chromosome transmission fidelity factor 18
ENSMUSG00000019230	Lhx9	0.890058	0.590181		1	138825186	138848577	protein_coding	LIM homeobox protein 9
ENSMUSG00000019235	Rps6kl1	1.27508	0.510953	0.737561	12	85135249	85151264	protein_coding	ribosomal protein S6 kinase-like 1
ENSMUSG00000019254	Ppp1r12c	0.897522	0.626912	0.810579	7	4481520	4501680	protein_coding	protein phosphatase 1, regulatory subunit 12C
ENSMUSG00000019256	Ahr	0.736116	0.190626	0.448462	12	35497974	35535038	protein_coding	aryl-hydrocarbon receptor
ENSMUSG00000019261	Map1s	0.981364	0.93415	0.97094	8	70905932	70917529	protein_coding	microtubule-associated protein 1S
ENSMUSG00000019278	Dpep1	1.00733	0.970935		8	123186242	123201812	protein_coding	dipeptidase 1
ENSMUSG00000019295	Tmem129	1.18349	0.441112	0.683645	5	33653216	33658416	protein_coding	transmembrane protein 129
ENSMUSG00000019297	Nop9	0.795555	0.150514	0.396122	14	55745693	55755500	protein_coding	NOP9 nucleolar protein
ENSMUSG00000019301	Hsd17b1	0.945008	0.880259		11	101078411	101080527	protein_coding	hydroxysteroid (17-beta) dehydrogenase 1
ENSMUSG00000019302	Atp6v0a1	0.697353	0.197537	0.457471	11	101009452	101063719	protein_coding	ATPase, H+ transporting, lysosomal V0 subunit A1
ENSMUSG00000019303	Psmc3ip	2.44508	2.29352e-05	0.00519519	11	101091823	101095436	protein_coding	proteasome (prosome, macropain) 26S subunit, ATPase 3, interacting protein
ENSMUSG00000019320	Noxo1	1.02798	0.926078	0.967598	17	24696234	24700529	protein_coding	NADPH oxidase organizer 1
ENSMUSG00000019326	Aoc3	1.15031	0.700619	0.854601	11	101330605	101341938	protein_coding	amine oxidase, copper containing 3
ENSMUSG00000019338	Zfp687	0.945564	0.83634	0.925322	3	95006590	95015448	protein_coding	zinc finger protein 687
ENSMUSG00000019359	Gdpd2	1.11026	0.602017		X	100729873	100738895	protein_coding	glycerophosphodiester phosphodiesterase domain containing 2
ENSMUSG00000019362	D8Ertd738e	1.30598	0.153124	0.399698	8	84246238	84249719	protein_coding	DNA segment, Chr 8, ERATO Doi 738, expressed
ENSMUSG00000019370	Calm3	0.847334	0.258397	0.524321	7	16915379	16924114	protein_coding	calmodulin 3
ENSMUSG00000019373	Cops3	1.60647	0.030791	0.178612	11	59817795	59839838	protein_coding	COP9 signalosome subunit 3
ENSMUSG00000019428	Fkbp8	1.05389	0.801602	0.908528	8	70527724	70535328	protein_coding	FK506 binding protein 8
ENSMUSG00000019432	Ddx39b	0.818879	0.25796	0.524311	17	35241746	35253707	protein_coding	DEAD (Asp-Glu-Ala-Asp) box polypeptide 39B
ENSMUSG00000019433	Gipc1	0.863	0.55322	0.765596	8	83652677	83664694	protein_coding	GIPC PDZ domain containing family, member 1
ENSMUSG00000019437	Tlcd1	1.36775	0.182984	0.437859	11	78176711	78181909	protein_coding	TLC domain containing 1
ENSMUSG00000019461	Plscr3	1.003	0.990489	0.995607	11	69846376	69852058	protein_coding	phospholipid scramblase 3
ENSMUSG00000019464	Ptger1	0.861258	0.692005		8	83666678	83672753	protein_coding	prostaglandin E receptor 1 (subtype EP1)
ENSMUSG00000019467	Arhgef25	0.791646	0.53466	0.752419	10	127182525	127190083	protein_coding	Rho guanine nucleotide exchange factor (GEF) 25
ENSMUSG00000019470	Xab2	0.694579	0.0192928	0.143385	8	3608421	3621316	protein_coding	XPA binding protein 2
ENSMUSG00000019471	Cdc37	0.665369	0.0913655	0.304926	9	21133222	21149982	protein_coding	cell division cycle 37
ENSMUSG00000019478	Rab4a	0.937208	0.817448	0.916445	8	123805985	123835287	protein_coding	RAB4A, member RAS oncogene family
ENSMUSG00000019487	Trip10	1.31177	0.404709	0.65514	17	57249455	57263665	protein_coding	thyroid hormone receptor interactor 10
ENSMUSG00000019494	Cops6	1.39705	0.0791691	0.285327	5	138161071	138164646	protein_coding	COP9 signalosome subunit 6
ENSMUSG00000019505	Ubb	1.01869	0.909659	0.95987	11	62551171	62553213	protein_coding	ubiquitin B
ENSMUSG00000019518	Ap4m1	1.16133	0.529846	0.750243	5	138172002	138180429	protein_coding	adaptor-related protein complex AP-4, mu 1
ENSMUSG00000019528	Gyg	1.23481	0.524258	0.747027	3	20122084	20155317	protein_coding	glycogenin
ENSMUSG00000019539	Rcn3	0.786865	0.525051	0.747226	7	45082913	45092221	protein_coding	reticulocalbin 3, EF-hand calcium binding domain
ENSMUSG00000019558	Slc6a8	1.56371	0.214789	0.478475	X	73673150	73682502	protein_coding	solute carrier family 6 (neurotransmitter transporter, creatine), member 8
ENSMUSG00000019564	Arid3a	0.525117	0.0598966	0.244293	10	79927043	79955018	protein_coding	AT rich interactive domain 3A (BRIGHT-like)
ENSMUSG00000019578	Ubxn6	1.0417	0.824831	0.920093	17	56067045	56075028	protein_coding	UBX domain protein 6
ENSMUSG00000019579	Mydgf	1.5416	0.0344559	0.18793	17	56175744	56183920	protein_coding	myeloid derived growth factor
ENSMUSG00000019590	Cyb561	0.865098	0.670659	0.836957	11	105933702	105953336	protein_coding	cytochrome b-561
ENSMUSG00000019659	Ccdc12	1.02943	0.852439	0.935075	9	110656503	110711606	protein_coding	coiled-coil domain containing 12
ENSMUSG00000019689	Fmc1	2.05064	0.00487136	0.082255	6	38533502	38539449	protein_coding	formation of mitochondrial complex V assembly factor 1
ENSMUSG00000019699	Akt3	0.741717	0.392392	0.646524	1	177020073	177258203	protein_coding	thymoma viral proto-oncogene 3
ENSMUSG00000019710	Mrpl24	2.09615	0.00174019	0.0534864	3	87919506	87923672	protein_coding	mitochondrial ribosomal protein L24
ENSMUSG00000019715	Gle1	1.05761	0.621862	0.809038	2	29935426	29960371	protein_coding	GLE1 RNA export mediator (yeast)
ENSMUSG00000019718	L3hypdh	0.858275	0.683363	0.844075	12	72073428	72085439	protein_coding	L-3-hydroxyproline dehydratase (trans-)
ENSMUSG00000019726	Lyst	1.25474	0.530714	0.750375	13	13590397	13778803	protein_coding	lysosomal trafficking regulator
ENSMUSG00000019731	Slc35e1	0.899249	0.554717	0.766372	8	72480641	72492614	protein_coding	solute carrier family 35, member E1
ENSMUSG00000019732	Calr3	1.602	0.059092	0.242419	8	72424176	72443870	protein_coding	calreticulin 3
ENSMUSG00000019734	Tmc4	0.884848	0.678172	0.840411	7	3665790	3677553	protein_coding	transmembrane channel-like gene family 4
ENSMUSG00000019737	Syne4	0.876795	0.702084		7	30314807	30319046	protein_coding	spectrin repeat containing, nuclear envelope family member 4
ENSMUSG00000019738	Polr2i	1.37589	0.130015	0.369816	7	30231948	30233390	protein_coding	polymerase (RNA) II (DNA directed) polypeptide I
ENSMUSG00000019761	Krt10	1.01103	0.9747		11	99385254	99389364	protein_coding	keratin 10
ENSMUSG00000019763	Rmnd1	1.38281	0.101831	0.322686	10	4401915	4432388	protein_coding	required for meiotic nuclear division 1 homolog
ENSMUSG00000019767	Ccdc170	0.804201	0.489676		10	4482502	4562231	protein_coding	coiled-coil domain containing 170
ENSMUSG00000019768	Esr1	0.925231	0.790538		10	4611593	5005614	protein_coding	estrogen receptor 1 (alpha)
ENSMUSG00000019773	Fbxo5	1.16429	0.44118	0.683645	10	5799160	5805600	protein_coding	F-box protein 5
ENSMUSG00000019774	Mtrf1l	0.966616	0.853661	0.935701	10	5811887	5823910	protein_coding	mitochondrial translational release factor 1-like
ENSMUSG00000019777	Hdac2	0.876231	0.40048	0.651993	10	36974544	37001889	protein_coding	histone deacetylase 2
ENSMUSG00000019782	Rwdd1	1.52232	0.0487973	0.221583	10	33996555	34019624	protein_coding	RWD domain containing 1
ENSMUSG00000019789	Hey2	1.38663	0.357169		10	30832359	30842801	protein_coding	hairy/enhancer-of-split related with YRPW motif 2
ENSMUSG00000019790	Stxbp5	0.608602	0.0205097	0.146351	10	9755547	9901079	protein_coding	syntaxin binding protein 5 (tomosyn)
ENSMUSG00000019791	Hint3	1.72604	0.00685754	0.0925763	10	30608141	30629632	protein_coding	histidine triad nucleotide binding protein 3
ENSMUSG00000019792	Trmt11	1.20438	0.339704	0.600636	10	30534225	30600749	protein_coding	tRNA methyltransferase 11
ENSMUSG00000019794	Katna1	1.3608	0.0431088	0.2092	10	7726000	7763150	protein_coding	katanin p60 (ATPase-containing) subunit A1
ENSMUSG00000019795	Pcmt1	1.38922	0.130587	0.370404	10	7629373	7681136	protein_coding	protein-L-isoaspartate (D-aspartate) O-methyltransferase 1
ENSMUSG00000019796	Lrp11	1.12197	0.740533	0.877854	10	7589800	7625483	protein_coding	low density lipoprotein receptor-related protein 11
ENSMUSG00000019797	1700021F05Rik	1.27258	0.194756	0.454191	10	43525133	43540994	protein_coding	RIKEN cDNA 1700021F05 gene
ENSMUSG00000019802	Sec63	1.02197	0.867876	0.942724	10	42761496	42832514	protein_coding	SEC63-like (S. cerevisiae)
ENSMUSG00000019804	Snx3	0.935408	0.677409	0.840111	10	42502030	42535381	protein_coding	sorting nexin 3
ENSMUSG00000019806	Aig1	0.776969			10	13647054	13868980	protein_coding	androgen-induced 1
ENSMUSG00000019808	Adat2	1.0535	0.793192	0.903542	10	13552894	13563376	protein_coding	adenosine deaminase, tRNA-specific 2
ENSMUSG00000019809	Pex3	1.51779	0.045316	0.213985	10	13523842	13553142	protein_coding	peroxisomal biogenesis factor 3
ENSMUSG00000019810	Fuca2	0.952643	0.813528	0.91407	10	13499540	13519035	protein_coding	fucosidase, alpha-L- 2, plasma
ENSMUSG00000019813	Cep57l1	1.20106	0.207042	0.468366	10	41718840	41809871	protein_coding	centrosomal protein 57-like 1
ENSMUSG00000019814	Ltv1	0.957842	0.786838	0.90076	10	13178140	13193168	protein_coding	LTV1 ribosome biogenesis factor
ENSMUSG00000019815	Zc2hc1b	1.11982	0.576804		10	13149540	13178023	protein_coding	zinc finger, C2HC-type containing 1B
ENSMUSG00000019817	Plagl1	0.9643	0.856169		10	13060504	13131694	protein_coding	pleiomorphic adenoma gene-like 1
ENSMUSG00000019818	Cd164	1.09409	0.6195	0.807908	10	41519414	41531048	protein_coding	CD164 antigen
ENSMUSG00000019820	Utrn	0.370413	0.00861547	0.101132	10	12382188	12869365	protein_coding	utrophin
ENSMUSG00000019822	Smpd2	0.693056			10	41485642	41490369	protein_coding	sphingomyelin phosphodiesterase 2, neutral
ENSMUSG00000019823	Mical1	0.624815	0.210548	0.472912	10	41476314	41487032	protein_coding	microtubule associated monooxygenase, calponin and LIM domain containing 1
ENSMUSG00000019826	Zbtb24	0.955168	0.766151	0.889695	10	41450383	41465574	protein_coding	zinc finger and BTB domain containing 24
ENSMUSG00000019828	Grm1	1.00733	0.970935		10	10686059	11082356	protein_coding	glutamate receptor, metabotropic 1
ENSMUSG00000019831	Wasf1	1.0022	0.995325	0.997749	10	40883475	40938570	protein_coding	WAS protein family, member 1
ENSMUSG00000019832	Rab32	1.24418	0.383905		10	10545002	10558265	protein_coding	RAB32, member RAS oncogene family
ENSMUSG00000019836	Amd-ps4	1.06431	0.841714		4	51253025	51254027	processed_pseudogene	S-adenosylmethionine decarboxylase, pseudogene 4
ENSMUSG00000019837	Gtf3c6	1.15991	0.250775	0.516923	10	40247703	40258108	protein_coding	general transcription factor IIIC, polypeptide 6, alpha
ENSMUSG00000019838	Slc16a10	0.6585	0.0433784	0.209887	10	40033532	40142258	protein_coding	solute carrier family 16 (monocarboxylic acid transporters), member 10
ENSMUSG00000019841	Rev3l	0.686722	0.106121	0.330604	10	39732118	39875211	protein_coding	REV3 like, DNA directed polymerase zeta catalytic subunit
ENSMUSG00000019842	Traf3ip2	0.783013	0.413625		10	39612934	39655307	protein_coding	TRAF3 interacting protein 2
ENSMUSG00000019843	Fyn	0.789654			10	39368855	39565381	protein_coding	Fyn proto-oncogene
ENSMUSG00000019845	Tube1	1.96329	0.00686725	0.0925763	10	39133976	39152542	protein_coding	epsilon-tubulin 1
ENSMUSG00000019846	Lama4	1.10571	0.616335		10	38965515	39110188	protein_coding	laminin, alpha 4
ENSMUSG00000019848	Popdc3	1.36311	0.232155		10	45178098	45318452	protein_coding	popeye domain containing 3
ENSMUSG00000019849	Prep	0.610546	0.0517888	0.228126	10	45067203	45167198	protein_coding	prolyl endopeptidase
ENSMUSG00000019850	Tnfaip3	0.722293	0.233015	0.498783	10	19000910	19015657	protein_coding	tumor necrosis factor, alpha-induced protein 3
ENSMUSG00000019851	Perp	1.32301			10	18845020	18857073	protein_coding	PERP, TP53 apoptosis effector
ENSMUSG00000019854	Reps1	0.642183	0.0113766	0.112839	10	18055861	18125155	protein_coding	RalBP1 associated Eps domain containing protein
ENSMUSG00000019856	Fam184a	0.485811	0.0224123		10	53633145	53751123	protein_coding	family with sequence similarity 184, member A
ENSMUSG00000019857	Asf1a	1.13346	0.4815	0.713777	10	53596757	53609225	protein_coding	anti-silencing function 1A histone chaperone
ENSMUSG00000019861	Gopc	0.699202	0.0959692	0.312856	10	52335850	52382124	protein_coding	golgi associated PDZ and coiled-coil motif containing
ENSMUSG00000019863	Qrsl1	1.01262	0.94314	0.974065	10	43874188	43901745	protein_coding	glutaminyl-tRNA synthase (glutamine-hydrolyzing)-like 1
ENSMUSG00000019864	Rtn4ip1	0.791672	0.29167	0.55756	10	43901807	43957201	protein_coding	reticulon 4 interacting protein 1
ENSMUSG00000019865	Nmbr	1.22372	0.578212	0.782089	10	14705591	14770850	protein_coding	neuromedin B receptor
ENSMUSG00000019866	Crybg1	0.869478	0.705614	0.857889	10	43950636	44148853	protein_coding	crystallin beta-gamma domain containing 1
ENSMUSG00000019868	Vta1	1.01831	0.91545	0.962245	10	14654755	14705560	protein_coding	vesicle (multivesicular body) trafficking 1
ENSMUSG00000019872	Smpdl3a	0.964405	0.867362	0.942352	10	57794335	57811830	protein_coding	sphingomyelin phosphodiesterase, acid-like 3A
ENSMUSG00000019873	Reep3	1.16469	0.685032	0.844697	10	67009189	67096945	protein_coding	receptor accessory protein 3
ENSMUSG00000019874	Fabp7	0.819644			10	57784881	57788450	protein_coding	fatty acid binding protein 7, brain
ENSMUSG00000019876	Pkib	0.890948	0.564798		10	57631981	57741112	protein_coding	protein kinase inhibitor beta, cAMP dependent, testis specific
ENSMUSG00000019877	Serinc1	1.10016	0.614335	0.805172	10	57515774	57532530	protein_coding	serine incorporator 1
ENSMUSG00000019878	Hsf2	1.17856	0.52705	0.748059	10	57486385	57513135	protein_coding	heat shock factor 2
ENSMUSG00000019880	Rspo3	0.804098	0.283231		10	29452416	29535867	protein_coding	R-spondin 3
ENSMUSG00000019883	Echdc1	1.12593	0.533606	0.75191	10	29313166	29347469	protein_coding	enoyl Coenzyme A hydratase domain containing 1
ENSMUSG00000019888	Mgat4c	1.24806			10	101681487	102391469	protein_coding	MGAT4 family, member C
ENSMUSG00000019889	Ptprk	1.01717	0.935517		10	28074820	28597397	protein_coding	protein tyrosine phosphatase, receptor type, K
ENSMUSG00000019890	Nts	1.05322	0.796007		10	102481756	102490486	protein_coding	neurotensin
ENSMUSG00000019891	Dcbld1	1.18778	0.577808		10	52233619	52321378	protein_coding	discoidin, CUB and LCCL domain containing 1
ENSMUSG00000019897	Ccdc59	1.38414	0.0574495	0.238716	10	105841067	105847833	protein_coding	coiled-coil domain containing 59
ENSMUSG00000019907	Ppp1r12a	0.677723	0.0337604	0.186132	10	108162193	108284475	protein_coding	protein phosphatase 1, regulatory subunit 12A
ENSMUSG00000019913	Sim1	0.890948	0.564798		10	50894754	50989152	protein_coding	single-minded family bHLH transcription factor 1
ENSMUSG00000019916	P4ha1	1.053	0.873074	0.944629	10	59323296	59373304	protein_coding	procollagen-proline, 2-oxoglutarate 4-dioxygenase (proline 4-hydroxylase), alpha 1 polypeptide
ENSMUSG00000019917	septin 10	1.09425	0.798991	0.907028	10	59141627	59221847	protein_coding	septin 10
ENSMUSG00000019920	Lims1	0.818701	0.377928	0.633705	10	58323466	58424691	protein_coding	LIM and senescent cell antigen-like domains 1
ENSMUSG00000019923	Zwint	0.82038	0.312649	0.577235	10	72654845	72674964	protein_coding	ZW10 interactor
ENSMUSG00000019927	Ube2d1	1.12658	0.660338	0.831114	10	71254980	71285262	protein_coding	ubiquitin-conjugating enzyme E2D 1
ENSMUSG00000019929	Dcn	1.61422	0.115705		10	97479609	97518143	protein_coding	decorin
ENSMUSG00000019933	Mrln	0.9643	0.856169		10	70204664	70219711	protein_coding	myoregulin
ENSMUSG00000019935	Slc17a8	1.10571	0.616335		10	89574020	89621253	protein_coding	solute carrier family 17 (sodium-dependent inorganic phosphate cotransporter), member 8
ENSMUSG00000019942	Cdk1	1.3663	0.169464	0.420626	10	69335146	69352938	protein_coding	cyclin-dependent kinase 1
ENSMUSG00000019943	Atp2b1	0.862123	0.562454	0.771436	10	98914406	99026143	protein_coding	ATPase, Ca++ transporting, plasma membrane 1
ENSMUSG00000019947	Arid5b	0.439591	0.0281396	0.170555	10	68092520	68278740	protein_coding	AT rich interactive domain 5B (MRF1-like)
ENSMUSG00000019948	Actr6	1.32589	0.174319	0.426291	10	89711971	89732295	protein_coding	ARP6 actin-related protein 6
ENSMUSG00000019951	Uhrf1bp1l	0.624724	0.0111949	0.112024	10	89744991	89819871	protein_coding	UHRF1 (ICBP90) binding protein 1-like
ENSMUSG00000019952	Poc1b	0.721163	0.0533958	0.231543	10	99107036	99198074	protein_coding	POC1 centriolar protein B
ENSMUSG00000019960	Dusp6	1.32404	0.447056	0.689435	10	99263231	99267489	protein_coding	dual specificity phosphatase 6
ENSMUSG00000019961	Tmpo	0.99957	0.99784	0.998927	10	91147571	91181315	protein_coding	thymopoietin
ENSMUSG00000019969	Psen1	0.651548	0.0281753	0.170555	12	83688152	83735199	protein_coding	presenilin 1
ENSMUSG00000019970	Sgk1	2.3335	0.0247922	0.159552	10	21882184	21999903	protein_coding	serum/glucocorticoid regulated kinase 1
ENSMUSG00000019971	Cep290	0.795352	0.346434	0.606056	10	100487558	100574840	protein_coding	centrosomal protein 290
ENSMUSG00000019975	Ikbip	1.4877	0.0417095	0.206352	10	91082940	91102607	protein_coding	IKBKB interacting protein
ENSMUSG00000019977	Hbs1l	0.740927	0.140325	0.382291	10	21295979	21368898	protein_coding	Hbs1-like (S. cerevisiae)
ENSMUSG00000019978	Epb41l2	0.934957	0.845628	0.931432	10	25359798	25523519	protein_coding	erythrocyte membrane protein band 4.1 like 2
ENSMUSG00000019979	Apaf1	0.569927	0.0113803	0.112839	10	90989311	91082770	protein_coding	apoptotic peptidase activating factor 1
ENSMUSG00000019982	Myb	0.662987	0.0977	0.316168	10	21124935	21160984	protein_coding	myeloblastosis oncogene
ENSMUSG00000019984	Med23	0.557042	0.00589803	0.0884088	10	24869986	24913681	protein_coding	mediator complex subunit 23
ENSMUSG00000019986	Ahi1	0.533361	0.0413221	0.205335	10	20952547	21080429	protein_coding	Abelson helper integration site 1
ENSMUSG00000019988	Nedd1	1.2594	0.0893726	0.301393	10	92684746	92722420	protein_coding	neural precursor cell expressed, developmentally down-regulated gene 1
ENSMUSG00000019989	Enpp3	0.369619	0.00462321		10	24772406	24842823	protein_coding	ectonucleotide pyrophosphatase/phosphodiesterase 3
ENSMUSG00000019990	Pde7b	0.405482	0.0167129		10	20398004	20725078	protein_coding	phosphodiesterase 7B
ENSMUSG00000019992	Mtfr2	1.6849	0.0149422	0.128794	10	20347770	20361304	protein_coding	mitochondrial fission regulator 2
ENSMUSG00000019996	Map7	0.70207	0.332548	0.593711	10	20148471	20281590	protein_coding	microtubule-associated protein 7
ENSMUSG00000019998	Stx7	1.18875	0.39414	0.647543	10	24149302	24190222	protein_coding	syntaxin 7
ENSMUSG00000020003	Pex7	1.37986	0.0973531	0.315387	10	19853900	19907689	protein_coding	peroxisomal biogenesis factor 7
ENSMUSG00000020007	Il20ra	0.804227	0.283448		10	19712570	19760053	protein_coding	interleukin 20 receptor, alpha
ENSMUSG00000020009	Ifngr1	1.0698	0.826053	0.920843	10	19591949	19610229	protein_coding	interferon gamma receptor 1
ENSMUSG00000020014	Cfap54	1.06601	0.811545	0.913294	10	92775619	93081618	protein_coding	cilia and flagella associated protein 54
ENSMUSG00000020015	Cdk17	0.739877	0.120613	0.354135	10	93160875	93267071	protein_coding	cyclin-dependent kinase 17
ENSMUSG00000020017	Hal	1.12673	0.751991		10	93488768	93519304	protein_coding	histidine ammonia lyase
ENSMUSG00000020018	Snrpf	1.32268	0.224767	0.488756	10	93583029	93589706	protein_coding	small nuclear ribonucleoprotein polypeptide F
ENSMUSG00000020019	Ntn4	1.02139	0.921962	0.965596	10	93640681	93747207	protein_coding	netrin 4
ENSMUSG00000020020	Usp44	1.71068	0.155611	0.402329	10	93831555	93858088	protein_coding	ubiquitin specific peptidase 44
ENSMUSG00000020021	Fgd6	0.80367	0.274503	0.539694	10	94036001	94145339	protein_coding	FYVE, RhoGEF and PH domain containing 6
ENSMUSG00000020022	Ndufa12	1.27449	0.221996	0.485828	10	94198720	94221443	protein_coding	NADH:ubiquinone oxidoreductase subunit A12
ENSMUSG00000020023	Tmcc3	0.886603	0.694853	0.850128	10	94311949	94590956	protein_coding	transmembrane and coiled coil domains 3
ENSMUSG00000020024	Cep83	1.02294	0.891051	0.951671	10	94688654	94790853	protein_coding	centrosomal protein 83
ENSMUSG00000020027	Socs2	0.77179	0.194562	0.454003	10	95385362	95417180	protein_coding	suppressor of cytokine signaling 2
ENSMUSG00000020029	Nudt4	0.939046	0.798508	0.906733	10	95547007	95564146	protein_coding	nudix (nucleoside diphosphate linked moiety X)-type motif 4
ENSMUSG00000020034	Tcp11l2	0.53593	0.022918	0.155263	10	84576626	84614359	protein_coding	t-complex 11 (mouse) like 2
ENSMUSG00000020038	Cry1	0.837506	0.568264	0.775508	10	85131700	85185064	protein_coding	cryptochrome 1 (photolyase-like)
ENSMUSG00000020042	Btbd11	1.11026	0.602017		10	85386814	85660292	protein_coding	BTB (POZ) domain containing 11
ENSMUSG00000020048	Hsp90b1	0.937727	0.694814	0.850128	10	86690209	86705509	protein_coding	heat shock protein 90, beta (Grp94), member 1
ENSMUSG00000020056	Washc3	1.78229	0.00547194	0.0858397	10	88201093	88246158	protein_coding	WASH complex subunit 3
ENSMUSG00000020057	Dram1	1.09749	0.787517		10	88322804	88379080	protein_coding	DNA-damage regulated autophagy modulator 1
ENSMUSG00000020059	Sycp3	1.09566	0.718712		10	88459569	88473236	protein_coding	synaptonemal complex protein 3
ENSMUSG00000020061	Mybpc1	1.01147	0.954635		10	88518279	88605152	protein_coding	myosin binding protein C, slow-type
ENSMUSG00000020062	Slc5a8	0.919247	0.716475		10	88885992	88929515	protein_coding	solute carrier family 5 (iodide transporter), member 8
ENSMUSG00000020063	Sirt1	0.764918	0.128674	0.367315	10	63319005	63381704	protein_coding	sirtuin 1
ENSMUSG00000020064	Herc4	1.13167	0.417278	0.665774	10	63243810	63317878	protein_coding	hect domain and RLD 4
ENSMUSG00000020067	Mypn	0.9643	0.856169		10	63115795	63203952	protein_coding	myopalladin
ENSMUSG00000020069	Hnrnph3	0.838024	0.204053	0.465112	10	63014664	63024217	protein_coding	heterogeneous nuclear ribonucleoprotein H3
ENSMUSG00000020070	Rufy2	1.42938	0.219428	0.483041	10	62980223	63017210	protein_coding	RUN and FYVE domain-containing 2
ENSMUSG00000020072	Pbld2	1.51201	0.241604	0.507084	10	63024315	63058813	protein_coding	phenazine biosynthesis-like protein domain containing 2
ENSMUSG00000020074	Ccar1	0.625917	0.0483789	0.220691	10	62743928	62792286	protein_coding	cell division cycle and apoptosis regulator 1
ENSMUSG00000020075	Ddx21	0.587059	0.0220126	0.151637	10	62580251	62602281	protein_coding	DEAD (Asp-Glu-Ala-Asp) box polypeptide 21
ENSMUSG00000020076	Ddx50	1.0432	0.710217	0.860383	10	62615895	62651218	protein_coding	DEAD (Asp-Glu-Ala-Asp) box polypeptide 50
ENSMUSG00000020077	Srgn	1.3962	0.267722	0.532855	10	62493833	62527451	protein_coding	serglycin
ENSMUSG00000020078	Vps26a	1.27291	0.299158	0.564044	10	62455235	62486805	protein_coding	VPS26 retromer complex component A
ENSMUSG00000020079	Supv3l1	1.07915	0.630413	0.813282	10	62429209	62449738	protein_coding	suppressor of var1, 3-like 1 (S. cerevisiae)
ENSMUSG00000020080	Hkdc1	2.35217			10	62383137	62422491	protein_coding	hexokinase domain containing 1
ENSMUSG00000020081	Tacr2	1.19019	0.389471		10	62252438	62265990	protein_coding	tachykinin receptor 2
ENSMUSG00000020083	Fam241b	1.44696	0.328073	0.590476	10	62107655	62143920	protein_coding	family with sequence similarity 241, member B
ENSMUSG00000020085	Aifm2	0.53208	0.043391	0.209887	10	61715263	61739260	protein_coding	apoptosis-inducing factor, mitochondrion-associated 2
ENSMUSG00000020087	Tysnd1	0.850638	0.439454	0.682884	10	61695514	61702773	protein_coding	trypsin domain containing 1
ENSMUSG00000020088	Sar1a	1.04204	0.761495	0.888132	10	61680299	61693297	protein_coding	secretion associated Ras related GTPase 1A
ENSMUSG00000020089	Ppa1	1.01306	0.948428	0.97629	10	61648552	61674168	protein_coding	pyrophosphatase (inorganic) 1
ENSMUSG00000020090	Npffr1	0.9643	0.856169		10	61595492	61628565	protein_coding	neuropeptide FF receptor 1
ENSMUSG00000020091	Eif4ebp2	0.404777	0.000222555	0.0216005	10	61428491	61452661	protein_coding	eukaryotic translation initiation factor 4E binding protein 2
ENSMUSG00000020092	Pald1	0.447921			10	61319656	61383530	protein_coding	phosphatase domain containing, paladin 1
ENSMUSG00000020097	Sgpl1	0.597404	0.0292395	0.173991	10	61098642	61147703	protein_coding	sphingosine phosphate lyase 1
ENSMUSG00000020098	Pcbd1	0.728641	0.245658		10	61089331	61094324	protein_coding	pterin 4 alpha carbinolamine dehydratase/dimerization cofactor of hepatocyte nuclear factor 1 alpha (TCF1) 1
ENSMUSG00000020100	Slc29a3	0.860253	0.655067	0.827156	10	60712072	60752794	protein_coding	solute carrier family 29 (nucleoside transporters), member 3
ENSMUSG00000020101	Vsir	0.778529	0.393924	0.647393	10	60346851	60372684	protein_coding	V-set immunoregulatory receptor
ENSMUSG00000020107	Anapc16	1.219	0.316106	0.57944	10	59987409	60003135	protein_coding	anaphase promoting complex subunit 16
ENSMUSG00000020108	Ddit4	1.27904	0.383165	0.63882	10	59949669	59951834	protein_coding	DNA-damage-inducible transcript 4
ENSMUSG00000020109	Dnajb12	0.743835	0.0309924	0.178986	10	59879556	59899302	protein_coding	DnaJ heat shock protein family (Hsp40) member B12
ENSMUSG00000020111	Micu1	0.897911	0.602469	0.797016	10	59702477	59864132	protein_coding	mitochondrial calcium uptake 1
ENSMUSG00000020114	Cand1	0.554286	0.00318921	0.0683675	10	119199255	119240055	protein_coding	cullin associated and neddylation disassociated 1
ENSMUSG00000020115	Tbk1	1.12023	0.576324	0.78053	10	121546455	121586787	protein_coding	TANK-binding kinase 1
[truncated: 22,660 more rows]
