# Supplementary material for: FANCA deficiency promotes leukaemic progression by allowing the emergence of cells carrying oncogenic driver mutations
Source: Oncogene. 2023 Aug 12;42(37):2764–75. doi: 10.1038/s41388-023-02800-9 (PMC10491493; doi:10.1038/s41388-023-02800-9)
Supplement: Supplementary file 8 — Supplementary Table S7 [file 41388_2023_2800_MOESM8_ESM.xlsx]

## Sheet: Common genes  in Leuk
Activated	Repressed
Trerf1	Abca3
Nabp1	Abi3
Galk1	Aco1
Elovl6	Aldh1a1
	Apol11b
	Arid1b
	Cldn13
	Cpt1a
	Crtc3
	Dapk2
	Dop1b
	Eda
	Gab2
	Glg1
	Gm26616
	Gm37527
	Mknk2
	Myh10
	Myh9
	Numa1
	Phka2
	Prkce
	Ranbp10
	Spta1
	Stom
	Syne1
	Ucp2
	Vwa8
	Wrn
